# Supplementary material for: Transcriptomic signatures in tetrapartite brain region identifies shared and unique gene signatures for substance-use
Source: Front Cell Neurosci. 2026 Mar 18;20:1770214. doi: 10.3389/fncel.2026.1770214 (PMC13038532; doi:10.3389/fncel.2026.1770214)
Supplement: Supplementary file 12 [file Table_1.xlsx]

## Sheet: Midbrain
Supplementary Table 1: Annotations of differentially expressed genes identified across midbrain.
Expr Log Ratio	Expr p-value	ID	Symbol	Entrez Gene Name	Location	Type(s)	Drug(s)
1.289	0.0366	ENSG00000108846	ABCC3	ATP binding cassette subfamily C member 3	Plasma Membrane	transporter
1.396	0.15	ENSG00000255104	AC005324.8		Other	other
1.093	0.116	ENSG00000272108	AC0057548		Other	other
1.848	0.31	ENSG00000267059	AC005943.2		Other	other
1.597	0.284	ENSG00000251410	AC0071061		Other	other
1.497	0.762	ENSG00000268173	AC007192.4		Other	other
1.078	0.289	ENSG00000223703	AC0276124		Other	other
1.132	0.064	ENSG00000259605	AC0742125		Other	other
1.394	0.417	ENSG00000267022	AC084219.2		Other	other
1.072	0.247	ENSG00000232057	AC0933901		Other	other
1.064	0.414	ENSG00000230606	AC1595401		Other	other
1.245	0.0016	ENSG00000154734	ADAMTS1	ADAM metallopeptidase with thrombospondin type 1 motif 1	Extracellular Space	peptidase
2.566	3.7e-06	ENSG00000163638	ADAMTS9	ADAM metallopeptidase with thrombospondin type 1 motif 9	Extracellular Space	peptidase
1.844	0.0799	ENSG00000174837	ADGRE1	adhesion G protein-coupled receptor E1	Plasma Membrane	G-protein coupled receptor
1.163	0.0136	ENSG00000127507	ADGRE2	adhesion G protein-coupled receptor E2	Plasma Membrane	other
3.049	0.00408	ENSG00000182885	ADGRG3	adhesion G protein-coupled receptor G3	Plasma Membrane	G-protein coupled receptor
2.009	0.000108	ENSG00000167772	ANGPTL4	angiopoietin like 4	Extracellular Space	other
2.2	0.144	ENSG00000152766	ANKRD22	ankyrin repeat domain 22	Nucleus	transcription regulator
1.909	0.00212	ENSG00000100336	APOL4	apolipoprotein L4	Extracellular Space	other
1.872	0.176	ENSG00000103569	AQP9	aquaporin 9	Plasma Membrane	transporter
1.646	0.000901	ENSG00000198576	ARC	activity regulated cytoskeleton associated protein	Cytoplasm	other
1.637	0.0187	ENSG00000241484	ARHGAP8/PRR5-ARHGAP8	Rho GTPase activating protein 8	Cytoplasm	other
1.698	5.58e-05	ENSG00000196843	ARID5A	AT-rich interaction domain 5A	Nucleus	transcription regulator
1.054	0.0187	ENSG00000247081	BAALC-AS1	BAALC antisense RNA 1	Other	other
1.461	0.000122	ENSG00000151929	BAG3	BAG cochaperone 3	Cytoplasm	other
1.689	0.0726	ENSG00000156127	BATF	basic leucine zipper ATF-like transcription factor	Nucleus	transcription regulator
1.034	0.0161	ENSG00000168062	BATF2	basic leucine zipper ATF-like transcription factor 2	Nucleus	transcription regulator
2.362	0.00151	ENSG00000140379	BCL2A1	BCL2 related protein A1	Cytoplasm	other
1.364	0.00247	ENSG00000069399	BCL3	BCL3 transcription coactivator	Nucleus	transcription regulator
-4.589	0.472	ENSG00000259040	BLOC1S5-TXNDC5	BLOC1S5-TXNDC5 readthrough (NMD candidate)	Other	other
1.022	0.00529	ENSG00000144857	BOC	BOC cell adhesion associated, oncogene regulated	Plasma Membrane	other
1.895	0.000181	ENSG00000187479	C11orf96	chromosome 11 open reading frame 96	Other	other
-1.277	0.145	ENSG00000165985	C1QL3	complement C1q like 3	Extracellular Space	other
1.366	0.166	ENSG00000100249	C22orf31	chromosome 22 open reading frame 31	Other	other
1.343	0.305	ENSG00000205502	C2CD4B	C2 calcium dependent domain containing 4B	Plasma Membrane	other
1.077	0.00871	ENSG00000196954	CASP4	caspase 4	Cytoplasm	peptidase
1.05	0.0356	ENSG00000172724	CCL19	C-C motif chemokine ligand 19	Extracellular Space	cytokine
3.042	9.25e-06	ENSG00000108691	CCL2	C-C motif chemokine ligand 2	Extracellular Space	cytokine	CNTO 888, mimosine
1.26	0.0519	ENSG00000142871	CCN1	cellular communication network factor 1	Extracellular Space	other
1.015	0.141	ENSG00000170458	CD14	CD14 molecule	Plasma Membrane	transmembrane receptor
1.122	0.112	ENSG00000177575	CD163	CD163 molecule	Plasma Membrane	transmembrane receptor
2.272	0.0267	ENSG00000186407	CD300E	CD300e molecule	Plasma Membrane	other
1.56	0.000139	ENSG00000125810	CD93	CD93 molecule	Plasma Membrane	other
1.204	0.000894	ENSG00000123374	CDK2	cyclin dependent kinase 2	Nucleus	kinase	PF-07104091, roscovitine, BMS-387032, CaM kinase II inhibitor, dinaciclib, AG 024322, AZD5438, milciclib, RO-4584820, aloisine A, NU-6027, zotiraciclib, roniciclib, BAI, NU6140, CYC065, SU 9516, CVT-313, CVT-2454, JNJ-7706621, (2S)-2-{[9-(propan-2-yl)-6-({[4-(pyridin-2-yl)phenyl]methyl}amino)-9H-purin-2-yl]amino}butan-1-ol, NU6102, olomoucine II, FN-1501, NCB-0846, alvocidib
2.565	3.53e-06	ENSG00000124762	CDKN1A	cyclin dependent kinase inhibitor 1A	Nucleus	kinase
1.107	0.00865	ENSG00000172216	CEBPB	CCAAT enhancer binding protein beta	Nucleus	transcription regulator
1.453	0.00246	ENSG00000221869	CEBPD	CCAAT enhancer binding protein delta	Nucleus	transcription regulator
-1.131	0.0851	ENSG00000244414	CFHR1	complement factor H related 1	Extracellular Space	other
1.006	0.139	ENSG00000138135	CH25H	cholesterol 25-hydroxylase	Cytoplasm	enzyme
1.199	0.0511	ENSG00000133048	CHI3L1	chitinase 3 like 1	Extracellular Space	enzyme
2.902	4.97e-06	ENSG00000114737	CISH	cytokine inducible SH2 containing protein	Cytoplasm	other
1.81	0.0948	ENSG00000177300	CLDN22	claudin 22	Plasma Membrane	other
1.233	0.0325	ENSG00000110852	CLEC2B	C-type lectin domain family 2 member B	Plasma Membrane	other
1.248	0.27	ENSG00000166523	CLEC4E	C-type lectin domain family 4 member E	Plasma Membrane	other
1.639	3.32e-05	ENSG00000187498	COL4A1	collagen type IV alpha 1 chain	Extracellular Space	other	collagenase
1.044	0.00432	ENSG00000134871	COL4A2	collagen type IV alpha 2 chain	Extracellular Space	other	collagenase
1.491	0.000934	ENSG00000047457	CP	ceruloplasmin	Extracellular Space	enzyme	copper
1.084	0.00126	ENSG00000103196	CRISPLD2	cysteine rich secretory protein LCCL domain containing 2	Cytoplasm	other
5.247	9.99e-05	ENSG00000108342	CSF3	colony stimulating factor 3	Extracellular Space	cytokine
1.404	0.000212	ENSG00000144655	CSRNP1	cysteine and serine rich nuclear protein 1	Nucleus	transcription regulator
1.045	0.143	ENSG00000077984	CST7	cystatin F	Extracellular Space	other
1.305	0.18	ENSG00000232872	CTAGE3P	CTAGE family member 3, pseudogene	Other	other
1.259	0.0992	ENSG00000267385	CTB_50L1714		Other	other
2.412	0.712	ENSG00000167774	CTD-2550O8.5		Other	other
-1.181	0.296	ENSG00000260269	CTD_2323K181		Other	other
1.152	0.473	ENSG00000267607	CTD_2369P28		Other	other
1.476	0.333	ENSG00000271959	CTD_3064M37		Other	other
3.021	0.000669	ENSG00000163739	CXCL1	C-X-C motif chemokine ligand 1	Extracellular Space	cytokine
1.978	0.109	ENSG00000169245	CXCL10	C-X-C motif chemokine ligand 10	Extracellular Space	cytokine	MDX-1100
2.831	0.00268	ENSG00000169248	CXCL11	C-X-C motif chemokine ligand 11	Extracellular Space	cytokine
1.597	0.0164	ENSG00000081041	CXCL2	C-X-C motif chemokine ligand 2	Extracellular Space	cytokine
1.644	0.0394	ENSG00000169429	CXCL8	C-X-C motif chemokine ligand 8	Extracellular Space	cytokine	BMS-986253
1.638	0.107	ENSG00000163464	CXCR1	C-X-C motif chemokine receptor 1	Plasma Membrane	G-protein coupled receptor	SB-265610, SX-682, 2'-((4'-trifluoromethanesulfonyloxy)phenyl)-N-methanesulfonylpropionamide, repertaxin
1.197	0.000318	ENSG00000138061	CYP1B1	cytochrome P450 family 1 subfamily B member 1	Cytoplasm	enzyme
1.169	0.0322	ENSG00000231852	CYP21A2	cytochrome P450 family 21 subfamily A member 2	Cytoplasm	enzyme
1.072	0.152	ENSG00000232093	DCST1-AS1	DCST1 antisense RNA 1	Other	other
1.208	0.664	ENSG00000269926	DDIT4-AS1	DDIT4 antisense RNA 1	Other	other
2.135	1.01e-05	ENSG00000165507	DEPP1	DEPP1 autophagy regulator	Cytoplasm	other
1.408	0.105	ENSG00000197406	DIO3	iodothyronine deiodinase 3	Plasma Membrane	enzyme
-3.708	0.587	ENSG00000244115	DNAJC25-GNG10	DNAJC25-GNG10 readthrough	Other	other
1.641	2.76e-05	ENSG00000138166	DUSP5	dual specificity phosphatase 5	Nucleus	phosphatase
1.033	0.167	ENSG00000225210	DUXAP9	double homeobox A pseudogene 9	Other	other
1.317	0.00331	ENSG00000078401	EDN1	endothelin 1	Extracellular Space	cytokine
1.394	0.0161	ENSG00000120738	EGR1	early growth response 1	Nucleus	transcription regulator
1.373	0.0323	ENSG00000230424	EMC1-AS1	EMC1 antisense RNA 1	Other	other
1.807	1.22e-05	ENSG00000134531	EMP1	epithelial membrane protein 1	Plasma Membrane	other
1.212	0.00306	ENSG00000142627	EPHA2	EPH receptor A2	Plasma Membrane	kinase	afatinib/dasatinib, dasatinib, MEDI-547, regorafenib, corticosteroid/dasatinib, dasatinib/dexamethasone/vincristine, ephA2-targeting DOPC-encapsulated siRNA, DS-8895a, dasatinib/dexamethasone, dasatinib/nilotinib, cytarabine/dasatinib/dexamethasone/methotrexate, dasatinib/erlotinib, dasatinib/prednisone, BT5528, cytarabine/dasatinib/filgrastim/fludarabine phosphate, cytarabine/dasatinib/filgrasti…
1.018	0.271	ENSG00000235397	EPN2-AS1	EPN2 antisense RNA 1	Other	other
1.294	0.0629	ENSG00000010030	ETV7	ETS variant transcription factor 7	Nucleus	transcription regulator
1.194	0.00279	ENSG00000117525	F3	coagulation factor III, tissue factor	Plasma Membrane	transmembrane receptor	tisotumab vedotin, ALT-836
1.155	0.0851	ENSG00000150337	FCGR1A	Fc fragment of IgG receptor Ia	Plasma Membrane	transmembrane receptor	IgG
1.543	0.0659	ENSG00000162747	FCGR3A/FCGR3B	Fc fragment of IgG receptor IIIa	Plasma Membrane	transmembrane receptor	IgG, AFM13, AFM24
2.248	0.0326	ENSG00000085265	FCN1	ficolin 1	Extracellular Space	other
1.322	0.000981	ENSG00000096060	FKBP5	FKBP prolyl isomerase 5	Nucleus	enzyme
1.133	0.0289	ENSG00000125740	FOSB	FosB proto-oncogene, AP-1 transcription factor subunit	Nucleus	transcription regulator
2.621	0.000109	ENSG00000175592	FOSL1	FOS like 1, AP-1 transcription factor subunit	Nucleus	transcription regulator	MORAb-202
2.247	1.27e-08	ENSG00000075426	FOSL2	FOS like 2, AP-1 transcription factor subunit	Nucleus	transcription regulator
1.808	0.0147	ENSG00000171051	FPR1	formyl peptide receptor 1	Plasma Membrane	G-protein coupled receptor
1.765	0.196	ENSG00000171049	FPR2	formyl peptide receptor 2	Plasma Membrane	G-protein coupled receptor
2.331	1e-05	ENSG00000099860	GADD45B	growth arrest and DNA damage inducible beta	Cytoplasm	other
1.4	0.00225	ENSG00000117228	GBP1	guanylate binding protein 1	Cytoplasm	enzyme
1.392	0.00228	ENSG00000162645	GBP2	guanylate binding protein 2	Cytoplasm	enzyme
1.632	0.0554	ENSG00000154451	GBP5	guanylate binding protein 5	Plasma Membrane	enzyme
1.274	0.232	ENSG00000125965	GDF5	growth differentiation factor 5	Extracellular Space	growth factor
1.081	0.00643	ENSG00000164949	GEM	GTP binding protein overexpressed in skeletal muscle	Plasma Membrane	enzyme
1.598	0.167	ENSG00000240288	GHRLOS	ghrelin opposite strand/antisense RNA	Other	other
1.873	3.53e-06	ENSG00000177464	GPR4	G protein-coupled receptor 4	Plasma Membrane	G-protein coupled receptor
1.329	0.231	ENSG00000139572	GPR84	G protein-coupled receptor 84	Plasma Membrane	G-protein coupled receptor	PBI-4547
1.996	0.00212	ENSG00000158055	GRHL3	grainyhead like transcription factor 3	Nucleus	transcription regulator
1.107	0.167	ENSG00000272638	GS1_114I91		Other	other
1.061	0.284	ENSG00000170627	GTSF1	gametocyte specific factor 1	Cytoplasm	other
-1.004	0.257	ENSG00000197409	H3C4	H3 clustered histone 4	Nucleus	other
2.955	2.76e-05	ENSG00000105697	HAMP	hepcidin antimicrobial peptide	Extracellular Space	other	lexaptepid pegol, LY2787106
1.043	0.0664	ENSG00000140511	HAPLN3	hyaluronan and proteoglycan link protein 3	Extracellular Space	other
2.745	8.52e-07	ENSG00000135245	HILPDA	hypoxia inducible lipid droplet associated	Cytoplasm	other
1.236	0.147	ENSG00000225217	HSPA7	heat shock protein family A (Hsp70) member 7 (pseudogene)	Cytoplasm	other
1.099	0.544	ENSG00000254445	HSPB2-C11orf52	HSPB2-C11orf52 readthrough (NMD candidate)	Other	other
1.393	0.000644	ENSG00000090339	ICAM1	intercellular adhesion molecule 1	Plasma Membrane	transmembrane receptor	tyroserleutide, BI-505
1.107	0.000848	ENSG00000185201	IFITM2	interferon induced transmembrane protein 2	Cytoplasm	other
2.101	0.126	ENSG00000211896	IGHG1	immunoglobulin heavy constant gamma 1 (G1m marker)	Extracellular Space	other
1.256	0.00155	ENSG00000134470	IL15RA	interleukin 15 receptor subunit alpha	Plasma Membrane	transmembrane receptor
1.39	0.0642	ENSG00000115604	IL18R1	interleukin 18 receptor 1	Plasma Membrane	transmembrane receptor
2.648	0.000692	ENSG00000125538	IL1B	interleukin 1 beta	Extracellular Space	cytokine	anakinra, rilonacept, canakinumab, gevokizumab, canakinumab/INS, canakinumab/metformin, canakinumab/metformin/sulfonylurea, canakinumab/colchicine, canakinumab/methotrexate, anakinra/methotrexate, gallium nitrate
1.241	0.000318	ENSG00000115594	IL1R1	interleukin 1 receptor type 1	Plasma Membrane	transmembrane receptor	anakinra, anakinra/methotrexate, anakinra/colchicine
4.111	2.77e-05	ENSG00000115602	IL1RL1	interleukin 1 receptor like 1	Plasma Membrane	transmembrane receptor
1.016	0.0954	ENSG00000008517	IL32	interleukin 32	Extracellular Space	cytokine
1.657	1.22e-05	ENSG00000077238	IL4R	interleukin 4 receptor	Plasma Membrane	transmembrane receptor	corticosteroid/dupilumab, dupilumab, MDNA55
3.711	7.84e-05	ENSG00000136244	IL6	interleukin 6	Extracellular Space	cytokine	anti-IL-6 monoclonal antibody, tocilizumab, siltuximab, clazakizumab, interleukin-6 receptor inhibitor, ziltivekimab
1.315	0.046	ENSG00000168685	IL7R	interleukin 7 receptor	Plasma Membrane	transmembrane receptor	recombinant human interleukin-7, OSE-127
1	0.27	ENSG00000232133	IMPDH1P10	inosine monophosphate dehydrogenase 1 pseudogene 10	Other	other
1.581	9.5e-05	ENSG00000125347	IRF1	interferon regulatory factor 1	Nucleus	transcription regulator
1.83	0.0208	ENSG00000137265	IRF4	interferon regulatory factor 4	Nucleus	transcription regulator
1.347	0.0403	ENSG00000259207	ITGB3	integrin subunit beta 3	Plasma Membrane	transmembrane receptor	abciximab, TP 9201, RUC-4, cilengitide, eptifibatide, tirofiban
1.448	0.0619	ENSG00000113263	ITK	IL2 inducible T cell kinase	Cytoplasm	kinase	CPI-818, pazopanib, lapatinib/pazopanib, PRN694, crizotinib/pazopanib
1.007	0.326	ENSG00000258730	ITPK1-AS1	ITPK1 antisense RNA 1	Other	other
1.33	0.000491	ENSG00000086544	ITPKC	inositol-trisphosphate 3-kinase C	Cytoplasm	kinase	GNF362
1.299	0.00872	ENSG00000160593	JAML	junction adhesion molecule like	Plasma Membrane	other
1.176	0.00246	ENSG00000149596	JPH2	junctophilin 2	Cytoplasm	enzyme
1.312	0.00145	ENSG00000152049	KCNE4	potassium voltage-gated channel subfamily E regulatory subunit 4	Plasma Membrane	ion channel
1.666	0.000206	ENSG00000235750	KIAA0040	KIAA0040	Other	other
1.157	0.191	ENSG00000237649	KIFC1	kinesin family member C1	Nucleus	enzyme
1.033	0.000271	ENSG00000155090	KLF10	Kruppel like factor 10	Nucleus	transcription regulator
-1.048	0.321	ENSG00000175946	KLHL38	kelch like family member 38	Other	other
1.656	0.0811	ENSG00000134545	KLRC1	killer cell lectin like receptor C1	Plasma Membrane	transmembrane receptor	BMS-986315, monalizumab
1.534	0.102	ENSG00000213809	KLRC4-KLRK1/KLRK1	killer cell lectin like receptor K1	Plasma Membrane	transmembrane receptor
2.329	0.0867	ENSG00000188883	KLRG2	killer cell lectin like receptor G2	Other	other
1.18	0.154	ENSG00000182866	LCK	LCK proto-oncogene, Src family tyrosine kinase	Cytoplasm	kinase	lapatinib/pazopanib, damnacanthal, JNJ-26483327, WH-4-025, dacomitinib, corticosteroid/dasatinib, pazopanib, RK-24466, dasatinib/nilotinib, dasatinib/erlotinib, PP2/AG1879 tyrosine kinase inhibitor, PD173955, A-770041, afatinib/dasatinib, blinatumomab/dasatinib, dasatinib/dexamethasone/vincristine, dasatinib/dexamethasone, dasatinib/filgrastim, CCT239065, cytarabine/dasatinib/dexamethasone/methot…
1.279	0.254	ENSG00000171747	LGALS4	galectin 4	Extracellular Space	other
1.012	0.385	ENSG00000146166	LGSN	lengsin, lens protein with glutamine synthetase domain	Plasma Membrane	enzyme
2.909	0.0166	ENSG00000128342	LIF	LIF interleukin 6 family cytokine	Extracellular Space	cytokine
1.5	0.079	ENSG00000244482	LILRA6	leukocyte immunoglobulin like receptor A6	Plasma Membrane	other
1.448	0.146	ENSG00000204577	LILRB3	leukocyte immunoglobulin like receptor B3	Plasma Membrane	transmembrane receptor
1.036	0.278	ENSG00000233559	LINC00513	long intergenic non-protein coding RNA 513	Other	other
1.491	0.127	ENSG00000237940	LINC01238	long intergenic non-protein coding RNA 1238	Other	other
1.67	0.0223	ENSG00000237989	LINC01679	long intergenic non-protein coding RNA 1679	Other	other
1.003	0.341	ENSG00000268038	LINC01785	long intergenic non-protein coding RNA 1785	Other	other
1.266	0.137	ENSG00000226791	LINC02611	long intergenic non-protein coding RNA 2611	Other	other
1.563	0.0505	ENSG00000260193	LINC02846		Other	other
1.385	0.000524	ENSG00000113368	LMNB1	lamin B1	Nucleus	other
1.28	0.111	ENSG00000253671	LOC101930275	uncharacterized LOC101930275	Other	other
1.012	0.359	ENSG00000246250	LOC107984328		Other	other
1.825	0.015	ENSG00000236304	LOC107984360	uncharacterized LOC107984360	Other	other
1.835	0.0534	ENSG00000253882	LOC154761	family with sequence similarity 115, member C pseudogene	Other	other
1.153	0.231	ENSG00000227741	LOC729867	uncharacterized LOC729867	Other	other
1.915	3.32e-05	ENSG00000134013	LOXL2	lysyl oxidase like 2	Extracellular Space	enzyme	PAT-1251, simtuzumab
2.796	0.00478	ENSG00000171236	LRG1	leucine rich alpha-2-glycoprotein 1	Extracellular Space	other
1.087	0.202	ENSG00000012223	LTF	lactotransferrin	Extracellular Space	peptidase
2.335	3.7e-06	ENSG00000185022	MAFF	MAF bZIP transcription factor F	Nucleus	transcription regulator
2.149	0.0285	ENSG00000102802	MEDAG	mesenteric estrogen dependent adipogenesis	Cytoplasm	other
2.019	0.0152	ENSG00000103313	MEFV	MEFV innate immuity regulator, pyrin	Nucleus	other
1.222	0.00346	ENSG00000247095	MIR210HG	MIR210 host gene	Other	other
1.097	0.0266	ENSG00000267519	MIR23AHG	miR-23a/27a/24-2 cluster host gene	Other	other
2.919	0.0127	ENSG00000100985	MMP9	matrix metallopeptidase 9	Extracellular Space	peptidase	glucosamine, prinomastat, GS-5745, rebimastat, marimastat, MMP2 MMP9 inhibitor
1.18	0.0113	ENSG00000138587	MNS1	meiosis specific nuclear structural 1	Cytoplasm	other
2.198	9.99e-05	ENSG00000149573	MPZL2	myelin protein zero like 2	Plasma Membrane	other
1.333	0.853	ENSG00000251349	MSANTD3-TMEFF1	MSANTD3-TMEFF1 readthrough	Other	other
3.714	1e-05	ENSG00000205362	MT1A	metallothionein 1A	Cytoplasm	other
1.174	0.00565	ENSG00000260549	MT1L	metallothionein 1L, pseudogene	Cytoplasm	other
1.206	0.00559	ENSG00000205364	MT1M	metallothionein 1M	Other	other
1.144	0.0121	ENSG00000187193	MT1X	metallothionein 1X	Other	other
1.418	0.0387	ENSG00000237973	MTCO1P12	MT-CO1 pseudogene 12	Other	other
1.481	0.0121	ENSG00000225630	MTND2P28	MT-ND2 pseudogene 28	Other	other
1.277	0.0876	ENSG00000248923	MTND5P11	MT-ND5 pseudogene 11	Other	other
1.155	0.264	ENSG00000249860	MTRNR2L5	MT-RNR2 like 5	Other	other
1.683	0.000138	ENSG00000136997	MYC	MYC proto-oncogene, bHLH transcription factor	Nucleus	transcription regulator	MYC-targeting siRNA DCR-MYC, AVI-4126
-1.509	0.0597	ENSG00000187616	MYMK	myomaker, myoblast fusion factor	Plasma Membrane	other
1.98	0.00145	ENSG00000136286	MYO1G	myosin IG	Cytoplasm	other
1.428	0.522	ENSG00000264443	NCMAP-DT	NCMAP divergent transcript	Other	other
1.114	0.00198	ENSG00000165030	NFIL3	nuclear factor, interleukin 3 regulated	Nucleus	transcription regulator
2.529	1.04e-05	ENSG00000166741	NNMT	nicotinamide N-methyltransferase	Cytoplasm	enzyme	atorvastatin/niacin, nicotinic acid/pioglitazone, nicotinic acid, lovastatin/niacin
2.698	0.00059	ENSG00000174576	NPAS4	neuronal PAS domain protein 4	Nucleus	transcription regulator
2.038	0.13	ENSG00000175206	NPPA	natriuretic peptide A	Extracellular Space	other
1.179	0.0163	ENSG00000106236	NPTX2	neuronal pentraxin 2	Extracellular Space	other
-1.666	0.116	ENSG00000185149	NPY2R	neuropeptide Y receptor Y2	Plasma Membrane	G-protein coupled receptor	peptide YY 3-36
1.416	0.0055	ENSG00000119508	NR4A3	nuclear receptor subfamily 4 group A member 3	Nucleus	ligand-dependent nuclear receptor
1.025	0.234	ENSG00000234043	NUDT9P1	nudix hydrolase 9 pseudogene 1	Other	other
1.007	0.0783	ENSG00000177989	ODF3B	outer dense fiber of sperm tails 3B	Other	enzyme
1.28	0.129	ENSG00000235213	OR6E1P	olfactory receptor family 6 subfamily E member 1 pseudogene	Other	other
1.378	0.0188	ENSG00000188269	OR7A5	olfactory receptor family 7 subfamily A member 5	Plasma Membrane	G-protein coupled receptor
1.539	0.184	ENSG00000099985	OSM	oncostatin M	Extracellular Space	cytokine
1.22	0.000386	ENSG00000145623	OSMR	oncostatin M receptor	Plasma Membrane	transmembrane receptor
1.351	0.00228	ENSG00000180914	OXTR	oxytocin receptor	Plasma Membrane	G-protein coupled receptor	TT-235, OXT, carbetocin, oxytocin receptor antagonist, atosibanum
1.08	0.167	ENSG00000124253	PCK1	phosphoenolpyruvate carboxykinase 1	Cytoplasm	kinase
2.255	3.7e-06	ENSG00000107438	PDLIM1	PDZ and LIM domain 1	Cytoplasm	transcription regulator
1.124	0.00865	ENSG00000131435	PDLIM4	PDZ and LIM domain 4	Plasma Membrane	other
1.322	0.165	ENSG00000162366	PDZK1IP1	PDZK1 interacting protein 1	Extracellular Space	other
1.093	0.00202	ENSG00000179094	PER1	period circadian regulator 1	Nucleus	transcription regulator	avibactam
1.132	0.0147	ENSG00000119630	PGF	placental growth factor	Extracellular Space	growth factor	aflibercept, aflibercept/irinotecan, aflibercept/bevacizumab, RO5323441
1.654	9.99e-05	ENSG00000144837	PLA1A	phospholipase A1 member A	Extracellular Space	enzyme
1.02	0.335	ENSG00000145287	PLAC8	placenta associated 8	Nucleus	other
1.244	0.00529	ENSG00000011422	PLAUR	plasminogen activator, urokinase receptor	Plasma Membrane	transmembrane receptor
2.035	0.346	ENSG00000259075	POC1B-GALNT4	POC1B-GALNT4 readthrough	Other	other
1.132	0.348	ENSG00000237181	PRKAR1B-AS1	PRKAR1B antisense RNA 1	Other	other
1.122	0.196	ENSG00000143125	PROK1	prokineticin 1	Extracellular Space	growth factor
1.105	0.267	ENSG00000243323	PTPRVP	protein tyrosine phosphatase receptor type V, pseudogene	Other	other
1.294	0.00724	ENSG00000139832	RAB20	RAB20, member RAS oncogene family	Cytoplasm	enzyme
1.696	0.0925	ENSG00000254109	RBPMS-AS1	RBPMS antisense RNA 1	Other	other
1.172	0.376	ENSG00000258545	RHOXF1-AS1	RHOXF1 antisense RNA 1	Other	other
1.811	0.693	ENSG00000170468	RIOX1	ribosomal oxygenase 1	Nucleus	enzyme
1.314	0.0182	ENSG00000133874	RNF122	ring finger protein 122	Cytoplasm	enzyme
1.114	0.253	ENSG00000236548	RNF217-AS1	RNF217 antisense RNA 1 (head to head)	Other	other
1.19	0.046	ENSG00000270127	RP11-526I2.5		Other	other
-3.597	0.25	ENSG00000261915	RP11-542C16.2		Other	other
1.9	0.664	ENSG00000259171	RP11-903H12.5		Other	other
1.12	0.449	ENSG00000151303	RP11-96C23.13		Other	other
1.308	0.0223	ENSG00000273259	RP11-986E7.7		Other	other
-1.533	0.382	ENSG00000232111	RP11_126O221		Other	other
-1.246	0.147	ENSG00000271046	RP11_138I182		Other	other
1.251	0.263	ENSG00000224356	RP11_151A64		Other	other
2.337	0.0922	ENSG00000272601	RP11_155G145		Other	other
2.663	0.094	ENSG00000240758	RP11_155G146		Other	other
1.144	0.278	ENSG00000259924	RP11_16E234		Other	other
1.074	0.174	ENSG00000233030	RP11_196G183		Other	other
1.406	0.752	ENSG00000260566	RP11_20G63		Other	other
1.404	0.348	ENSG00000273184	RP11_212P73		Other	other
2.542	0.399	ENSG00000266302	RP11_219A151		Other	other
1.002	0.29	ENSG00000231864	RP11_229P1323		Other	other
1.063	0.0294	ENSG00000204055	RP11_247A122		Other	other
1.322	0.0224	ENSG00000250899	RP11_253E33		Other	other
1.647	0.0888	ENSG00000269068	RP11_256I232		Other	other
-1.017	0.115	ENSG00000265798	RP11_271K115		Other	other
1.379	0.045	ENSG00000261051	RP11_274H25		Other	other
1.761	0.0912	ENSG00000273100	RP11_302L193		Other	other
1.275	0.247	ENSG00000261123	RP11_304L193		Other	other
-1.077	0.505	ENSG00000257225	RP11_328C84		Other	other
1.845	0.471	ENSG00000267520	RP11_373L241		Other	other
1.128	0.227	ENSG00000236924	RP11_390F46		Other	other
1.532	0.0456	ENSG00000260296	RP11_395I63		Other	other
1.435	0.18	ENSG00000270020	RP11_463O99		Other	other
2.828	0.0148	ENSG00000227619	RP11_492E32		Other	other
1.94	0.105	ENSG00000263859	RP11_498C916		Other	other
-1.229	0.77	ENSG00000249967	RP11_548K2311		Other	other
1.098	0.154	ENSG00000267801	RP11_552F39		Other	other
-1.553	0.795	ENSG00000254673	RP11_598P205		Other	other
1.273	0.0301	ENSG00000270108	RP11_73M186		Other	other
1.947	0.496	ENSG00000272418	RP11_762H84		Other	other
1.227	0.387	ENSG00000257390	RP11_762I75		Other	other
1.528	0.00175	ENSG00000266844	RP11_862L93		Other	other
-1.047	0.649	ENSG00000260170	RP11_96O204		Other	other
3.027	0.000134	ENSG00000248751	RP1_130H1618		Other	other
1.279	0.212	ENSG00000229299	RP4_583P1510		Other	other
1.712	0.064	ENSG00000260997	RP4_647J211		Other	other
1.276	0.064	ENSG00000240731	RP5_890O39		Other	other
1.133	0.184	ENSG00000239218	RPS20P22	ribosomal protein S20 pseudogene 22	Other	other
1.35	0.00761	ENSG00000166592	RRAD	RRAD, Ras related glycolysis inhibitor and calcium channel regulator	Cytoplasm	enzyme
1.072	0.0556	ENSG00000159216	RUNX1	RUNX family transcription factor 1	Nucleus	transcription regulator
3.48	0.00225	ENSG00000163221	S100A12	S100 calcium binding protein A12	Cytoplasm	other
1.353	0.164	ENSG00000188015	S100A3	S100 calcium binding protein A3	Nucleus	transporter
2.841	0.000192	ENSG00000143546	S100A8	S100 calcium binding protein A8	Cytoplasm	other
2.772	0.000158	ENSG00000163220	S100A9	S100 calcium binding protein A9	Cytoplasm	other
1.087	0.0013	ENSG00000064932	SBNO2	strawberry notch homolog 2	Other	transcription regulator
1.015	0.0108	ENSG00000135094	SDS	serine dehydratase	Cytoplasm	enzyme
3.017	0.000138	ENSG00000141574	SECTM1	secreted and transmembrane 1	Extracellular Space	other
2.398	0.0285	ENSG00000007908	SELE	selectin E	Plasma Membrane	transmembrane receptor	uproleselan, GMI-1359
2.062	0.000294	ENSG00000196136	SERPINA3	serpin family A member 3	Extracellular Space	other
1.185	0.00839	ENSG00000149257	SERPINH1	serpin family H member 1	Extracellular Space	other
1.831	0.0433	ENSG00000175793	SFN	stratifin	Cytoplasm	other
1.259	0.129	ENSG00000254415	SIGLEC14	sialic acid binding Ig like lectin 14	Plasma Membrane	other
1.098	0.561	ENSG00000105501	SIGLEC5	sialic acid binding Ig like lectin 5	Plasma Membrane	other
1.644	0.00601	ENSG00000129450	SIGLEC9	sialic acid binding Ig like lectin 9	Plasma Membrane	other
1.064	0.18	ENSG00000101082	SLA2	Src like adaptor 2	Plasma Membrane	other
1.257	0.108	ENSG00000158714	SLAMF8	SLAM family member 8	Extracellular Space	other
2.054	6.13e-05	ENSG00000018280	SLC11A1	solute carrier family 11 member 1	Plasma Membrane	transporter
1.099	0.0182	ENSG00000141469	SLC14A1	solute carrier family 14 member 1 (Kidd blood group)	Plasma Membrane	transporter
1.116	0.0292	ENSG00000105281	SLC1A5	solute carrier family 1 member 5	Plasma Membrane	transporter
1.102	0.173	ENSG00000238286	SLC35E1P1	solute carrier family 35 member E1 pseudogene 1	Other	other
1.006	0.0154	ENSG00000104635	SLC39A14	solute carrier family 39 member 14	Plasma Membrane	transporter
1.334	0.0656	ENSG00000186198	SLC51B	solute carrier family 51 subunit beta	Plasma Membrane	transporter
1.235	0.0722	ENSG00000250033	SLC7A11-AS1	SLC7A11 antisense RNA 1	Other	other
1.81	3.44e-05	ENSG00000101187	SLCO4A1	solute carrier organic anion transporter family member 4A1	Plasma Membrane	transporter
1.252	0.079	ENSG00000232803	SLCO4A1-AS1	SLCO4A1 antisense RNA 1	Other	other
2.19	0.0166	ENSG00000124107	SLPI	secretory leukocyte peptidase inhibitor	Cytoplasm	other
1.717	0.105	ENSG00000185338	SOCS1	suppressor of cytokine signaling 1	Cytoplasm	other
4.454	2e-11	ENSG00000184557	SOCS3	suppressor of cytokine signaling 3	Cytoplasm	phosphatase
-1.104	0.1	ENSG00000187808	SOWAHD	sosondowah ankyrin repeat domain family member D	Other	other
-1.454	0.624	ENSG00000258555	SPECC1L-ADORA2A	SPECC1L-ADORA2A readthrough (NMD candidate)	Other	other
1.976	0.000283	ENSG00000127954	STEAP4	STEAP4 metalloreductase	Plasma Membrane	enzyme
1.248	0.0272	ENSG00000135604	STX11	syntaxin 11	Plasma Membrane	transporter
1.16	0.0407	ENSG00000092607	TBX15	T-box transcription factor 15	Nucleus	transcription regulator
1.089	0.0433	ENSG00000165929	TC2N	tandem C2 domains, nuclear	Nucleus	transporter
1.015	0.018	ENSG00000170379	TCAF2	TRPM8 channel associated factor 2	Plasma Membrane	other
1.457	0.00212	ENSG00000176907	TCIM	transcriptional and immune response regulator	Nucleus	other
1.074	0.00212	ENSG00000007866	TEAD3	TEA domain transcription factor 3	Nucleus	transcription regulator
1.274	0.0106	ENSG00000197905	TEAD4	TEA domain transcription factor 4	Nucleus	transcription regulator
1.253	0.215	ENSG00000234911	TEX21P	testis expressed 21, pseudogene	Other	other
1.603	0.017	ENSG00000105825	TFPI2	tissue factor pathway inhibitor 2	Extracellular Space	other
1.08	0.00461	ENSG00000178726	THBD	thrombomodulin	Plasma Membrane	transmembrane receptor
1.719	0.000125	ENSG00000137801	THBS1	thrombospondin 1	Extracellular Space	other
1.265	0.00865	ENSG00000137462	TLR2	toll like receptor 2	Plasma Membrane	transmembrane receptor	OM 174 lipid, tomaralimab
1.32	0.00014	ENSG00000169908	TM4SF1	transmembrane 4 L six family member 1	Plasma Membrane	other
1.019	0.388	ENSG00000164855	TMEM184A	transmembrane protein 184A	Cytoplasm	other
1.169	0.0472	ENSG00000263429	TMEM238L	transmembrane protein 238 like	Other	other
1.429	0.0308	ENSG00000173535	TNFRSF10C	TNF receptor superfamily member 10c	Plasma Membrane	transmembrane receptor
1.579	0.000461	ENSG00000173530	TNFRSF10D	TNF receptor superfamily member 10d	Plasma Membrane	transmembrane receptor
1.008	0.00754	ENSG00000067182	TNFRSF1A	TNF receptor superfamily member 1A	Plasma Membrane	transmembrane receptor	GSK2862277
6.032	5.42e-05	ENSG00000243509	TNFRSF6B	TNF receptor superfamily member 6b	Plasma Membrane	transmembrane receptor
1.17	0.317	ENSG00000131747	TOP2A	DNA topoisomerase II alpha	Nucleus	enzyme	bortezomib/doxorubicin, daunorubicin/tretinoin, idarubicin, cladribine/cytarabine/filgrastim/idarubicin/plerixafor, cisplatin/doxorubicin/methotrexate, cytarabine/daunorubicin/fludarabine phosphate, cytarabine/idarubicin, cytarabine/doxorubicin/filgrastim/omacetaxine mepesuccinate, cytarabine/daunorubicin, cytarabine/doxorubicin, cyclophosphamide/epirubicin, doxorubicin/paclitaxel, fludarabine ph…
1.612	0.111	ENSG00000124731	TREM1	triggering receptor expressed on myeloid cells 1	Plasma Membrane	transmembrane receptor	PY159, anti-trem1
2.828	0.444	ENSG00000248710	TRIM59-IFT80	TRIM59-IFT80 protein	Other	other
1.205	0.00964	ENSG00000025708	TYMP	thymidine phosphorylase	Extracellular Space	growth factor	tipiracil
1.01	0.181	ENSG00000188933	USP32P1	ubiquitin specific peptidase 32 pseudogene 1	Other	other
1.438	0.000584	ENSG00000168140	VASN	vasorin	Plasma Membrane	other
1.529	0.0914	ENSG00000111424	VDR	vitamin D receptor	Nucleus	transcription regulator	cholecalciferol, alendronate/cholecalciferol, calcitriol, seocalcitol, 2-(3-hydroxypropoxy)calcitriol, doxercalciferol, alfacalcidol, calcifediol, paricalcitol, ILX-23-7553, inecalcitol, ergocalciferol, calcium carbonate/cholecalciferol, 1,25-dihydroxyergocalciferol, calcipotriene, betamethasone dipropionate/calcipotriene
1.346	0.000607	ENSG00000112715	VEGFA	vascular endothelial growth factor A	Extracellular Space	growth factor	bevacizumab/capecitabine, bevacizumab/temozolomide, bevacizumab/paclitaxel/topotecan, bevacizumab/docetaxel/prednisone/thalidomide/zoledronic acid, bevacizumab/capecitabine/temozolomide, bevacizumab-IRDye 800CW, bevacizumab/5-fluorouracil/irinotecan/oxaliplatin, bevacizumab/irinotecan, bevacizumab/erlotinib, bevacizumab/sorafenib, bevacizumab, brolucizumab, bevacizumab/panitumumab, bevacizumab/ge…
1.161	0.0992	ENSG00000155659	VSIG4	V-set and immunoglobulin domain containing 4	Plasma Membrane	other
1.55	1e-05	ENSG00000060138	YBX3	Y-box binding protein 3	Nucleus	transcription regulator
1.161	0.0731	ENSG00000124256	ZBP1	Z-DNA binding protein 1	Cytoplasm	other
1.735	0.000201	ENSG00000163874	ZC3H12A	zinc finger CCCH-type containing 12A	Cytoplasm	enzyme
1.981	0.000114	ENSG00000128016	ZFP36	ZFP36 ring finger protein	Nucleus	transcription regulator

## Sheet: DLPFC
Supplementary Table 2: Annotations of differentially expressed genes identified across all DLPFC.
Expr Log Ratio	Expr p-value	ID	Symbol	Entrez Gene Name	Location	Type(s)	Drug(s)
1.092	0.000305	ENSG00000242159	ABCF2P1	ATP binding cassette subfamily F member 2 pseudogene 1	Other	other
1.085	0.655	ENSG00000188223	AC0023989		Other	other
1.092	0.524	ENSG00000267059	AC005943.2		Other	other
-1.422	0.497	ENSG00000268173	AC007192.4		Other	other
1.84	0.000323	ENSG00000163638	ADAMTS9	ADAM metallopeptidase with thrombospondin type 1 motif 9	Extracellular Space	peptidase
1.471	0.000323	ENSG00000241158	ADAMTS9-AS1	ADAMTS9 antisense RNA 1	Other	other
1.141	0.00163	ENSG00000127507	ADGRE2	adhesion G protein-coupled receptor E2	Plasma Membrane	other
2.357	8.51e-06	ENSG00000148926	ADM	adrenomedullin	Extracellular Space	other
2.032	0.000845	ENSG00000167772	ANGPTL4	angiopoietin like 4	Extracellular Space	other
2.061	0.00101	ENSG00000100336	APOL4	apolipoprotein L4	Extracellular Space	other
1.085	0.0352	ENSG00000178878	APOLD1	apolipoprotein L domain containing 1	Other	other
1.115	0.00945	ENSG00000261424	ATP5PBP7	ATP synthase peripheral stalk-membrane subunit b pseudogene 7	Other	other
2.826	0.000639	ENSG00000140379	BCL2A1	BCL2 related protein A1	Cytoplasm	other
-1.69	0.827	ENSG00000259040	BLOC1S5-TXNDC5	BLOC1S5-TXNDC5 readthrough (NMD candidate)	Other	other
1.06	0.0173	ENSG00000110665	C11orf21	chromosome 11 open reading frame 21	Cytoplasm	other
1.281	0.000691	ENSG00000187479	C11orf96	chromosome 11 open reading frame 96	Other	other
1.132	0.00514	ENSG00000243449	C4orf48	chromosome 4 open reading frame 48	Other	other
1.055	0.0256	ENSG00000187753	C9orf153	chromosome 9 open reading frame 153	Other	other
2.587	3.79e-05	ENSG00000108691	CCL2	C-C motif chemokine ligand 2	Extracellular Space	cytokine	CNTO 888, mimosine
1.087	0.0127	ENSG00000170458	CD14	CD14 molecule	Plasma Membrane	transmembrane receptor
1.191	0.013	ENSG00000026508	CD44	CD44 molecule (Indian blood group)	Plasma Membrane	other	A6 peptide, RO5429083, anti-CD44v7 antibody, AMC303
1.356	0.000641	ENSG00000125810	CD93	CD93 molecule	Plasma Membrane	other
1.902	2.86e-05	ENSG00000124762	CDKN1A	cyclin dependent kinase inhibitor 1A	Nucleus	kinase
1.122	0.000323	ENSG00000221869	CEBPD	CCAAT enhancer binding protein delta	Nucleus	transcription regulator
1.191	0.0261	ENSG00000133048	CHI3L1	chitinase 3 like 1	Extracellular Space	enzyme
1.998	0.0319	ENSG00000064886	CHI3L2	chitinase 3 like 2	Extracellular Space	enzyme
1.475	0.000267	ENSG00000114737	CISH	cytokine inducible SH2 containing protein	Cytoplasm	other
1.435	0.0262	ENSG00000047457	CP	ceruloplasmin	Extracellular Space	enzyme	copper
1.159	0.000461	ENSG00000103196	CRISPLD2	cysteine rich secretory protein LCCL domain containing 2	Cytoplasm	other
3.255	0.0262	ENSG00000108342	CSF3	colony stimulating factor 3	Extracellular Space	cytokine
1.078	0.036	ENSG00000271321	CTAGE9 (includes others)	CTAGE family member 9	Other	other
1.141	0.816	ENSG00000255730	CTC_435M103		Other	other
-2.416	0.761	ENSG00000196826	CTD-2192J16.17		Other	other
-1.197	0.0681	ENSG00000266076	CTD_2535L242		Other	other
1.095	0.505	ENSG00000273420	CTD_2540B1513		Other	other
1.013	0.0592	ENSG00000271959	CTD_3064M37		Other	other
1.057	0.203	ENSG00000248406	CTD_3105H184		Other	other
1.154	0.591	ENSG00000206047	DEFA1 (includes others)	defensin alpha 1	Cytoplasm	other
1.531	0.000471	ENSG00000165507	DEPP1	DEPP1 autophagy regulator	Cytoplasm	other
1.544	0.636	ENSG00000244115	DNAJC25-GNG10	DNAJC25-GNG10 readthrough	Other	other
1.374	0.00021	ENSG00000078401	EDN1	endothelin 1	Extracellular Space	cytokine
-1.118	0.00224	ENSG00000122877	EGR2	early growth response 2	Nucleus	transcription regulator
1.368	0.000602	ENSG00000134531	EMP1	epithelial membrane protein 1	Plasma Membrane	other
1.474	0.39	ENSG00000233013	FAM157A/FAM157B	family with sequence similarity 157 member A	Other	other
1.133	0.0319	ENSG00000174678	FAM47DP	family with sequence similarity 47 member D, pseudogene	Other	other
1.356	0.003	ENSG00000150337	FCGR1A	Fc fragment of IgG receptor Ia	Plasma Membrane	transmembrane receptor	IgG
1.41	0.00234	ENSG00000198019	FCGR1B	Fc fragment of IgG receptor Ib	Plasma Membrane	transmembrane receptor	IgG
2.093	2.31e-05	ENSG00000171051	FPR1	formyl peptide receptor 1	Plasma Membrane	G-protein coupled receptor
2.21	0.00126	ENSG00000171049	FPR2	formyl peptide receptor 2	Plasma Membrane	G-protein coupled receptor
-2.944	0.456	ENSG00000150175	FRMPD2B	FERM and PDZ domain containing 2B, pseudogene	Other	other
1.142	0.000802	ENSG00000102287	GABRE	gamma-aminobutyric acid type A receptor subunit epsilon	Plasma Membrane	ion channel	caffeine/dextromethorphan/losartan/midazolam/omeprazole, pagoclone, alphadolone, SEP 174559, nitrazepam, tracazolate, adinazolam, metyrapone/oxazepam, sevoflurane, isoflurane, gaboxadol, isoniazid, dexamethasone/olanzapine, felbamate, etomidate, muscimol, halothane, fluoxetine/olanzapine, estazolam, eszopiclone, quazepam, diazepam, temazepam, zolpidem, lorazepam, olanzapine, triazolam, clonazepam…
1.858	3.35e-05	ENSG00000099860	GADD45B	growth arrest and DNA damage inducible beta	Cytoplasm	other
1.43	0.00381	ENSG00000177464	GPR4	G protein-coupled receptor 4	Plasma Membrane	G-protein coupled receptor
1.521	0.0065	ENSG00000013588	GPRC5A	G protein-coupled receptor class C group 5 member A	Plasma Membrane	G-protein coupled receptor
3.13	5.34e-07	ENSG00000105697	HAMP	hepcidin antimicrobial peptide	Extracellular Space	other	lexaptepid pegol, LY2787106
1.021	0.00131	ENSG00000130589	HELZ2	helicase with zinc finger 2	Nucleus	transcription regulator
2.435	1.23e-05	ENSG00000135245	HILPDA	hypoxia inducible lipid droplet associated	Cytoplasm	other
2.069	0.0505	ENSG00000216490	IFI30	IFI30 lysosomal thiol reductase	Cytoplasm	enzyme
2.84	3.64e-05	ENSG00000125538	IL1B	interleukin 1 beta	Extracellular Space	cytokine	anakinra, rilonacept, canakinumab, gevokizumab, canakinumab/INS, canakinumab/metformin, canakinumab/metformin/sulfonylurea, canakinumab/colchicine, canakinumab/methotrexate, anakinra/methotrexate, gallium nitrate
2.692	0.0172	ENSG00000115602	IL1RL1	interleukin 1 receptor like 1	Plasma Membrane	transmembrane receptor
2.809	0.000305	ENSG00000136244	IL6	interleukin 6	Extracellular Space	cytokine	anti-IL-6 monoclonal antibody, tocilizumab, siltuximab, clazakizumab, interleukin-6 receptor inhibitor, ziltivekimab
1.243	0.000691	ENSG00000259207	ITGB3	integrin subunit beta 3	Plasma Membrane	transmembrane receptor	abciximab, TP 9201, RUC-4, cilengitide, eptifibatide, tirofiban
1.484	0.000323	ENSG00000152049	KCNE4	potassium voltage-gated channel subfamily E regulatory subunit 4	Plasma Membrane	ion channel
1.354	0.000705	ENSG00000235750	KIAA0040	KIAA0040	Other	other
4.455	1.89e-05	ENSG00000128342	LIF	LIF interleukin 6 family cytokine	Extracellular Space	cytokine
1.17	0.00242	ENSG00000236882	LINC01554	long intergenic non-protein coding RNA 1554	Other	other
1.29	0.00063	ENSG00000185022	MAFF	MAF bZIP transcription factor F	Nucleus	transcription regulator
-1.073	0.117	ENSG00000019169	MARCO	macrophage receptor with collagenous structure	Plasma Membrane	transmembrane receptor
1.022	0.0281	ENSG00000247095	MIR210HG	MIR210 host gene	Other	other
1.396	0.000323	ENSG00000149573	MPZL2	myelin protein zero like 2	Plasma Membrane	other
3.825	9.61e-06	ENSG00000205362	MT1A	metallothionein 1A	Cytoplasm	other
1.245	0.0062	ENSG00000260549	MT1L	metallothionein 1L, pseudogene	Cytoplasm	other
1.105	0.0117	ENSG00000205364	MT1M	metallothionein 1M	Other	other
1.626	0.000959	ENSG00000187193	MT1X	metallothionein 1X	Other	other
1.974	8.49e-05	ENSG00000136286	MYO1G	myosin IG	Cytoplasm	other
-2.089	0.000692	ENSG00000174576	NPAS4	neuronal PAS domain protein 4	Nucleus	transcription regulator
-1.059	0.114	ENSG00000259884	NR4A1AS		Other	other
1.343	0.00021	ENSG00000145623	OSMR	oncostatin M receptor	Plasma Membrane	transmembrane receptor
1.067	0.0583	ENSG00000229877	PAICSP5	phosphoribosylaminoimidazole carboxylase, phosphoribosylaminoimidazole succinocarboxamide synthetase pseudogene 5	Other	other
1.064	0.137	ENSG00000205038	PKHD1L1	PKHD1 like 1	Extracellular Space	other
-1.203	0.211	ENSG00000259075	POC1B-GALNT4	POC1B-GALNT4 readthrough	Other	other
1.441	0.000182	ENSG00000139832	RAB20	RAB20, member RAS oncogene family	Cytoplasm	enzyme
1.064	0.048	ENSG00000128340	RAC2	Rac family small GTPase 2	Cytoplasm	enzyme
1.428	0.0459	ENSG00000090104	RGS1	regulator of G protein signaling 1	Plasma Membrane	enzyme
1.017	0.00567	ENSG00000143333	RGS16	regulator of G protein signaling 16	Cytoplasm	enzyme	AGS-16M18
-1.363	0.358	ENSG00000183246	RIMBP3 (includes others)	RIMS binding protein 3	Nucleus	other
-1.146	0.522	ENSG00000132972	RNF17	ring finger protein 17	Cytoplasm	other
-1.232	0.856	ENSG00000207513	RNU1-3	RNA, U1 small nuclear 3	Other	other
2.001	0.722	ENSG00000206625	RNU6-1	RNA, U6 small nuclear 1	Nucleus	other
1.393	0.773	ENSG00000206899	RNU6-36P	RNA, U6 small nuclear 36, pseudogene	Other	other
1.195	0.768	ENSG00000207041	RNU6-3P	RNA, U6 small nuclear 3, pseudogene	Other	other
1.399	0.322	ENSG00000250186	RP11_1079K104		Other	other
1.568	0.482	ENSG00000232111	RP11_126O221		Other	other
2.023	0.0242	ENSG00000272601	RP11_155G145		Other	other
-1.002	0.334	ENSG00000271793	RP11_321N45		Other	other
1.854	0.000692	ENSG00000227619	RP11_492E32		Other	other
1.156	0.333	ENSG00000256034	RP11_707G141		Other	other
1.408	0.108	ENSG00000143546	S100A8	S100 calcium binding protein A8	Cytoplasm	other
1.596	0.0209	ENSG00000163220	S100A9	S100 calcium binding protein A9	Cytoplasm	other
1.002	2.86e-05	ENSG00000064932	SBNO2	strawberry notch homolog 2	Other	transcription regulator
1.211	0.0917	ENSG00000141574	SECTM1	secreted and transmembrane 1	Extracellular Space	other
1.056	0.0915	ENSG00000007908	SELE	selectin E	Plasma Membrane	transmembrane receptor	uproleselan, GMI-1359
1.064	0.0194	ENSG00000197249	SERPINA1	serpin family A member 1	Extracellular Space	other
4.163	5.34e-07	ENSG00000196136	SERPINA3	serpin family A member 3	Extracellular Space	other
1.002	0.2	ENSG00000254415	SIGLEC14	sialic acid binding Ig like lectin 14	Plasma Membrane	other
1.264	0.0333	ENSG00000105501	SIGLEC5	sialic acid binding Ig like lectin 5	Plasma Membrane	other
1.199	0.0518	ENSG00000129450	SIGLEC9	sialic acid binding Ig like lectin 9	Plasma Membrane	other
1.973	8.49e-05	ENSG00000018280	SLC11A1	solute carrier family 11 member 1	Plasma Membrane	transporter
1.17	0.000894	ENSG00000141526	SLC16A3	solute carrier family 16 member 3	Plasma Membrane	transporter
-6.177	0.214	ENSG00000253861	SLC2A3P1	solute carrier family 2 member 3 pseudogene 1	Other	other
1.004	0.00306	ENSG00000260727	SLC7A5P1	solute carrier family 7 member 5 pseudogene 1	Other	other
-1.761	0.469	ENSG00000239149	SNORA59A	small nucleolar RNA, H/ACA box 59A	Other	other
3.211	5.34e-07	ENSG00000184557	SOCS3	suppressor of cytokine signaling 3	Cytoplasm	phosphatase
1.143	0.0225	ENSG00000118785	SPP1	secreted phosphoprotein 1	Extracellular Space	cytokine
2.747	0.000117	ENSG00000159167	STC1	stanniocalcin 1	Extracellular Space	kinase
1.102	0.000691	ENSG00000113739	STC2	stanniocalcin 2	Extracellular Space	other
-1.186	0.00514	ENSG00000241186	TDGF1	teratocarcinoma-derived growth factor 1	Extracellular Space	growth factor	huB3F6-SPDB-DM4 immunoconjugate
1.187	0.00202	ENSG00000178726	THBD	thrombomodulin	Plasma Membrane	transmembrane receptor
1.079	0.00481	ENSG00000173530	TNFRSF10D	TNF receptor superfamily member 10d	Plasma Membrane	transmembrane receptor
21.342	2.3e-10	ENSG00000243509	TNFRSF6B	TNF receptor superfamily member 6b	Plasma Membrane	transmembrane receptor
4.487	0.234	ENSG00000223569	USP17L29 (includes others)	ubiquitin specific peptidase 17 like family member 24	Nucleus	peptidase
1.674	4.22e-06	ENSG00000060138	YBX3	Y-box binding protein 3	Nucleus	transcription regulator
1.958	4.05e-05	ENSG00000128016	ZFP36	ZFP36 ring finger protein	Nucleus	transcription regulator

## Sheet: NAc
Supplementary Table 2: Annotations of differentially expressed genes identified across Nac.
Expr Log Ratio	Expr p-value	ID	Symbol	Entrez Gene Name	Location	Type(s)	Drug(s)
1.229	0.000532	ENSG00000242159	ABCF2P1	ATP binding cassette subfamily F member 2 pseudogene 1	Other	other
-1.885	0.0367	ENSG00000175164	ABO	ABO, alpha 1-3-N-acetylgalactosaminyltransferase and alpha 1-3-galactosyltransferase	Plasma Membrane	enzyme
-1.619	0.587	ENSG00000261459	AC002310.11		Other	other
-1.488	0.315	ENSG00000243762	AC0065478		Other	other
1.08	0.0151	ENSG00000258881	AC00704011		Other	other
-1.125	0.801	ENSG00000268173	AC007192.4		Other	other
-1.32	0.383	ENSG00000248235	AC0374594		Other	other
1.626	0.00345	ENSG00000163638	ADAMTS9	ADAM metallopeptidase with thrombospondin type 1 motif 9	Extracellular Space	peptidase
1.728	0.00206	ENSG00000241158	ADAMTS9-AS1	ADAMTS9 antisense RNA 1	Other	other
-1.343	0.00627	ENSG00000213638	ADAT3	adenosine deaminase tRNA specific 3	Nucleus	enzyme
-1.269	0.0188	ENSG00000141433	ADCYAP1	adenylate cyclase activating polypeptide 1	Extracellular Space	other
1.419	0.0344	ENSG00000174837	ADGRE1	adhesion G protein-coupled receptor E1	Plasma Membrane	G-protein coupled receptor
1.141	0.00193	ENSG00000127507	ADGRE2	adhesion G protein-coupled receptor E2	Plasma Membrane	other
1.879	0.0115	ENSG00000182885	ADGRG3	adhesion G protein-coupled receptor G3	Plasma Membrane	G-protein coupled receptor
1.623	0.00177	ENSG00000148926	ADM	adrenomedullin	Extracellular Space	other
-1.092	0.0293	ENSG00000150594	ADRA2A	adrenoceptor alpha 2A	Plasma Membrane	G-protein coupled receptor	dexefaroxan, V2006, apraclonidine, methamphetamine, epinephrine/lidocaine, chlorothiazide/methyldopa, azatadine/pseudoephedrine, benzphetamine, naproxen/pseudoephedrine, quinidine, dihydroergotamine, guanethidine, propafenone, tolazoline, brompheniramine/codeine/phenylpropanolamine, loratadine/pseudoephedrine, chlorpheniramine/ibuprofen/pseudoephedrine, brimonidine, dipivefrin, dexmedetomidine, t…
-1.982	0.00131	ENSG00000213107	AHCYP5	adenosylhomocysteinase pseudogene 5	Other	other
-1.107	0.0143	ENSG00000232434	AJM1	apical junction component 1 homolog	Other	other
-1.001	0.0558	ENSG00000101280	ANGPT4	angiopoietin 4	Extracellular Space	growth factor
1.478	0.0237	ENSG00000167772	ANGPTL4	angiopoietin like 4	Extracellular Space	other
2.469	0.00307	ENSG00000152766	ANKRD22	ankyrin repeat domain 22	Nucleus	transcription regulator
-1.027	0.00183	ENSG00000235711	ANKRD34C	ankyrin repeat domain 34C	Other	other
1.467	0.0495	ENSG00000100336	APOL4	apolipoprotein L4	Extracellular Space	other
1.02	0.0431	ENSG00000178878	APOLD1	apolipoprotein L domain containing 1	Other	other
2.039	0.723	ENSG00000273003	ARL2-SNX15	ARL2-SNX15 readthrough (NMD candidate)	Other	other
2.318	0.00146	ENSG00000140379	BCL2A1	BCL2 related protein A1	Cytoplasm	other
1.275	0.0132	ENSG00000187479	C11orf96	chromosome 11 open reading frame 96	Other	other
-1.394	0.135	ENSG00000205856	C22orf42	chromosome 22 open reading frame 42	Other	other
1.202	0.0433	ENSG00000198535	C2CD4A	C2 calcium dependent domain containing 4A	Nucleus	other
-1.426	9.41e-08	ENSG00000243449	C4orf48	chromosome 4 open reading frame 48	Other	other
-1.3	0.0211	ENSG00000185933	CALHM1	calcium homeostasis modulator 1	Plasma Membrane	ion channel
-1.623	3.26e-05	ENSG00000267909	CCDC177	coiled-coil domain containing 177	Other	other
-1.038	9.41e-08	ENSG00000175602	CCDC85B	coiled-coil domain containing 85B	Cytoplasm	other
2.907	2.01e-05	ENSG00000108691	CCL2	C-C motif chemokine ligand 2	Extracellular Space	cytokine	CNTO 888, mimosine
1.903	0.0564	ENSG00000108700	CCL8	C-C motif chemokine ligand 8	Extracellular Space	cytokine
1.425	0.00262	ENSG00000090659	CD209	CD209 molecule	Plasma Membrane	other
1.87	0.00297	ENSG00000186407	CD300E	CD300e molecule	Plasma Membrane	other
1.669	0.0465	ENSG00000255443	CD44-AS1	CD44 antisense RNA 1	Other	other
1.376	3.86e-05	ENSG00000125810	CD93	CD93 molecule	Plasma Membrane	other
1.453	0.753	ENSG00000249230	CDH12P2	cadherin 12 pseudogene 2	Plasma Membrane	other
1.528	0.000515	ENSG00000124762	CDKN1A	cyclin dependent kinase inhibitor 1A	Nucleus	kinase
-1.012	0.098	ENSG00000245848	CEBPA	CCAAT enhancer binding protein alpha	Nucleus	transcription regulator
1.335	0.011	ENSG00000138135	CH25H	cholesterol 25-hydroxylase	Cytoplasm	enzyme
1.759	0.0035	ENSG00000133048	CHI3L1	chitinase 3 like 1	Extracellular Space	enzyme
2.17	0.00111	ENSG00000064886	CHI3L2	chitinase 3 like 2	Extracellular Space	enzyme
-1.391	0.079	ENSG00000147434	CHRNA6	cholinergic receptor nicotinic alpha 6 subunit	Plasma Membrane	transmembrane receptor	ABT-089, isoflurane, mecamylamine, succinylcholine, rocuronium, doxacurium, mivacurium, pipecuronium, rapacuronium, metocurine, atracurium, cisatracurium, acetylcholine, nicotine, D-tubocurarine, arecoline, enflurane, pancuronium, vecuronium
1.82	0.000126	ENSG00000114737	CISH	cytokine inducible SH2 containing protein	Cytoplasm	other
-1.471	0.115	ENSG00000176571	CNBD1	cyclic nucleotide binding domain containing 1	Other	other
1.028	0.0379	ENSG00000047457	CP	ceruloplasmin	Extracellular Space	enzyme	copper
1.051	0.0406	ENSG00000257718	CPNE8-AS1	CPNE8 antisense RNA 1	Other	other
1.054	0.00587	ENSG00000203710	CR1	complement C3b/C4b receptor 1 (Knops blood group)	Plasma Membrane	transmembrane receptor
1.586	0.0406	ENSG00000117322	CR2	complement C3d receptor 2	Plasma Membrane	transmembrane receptor
1.21	0.000656	ENSG00000103196	CRISPLD2	cysteine rich secretory protein LCCL domain containing 2	Cytoplasm	other
2.946	0.0223	ENSG00000108342	CSF3	colony stimulating factor 3	Extracellular Space	cytokine
1.719	0.00755	ENSG00000271321	CTAGE9 (includes others)	CTAGE family member 9	Other	other
-2.054	0.281	ENSG00000167807	CTD-2369P2.10		Other	other
-1.141	0.0138	ENSG00000232633	CTD_2201G31		Other	other
3.43	0.109	ENSG00000267303	CTD_2369P212		Other	other
1.008	0.274	ENSG00000268191	CTD_2396E710		Other	other
-1.282	0.351	ENSG00000273420	CTD_2540B1513		Other	other
1.051	0.25	ENSG00000258497	CTD_2561F51		Other	other
1.057	0.0318	ENSG00000081041	CXCL2	C-X-C motif chemokine ligand 2	Extracellular Space	cytokine
1.392	0.00375	ENSG00000180871	CXCR2	C-X-C motif chemokine receptor 2	Plasma Membrane	G-protein coupled receptor	MGTA-145, repertaxin, SB-265610, navarixin, AZD5069, 2'-((4'-trifluoromethanesulfonyloxy)phenyl)-N-methanesulfonylpropionamide, QBM076, SX-682
1.34	0.00757	ENSG00000165507	DEPP1	DEPP1 autophagy regulator	Cytoplasm	other
-1.156	0.145	ENSG00000185559	DLK1	delta like non-canonical Notch ligand 1	Extracellular Space	other
-1.01	0.000468	ENSG00000158050	DUSP2	dual specificity phosphatase 2	Nucleus	phosphatase
-1.174	0.0151	ENSG00000171551	ECEL1	endothelin converting enzyme like 1	Plasma Membrane	peptidase
1.418	7.08e-05	ENSG00000078401	EDN1	endothelin 1	Extracellular Space	cytokine
1.27	0.0899	ENSG00000225406	ELF2P4	ELF2 pseudogene 4	Other	other
1.181	0.00317	ENSG00000134531	EMP1	epithelial membrane protein 1	Plasma Membrane	other
1.062	0.375	ENSG00000255549	ENPP7P6		Other	other
-1.132	0.00635	ENSG00000196990	FAM163B	family with sequence similarity 163 member B	Other	other
-1.433	0.327	ENSG00000215354	FAM90A24P	family with sequence similarity 90, member A24	Other	other
-2.544	0.131	ENSG00000233132	FAM90A26 (includes others)	family with sequence similarity 90 member A26	Other	other
-1.105	0.0565	ENSG00000163833	FBXO40	F-box protein 40	Cytoplasm	other
1.321	0.0568	ENSG00000186431	FCAR	Fc fragment of IgA receptor	Plasma Membrane	transmembrane receptor
1.131	0.003	ENSG00000150337	FCGR1A	Fc fragment of IgG receptor Ia	Plasma Membrane	transmembrane receptor	IgG
1.082	0.0118	ENSG00000198019	FCGR1B	Fc fragment of IgG receptor Ib	Plasma Membrane	transmembrane receptor	IgG
1.03	0.000991	ENSG00000143226	FCGR2A	Fc fragment of IgG receptor IIa	Plasma Membrane	transmembrane receptor	IgG
1	0.0608	ENSG00000162747	FCGR3A/FCGR3B	Fc fragment of IgG receptor IIIa	Plasma Membrane	transmembrane receptor	IgG, AFM13, AFM24
1.157	0.0317	ENSG00000132185	FCRLA	Fc receptor like A	Plasma Membrane	other
-1.35	0.123	ENSG00000204779	FOXD4L4/FOXD4L5	forkhead box D4 like 5	Nucleus	transcription regulator
2.011	1.1e-05	ENSG00000171051	FPR1	formyl peptide receptor 1	Plasma Membrane	G-protein coupled receptor
2.138	4.11e-05	ENSG00000171049	FPR2	formyl peptide receptor 2	Plasma Membrane	G-protein coupled receptor
-1.071	0.0157	ENSG00000183090	FREM3	FRAS1 related extracellular matrix 3	Extracellular Space	other
1.051	0.00369	ENSG00000116717	GADD45A	growth arrest and DNA damage inducible alpha	Nucleus	other
1.528	0.00349	ENSG00000099860	GADD45B	growth arrest and DNA damage inducible beta	Cytoplasm	other
-1.048	0.00959	ENSG00000182870	GALNT9	polypeptide N-acetylgalactosaminyltransferase 9	Cytoplasm	enzyme
-1.084	0.169	ENSG00000164900	GBX1	gastrulation brain homeobox 1	Nucleus	transcription regulator
-1.112	0.736	ENSG00000237580	GCSHP3	glycine cleavage system protein H pseudogene 3	Other	other
-1.144	0.154	ENSG00000235590	GNAS-AS1	GNAS antisense RNA 1	Other	other
1.797	0.000294	ENSG00000154165	GPR15	G protein-coupled receptor 15	Plasma Membrane	G-protein coupled receptor
1.103	0.0495	ENSG00000177464	GPR4	G protein-coupled receptor 4	Plasma Membrane	G-protein coupled receptor
1.493	0.011	ENSG00000139572	GPR84	G protein-coupled receptor 84	Plasma Membrane	G-protein coupled receptor	PBI-4547
1.239	0.0268	ENSG00000013588	GPRC5A	G protein-coupled receptor class C group 5 member A	Plasma Membrane	G-protein coupled receptor
2.076	0.000807	ENSG00000158055	GRHL3	grainyhead like transcription factor 3	Nucleus	transcription regulator
1.143	0.215	ENSG00000272647	GS1_259H1310		Other	other
1.076	0.254	ENSG00000123201	GUCY1B2	guanylate cyclase 1 soluble subunit beta 2 (pseudogene)	Cytoplasm	other
-1.255	0.00643	ENSG00000183598	H3C13	H3 clustered histone 13	Nucleus	other
-1.847	0.000343	ENSG00000213244	H3P4		Other	other
2.727	1.6e-05	ENSG00000105697	HAMP	hepcidin antimicrobial peptide	Extracellular Space	other	lexaptepid pegol, LY2787106
-1.135	1.1e-05	ENSG00000137252	HCRTR2	hypocretin receptor 2	Plasma Membrane	G-protein coupled receptor	seltorexant, suvorexant, lemborexant
-1.153	0.0828	ENSG00000140287	HDC	histidine decarboxylase	Cytoplasm	enzyme
-1.331	0.167	ENSG00000181333	HEPHL1	hephaestin like 1	Other	enzyme
2.372	0.000134	ENSG00000135245	HILPDA	hypoxia inducible lipid droplet associated	Cytoplasm	other
-1.595	0.0357	ENSG00000169271	HSPB3	heat shock protein family B (small) member 3	Cytoplasm	other
-1.273	0.0113	ENSG00000178394	HTR1A	5-hydroxytryptamine receptor 1A	Plasma Membrane	G-protein coupled receptor	buspirone, caffeine/ergotamine, bifeprunox, iloperidone, flibanserin, asenapine, naluzotan, psilocybine, SLV-314, cariprazine, naproxen/sumatriptan, thioproperazine, lurasidone, vortioxetine, brexpiprazole, cinitapride, pipothiazine, aripiprazole lauroxil, chloropromazine, vilazodone, trazodone, sumatriptan, doxepin, alprenolol, eletriptan, almotriptan, fenfluramine, quetiapine, nefazodone, xalip…
1.101	0.15	ENSG00000216490	IFI30	IFI30 lysosomal thiol reductase	Cytoplasm	enzyme
2.641	0.000256	ENSG00000125538	IL1B	interleukin 1 beta	Extracellular Space	cytokine	anakinra, rilonacept, canakinumab, gevokizumab, canakinumab/INS, canakinumab/metformin, canakinumab/metformin/sulfonylurea, canakinumab/colchicine, canakinumab/methotrexate, anakinra/methotrexate, gallium nitrate
2.515	0.0242	ENSG00000115602	IL1RL1	interleukin 1 receptor like 1	Plasma Membrane	transmembrane receptor
1.007	0.00307	ENSG00000077238	IL4R	interleukin 4 receptor	Plasma Membrane	transmembrane receptor	corticosteroid/dupilumab, dupilumab, MDNA55
3.008	0.000101	ENSG00000136244	IL6	interleukin 6	Extracellular Space	cytokine	anti-IL-6 monoclonal antibody, tocilizumab, siltuximab, clazakizumab, interleukin-6 receptor inhibitor, ziltivekimab
1.135	0.0504	ENSG00000228013	IL6R-AS1	IL6R antisense RNA 1	Other	other
1.263	6.49e-05	ENSG00000259207	ITGB3	integrin subunit beta 3	Plasma Membrane	transmembrane receptor	abciximab, TP 9201, RUC-4, cilengitide, eptifibatide, tirofiban
-1.07	0.072	ENSG00000166006	KCNC2	potassium voltage-gated channel subfamily C member 2	Plasma Membrane	ion channel	dalfampridine
1.267	0.0223	ENSG00000157551	KCNJ15	potassium inwardly rectifying channel subfamily J member 15	Plasma Membrane	ion channel
1.653	0.000375	ENSG00000235750	KIAA0040	KIAA0040	Other	other
-1.241	0.0341	ENSG00000131650	KREMEN2	kringle containing transmembrane protein 2	Other	other
-2.352	0.255	ENSG00000167767	KRT80	keratin 80	Cytoplasm	other
-1.088	0.412	ENSG00000262899	LA16C_360H63		Other	other
-1.665	0.0121	ENSG00000133067	LGR6	leucine rich repeat containing G protein-coupled receptor 6	Plasma Membrane	G-protein coupled receptor
-1.143	0.0948	ENSG00000146166	LGSN	lengsin, lens protein with glutamine synthetase domain	Plasma Membrane	enzyme
3.531	1.69e-05	ENSG00000128342	LIF	LIF interleukin 6 family cytokine	Extracellular Space	cytokine
2.663	7.53e-05	ENSG00000187116	LILRA5	leukocyte immunoglobulin like receptor A5	Plasma Membrane	other
1.243	0.0617	ENSG00000231023	LINC00326	long intergenic non-protein coding RNA 326	Other	other
1.007	0.313	ENSG00000235097	LINC00330	long intergenic non-protein coding RNA 330	Other	other
-1.168	0.0509	ENSG00000242258	LINC00996	long intergenic non-protein coding RNA 996	Other	other
-1.047	0.000681	ENSG00000236963	LINC01141	long intergenic non-protein coding RNA 1141	Other	other
1.442	0.0882	ENSG00000237401	LINC01304	long intergenic non-protein coding RNA 1304	Other	other
1.868	0.000173	ENSG00000236882	LINC01554	long intergenic non-protein coding RNA 1554	Other	other
-1.003	0.0216	ENSG00000248859	LINC01574	long intergenic non-protein coding RNA 1574	Other	other
1.261	0.0433	ENSG00000237989	LINC01679	long intergenic non-protein coding RNA 1679	Other	other
1.246	0.0266	ENSG00000248461	LINC02119	long intergenic non-protein coding RNA 2119	Other	other
1.184	0.00927	ENSG00000248319	LINC02275	long intergenic non-protein coding RNA 2275	Other	other
-1.121	0.0254	ENSG00000256576	LINC02361	long intergenic non-protein coding RNA 2361	Other	other
2.208	0.000167	ENSG00000261618	LINC02605	long intergenic non-protein coding RNA 2605	Other	other
1.03	0.246	ENSG00000229775	LINC02624		Other	other
-1.964	0.0344	ENSG00000215246	LOC100506688	uncharacterized LOC100506688	Other	other
1.046	0.0592	ENSG00000259351	LOC101928988	uncharacterized LOC101928988	Other	other
1.017	0.00201	ENSG00000236304	LOC107984360	uncharacterized LOC107984360	Other	other
-1.099	0.0791	ENSG00000256609	LOC107984440	uncharacterized LOC107984440	Other	other
1.304	0.00272	ENSG00000253882	LOC154761	family with sequence similarity 115, member C pseudogene	Other	other
1.674	0.0229	ENSG00000171236	LRG1	leucine rich alpha-2-glycoprotein 1	Extracellular Space	other
1.093	0.153	ENSG00000235448	LURAP1L-AS1	LURAP1L antisense RNA 1	Other	other
-1.436	0.0323	ENSG00000150556	LYPD6B	LY6/PLAUR domain containing 6B	Other	other
1.497	0.00307	ENSG00000185022	MAFF	MAF bZIP transcription factor F	Nucleus	transcription regulator
1.126	0.0489	ENSG00000213401	MAGEA12	MAGE family member A12	Other	other
-1.037	0.0254	ENSG00000254585	MAGEL2	MAGE family member L2	Cytoplasm	enzyme
1.147	0.407	ENSG00000262500	MAPK8IP1P1	mitogen-activated protein kinase 8 interacting protein 1 pseudogene 1	Other	other
1.01	0.474	ENSG00000263503	MAPK8IP1P2	mitogen-activated protein kinase 8 interacting protein 1 pseudogene 2	Other	other
1.356	0.00593	ENSG00000102802	MEDAG	mesenteric estrogen dependent adipogenesis	Cytoplasm	other
1.122	0.00627	ENSG00000103313	MEFV	MEFV innate immuity regulator, pyrin	Nucleus	other
-2.259	0.0417	ENSG00000152595	MEPE	matrix extracellular phosphoglycoprotein	Extracellular Space	other
-1.207	0.14	ENSG00000264462	mir-3648	microRNA 3648-1	Other	microRNA
1.042	0.0262	ENSG00000247095	MIR210HG	MIR210 host gene	Other	other
1.381	0.000476	ENSG00000149573	MPZL2	myelin protein zero like 2	Plasma Membrane	other
-2.698	0.674	ENSG00000251349	MSANTD3-TMEFF1	MSANTD3-TMEFF1 readthrough	Other	other
3.18	1.78e-06	ENSG00000205362	MT1A	metallothionein 1A	Cytoplasm	other
2.317	0.00628	ENSG00000255986	MT1JP	metallothionein 1J, pseudogene	Other	other
1.32	0.000896	ENSG00000205364	MT1M	metallothionein 1M	Other	other
1.605	0.000608	ENSG00000187193	MT1X	metallothionein 1X	Other	other
-1.38	0.0957	ENSG00000225972	MTND1P23	MT-ND1 pseudogene 23	Other	other
1.006	0.0692	ENSG00000133055	MYBPH	myosin binding protein H	Cytoplasm	other
2.183	1.83e-07	ENSG00000136286	MYO1G	myosin IG	Cytoplasm	other
-1.074	0.482	ENSG00000238245	MYO5BP2	myosin VB pseudogene 2	Other	other
-1.033	0.011	ENSG00000104490	NCALD	neurocalcin delta	Cytoplasm	other
1.049	0.000224	ENSG00000165030	NFIL3	nuclear factor, interleukin 3 regulated	Nucleus	transcription regulator
-2.131	0.0221	ENSG00000064300	NGFR	nerve growth factor receptor	Plasma Membrane	transmembrane receptor	LM11A-31
-1.277	0.0229	ENSG00000130751	NPAS1	neuronal PAS domain protein 1	Nucleus	transcription regulator
-1.672	0.0229	ENSG00000174145	NWD2	NACHT and WD repeat domain containing 2	Other	other
-1.26	0.0551	ENSG00000182379	NXPH4	neurexophilin 4	Extracellular Space	other
1.167	0.0582	ENSG00000165202	OR1Q1	olfactory receptor family 1 subfamily Q member 1	Plasma Membrane	G-protein coupled receptor
-1.096	0.0365	ENSG00000167355	OR51B5	olfactory receptor family 51 subfamily B member 5	Plasma Membrane	other
-1.198	0.21	ENSG00000251491	OR7E28P	olfactory receptor family 7 subfamily E member 28 pseudogene	Other	other
1.202	0.0854	ENSG00000099985	OSM	oncostatin M	Extracellular Space	cytokine
1.324	0.00323	ENSG00000145623	OSMR	oncostatin M receptor	Plasma Membrane	transmembrane receptor
1.066	0.0348	ENSG00000249740	OSMR-AS1		Other	other
-1.26	0.0368	ENSG00000165588	OTX2	orthodenticle homeobox 2	Nucleus	transcription regulator
1.041	0.0179	ENSG00000171631	P2RY6	pyrimidinergic receptor P2Y6	Plasma Membrane	G-protein coupled receptor
1.881	0.0168	ENSG00000229877	PAICSP5	phosphoribosylaminoimidazole carboxylase, phosphoribosylaminoimidazole succinocarboxamide synthetase pseudogene 5	Other	other
-1.205	0.000291	ENSG00000183458	PKD1P3	polycystin 1, transient receptor potential channel interacting pseudogene 3	Other	other
-1.694	0.0471	ENSG00000100078	PLA2G3	phospholipase A2 group III	Extracellular Space	enzyme
-1.077	0.00899	ENSG00000228600	POLR2CP1	RNA polymerase II subunit C pseudogene 1	Other	other
-1.072	0.419	ENSG00000229238	PPP1R12BP1	protein phosphatase 1 regulatory subunit 12B pseudogene 1	Other	other
-1.057	0.0138	ENSG00000119973	PRLHR	prolactin releasing hormone receptor	Plasma Membrane	G-protein coupled receptor
-1.59	0.00522	ENSG00000237412	PRSS56	serine protease 56	Cytoplasm	peptidase
1.291	0.0348	ENSG00000251234	PSMA2P2	proteasome subunit alpha 2 pseudogene 2	Other	other
-1.141	0.0931	ENSG00000169213	RAB3B	RAB3B, member RAS oncogene family	Cytoplasm	enzyme
-1.132	0.125	ENSG00000233297	RASA4DP	RAS p21 protein activator 4CD, pseudogene	Other	other
-1.15	0.0763	ENSG00000088320	REM1	RRAD and GEM like GTPase 1	Other	enzyme
-1.092	0.356	ENSG00000226964	RHEBP2	RHEB pseudogene 2	Other	other
1.587	7.53e-05	ENSG00000133874	RNF122	ring finger protein 122	Cytoplasm	enzyme
-1.543	0.683	ENSG00000259171	RP11-903H12.5		Other	other
1.501	0.112	ENSG00000273259	RP11-986E7.7		Other	other
1.011	0.458	ENSG00000260342	RP11_1035H133		Other	other
1.929	0.215	ENSG00000232111	RP11_126O221		Other	other
1.333	0.0745	ENSG00000259198	RP11_133K16		Other	other
1.566	0.0948	ENSG00000272601	RP11_155G145		Other	other
2.662	0.00145	ENSG00000240758	RP11_155G146		Other	other
1.004	0.0646	ENSG00000258460	RP11_168L71		Other	other
1.18	0.0467	ENSG00000240775	RP11_170N162		Other	other
1.155	0.22	ENSG00000263677	RP11_17A192		Other	other
1.077	0.115	ENSG00000250899	RP11_253E33		Other	other
1.158	0.689	ENSG00000262539	RP11_259G183		Other	other
1.062	0.413	ENSG00000256013	RP11_27M241		Other	other
-1.219	0.501	ENSG00000250644	RP11_295K31		Other	other
2.371	0.723	ENSG00000260772	RP11_311C241		Other	other
1.003	0.593	ENSG00000267787	RP11_35G95		Other	other
-2.803	0.0995	ENSG00000259066	RP11_371E84		Other	other
1.108	0.00508	ENSG00000272046	RP11_471M23		Other	other
1.445	0.0973	ENSG00000227619	RP11_492E32		Other	other
1.101	0.115	ENSG00000260332	RP11_50O211		Other	other
-1.038	0.726	ENSG00000205236	RP11_514P86		Other	other
-1.189	0.766	ENSG00000270149	RP11_544M2213		Other	other
-1.114	0.361	ENSG00000257653	RP11_579D72		Other	other
-1.199	0.0652	ENSG00000265690	RP11_5A195		Other	other
1.542	0.565	ENSG00000272162	RP11_637O193		Other	other
1.146	0.0351	ENSG00000256947	RP11_64D242		Other	other
-1.372	0.0356	ENSG00000256034	RP11_707G141		Other	other
-1.647	0.00828	ENSG00000248479	RP11_807H72		Other	other
-1.027	0.0779	ENSG00000257434	RP11_81K131		Other	other
-1.595	0.464	ENSG00000264668	RP13-582O9.6		Other	other
2.084	0.0122	ENSG00000251194	RP1_68D182		Other	other
1.242	0.019	ENSG00000220918	RP1_92C41		Other	other
1.416	0.0928	ENSG00000271984	RP3_337O189		Other	other
1.083	0.535	ENSG00000240180	RPL12P28	ribosomal protein L12 pseudogene 28	Other	other
-1.276	0.03	ENSG00000132026	RTBDN	retbindin	Extracellular Space	other
-1.252	0.000542	ENSG00000040608	RTN4R	reticulon 4 receptor	Plasma Membrane	transmembrane receptor
-1.303	0.203	ENSG00000186907	RTN4RL2	reticulon 4 receptor like 2	Plasma Membrane	other
-1.113	0.0239	ENSG00000175077	RTP1	receptor transporter protein 1	Plasma Membrane	other
1.144	0.285	ENSG00000163221	S100A12	S100 calcium binding protein A12	Cytoplasm	other
1.71	0.00436	ENSG00000143546	S100A8	S100 calcium binding protein A8	Cytoplasm	other
1.525	0.011	ENSG00000163220	S100A9	S100 calcium binding protein A9	Cytoplasm	other
-1.054	0.117	ENSG00000079689	SCGN	secretagogin, EF-hand calcium binding protein	Cytoplasm	other
-1.046	0.0174	ENSG00000159307	SCUBE1	signal peptide, CUB domain and EGF like domain containing 1	Plasma Membrane	transmembrane receptor
1.099	0.0308	ENSG00000226705	SDCBPP1	syndecan binding protein pseudogene 1	Other	other
2.011	0.000325	ENSG00000141574	SECTM1	secreted and transmembrane 1	Extracellular Space	other
1.004	0.101	ENSG00000007908	SELE	selectin E	Plasma Membrane	transmembrane receptor	uproleselan, GMI-1359
1.16	8.94e-05	ENSG00000174175	SELP	selectin P	Plasma Membrane	transmembrane receptor	crizanlizumab
1.203	0.000771	ENSG00000197249	SERPINA1	serpin family A member 1	Extracellular Space	other
2.359	0.00368	ENSG00000196136	SERPINA3	serpin family A member 3	Extracellular Space	other
-1.527	0.0536	ENSG00000145642	SHISAL2B	shisa like 2B	Other	other
1.028	0.0828	ENSG00000254415	SIGLEC14	sialic acid binding Ig like lectin 14	Plasma Membrane	other
2.097	4.61e-05	ENSG00000018280	SLC11A1	solute carrier family 11 member 1	Plasma Membrane	transporter
-2.165	0.0268	ENSG00000091664	SLC17A6	solute carrier family 17 member 6	Plasma Membrane	transporter
-1.997	0.000113	ENSG00000187714	SLC18A3	solute carrier family 18 member A3	Plasma Membrane	transporter
-5.486	0.287	ENSG00000253861	SLC2A3P1	solute carrier family 2 member 3 pseudogene 1	Other	other
1.122	0.00303	ENSG00000142583	SLC2A5	solute carrier family 2 member 5	Plasma Membrane	transporter
-1.243	0.0467	ENSG00000166558	SLC38A8	solute carrier family 38 member 8	Other	other
1.242	0.00569	ENSG00000104635	SLC39A14	solute carrier family 39 member 14	Plasma Membrane	transporter
-1.141	0.0369	ENSG00000011083	SLC6A7	solute carrier family 6 member 7	Plasma Membrane	transporter
-1.805	0.000294	ENSG00000266036	SLC9A3R1-AS1	SLC9A3R1 antisense RNA 1	Other	other
-1.003	0.011	ENSG00000180251	SLC9A4	solute carrier family 9 member A4	Plasma Membrane	transporter
-1.007	0.17	ENSG00000173930	SLCO4C1	solute carrier organic anion transporter family member 4C1	Plasma Membrane	transporter
2.636	0.000369	ENSG00000184557	SOCS3	suppressor of cytokine signaling 3	Cytoplasm	phosphatase
-1.601	0.0092	ENSG00000165643	SOHLH1	spermatogenesis and oogenesis specific basic helix-loop-helix 1	Cytoplasm	transcription regulator
-1.049	0.0149	ENSG00000196096	SPAG16-DT	SPAG16 divergent transcript	Other	other
-1.092	0.0702	ENSG00000259332	ST20-MTHFS	ST20-MTHFS readthrough	Other	other
-1.083	0.00487	ENSG00000239445	ST3GAL6-AS1	ST3GAL6 antisense RNA 1	Other	other
1.008	0.109	ENSG00000113739	STC2	stanniocalcin 2	Extracellular Space	other
1.191	0.000334	ENSG00000127954	STEAP4	STEAP4 metalloreductase	Plasma Membrane	enzyme
-1.204	0.0275	ENSG00000099994	SUSD2	sushi domain containing 2	Extracellular Space	other
-1.203	0.0288	ENSG00000205078	SYCE1L	synaptonemal complex central element protein 1 like	Other	other
-1.695	0.055	ENSG00000136535	TBR1	T-box brain transcription factor 1	Nucleus	transcription regulator
1.119	0.0103	ENSG00000170379	TCAF2	TRPM8 channel associated factor 2	Plasma Membrane	other
1.779	0.103	ENSG00000159860	TCAF2P1	TRPM8 channel associated factor 2 pseudogene 1	Other	other
1.087	0.035	ENSG00000197905	TEAD4	TEA domain transcription factor 4	Nucleus	transcription regulator
-1.18	0.0812	ENSG00000135426	TESPA1	thymocyte expressed, positive selection associated 1	Cytoplasm	other
2.336	0.00196	ENSG00000232204	TET1P1	tet methylcytosine dioxygenase 1 pseudogene 1	Other	other
1.168	0.0126	ENSG00000178726	THBD	thrombomodulin	Plasma Membrane	transmembrane receptor
1.114	4.7e-05	ENSG00000137801	THBS1	thrombospondin 1	Extracellular Space	other
1.382	8.81e-05	ENSG00000137462	TLR2	toll like receptor 2	Plasma Membrane	transmembrane receptor	OM 174 lipid, tomaralimab
1.284	1.53e-05	ENSG00000169908	TM4SF1	transmembrane 4 L six family member 1	Plasma Membrane	other
-1.001	0.154	ENSG00000224982	TMEM233	transmembrane protein 233	Other	other
-1.805	0.000308	ENSG00000205116	TMEM88B	transmembrane protein 88B	Other	other
1.08	0.00753	ENSG00000173530	TNFRSF10D	TNF receptor superfamily member 10d	Plasma Membrane	transmembrane receptor
4.03	0.378	ENSG00000243509	TNFRSF6B	TNF receptor superfamily member 6b	Plasma Membrane	transmembrane receptor
-1.393	0.0522	ENSG00000138100	TRIM54	tripartite motif containing 54	Cytoplasm	other
1.615	0.105	ENSG00000158022	TRIM63	tripartite motif containing 63	Nucleus	enzyme
-1.291	0.00716	ENSG00000172425	TTC36	tetratricopeptide repeat domain 36	Other	other
-2.161	0.0066	ENSG00000118271	TTR	transthyretin	Extracellular Space	transporter	tafamidis, acoramidis, IONIS-TTR Rx, inotersen, 4'-iodo-4'-deoxydoxorubicin
-1.041	0.22	ENSG00000168671	UGT3A2	UDP glycosyltransferase family 3 member A2	Other	enzyme
1.033	0.604	ENSG00000270617	URGCP-MRPS24	URGCP-MRPS24 readthrough	Other	other
1.115	0.000395	ENSG00000129204	USP6	ubiquitin specific peptidase 6	Cytoplasm	peptidase
1.539	0.00363	ENSG00000223845	VN1R40P	vomeronasal 1 receptor 40 pseudogene	Other	other
1.03	0.0143	ENSG00000112303	VNN2	vanin 2	Other	enzyme
-2.144	0.0223	ENSG00000250264	XXbac-BPG246D15.9		Other	other
1.578	0.114	ENSG00000200494	Y_RNA		Other	other
1.397	0.631	ENSG00000207142	Y_RNA		Other	other
1.57	9.11e-06	ENSG00000060138	YBX3	Y-box binding protein 3	Nucleus	transcription regulator
1.079	0.0561	ENSG00000271557	YPEL5P2	YPEL5 pseudogene 2	Other	other
1.497	0.00363	ENSG00000128016	ZFP36	ZFP36 ring finger protein	Nucleus	transcription regulator

## Sheet: Amygdala
Supplementary Table 2: Annotations of differentially expressed genes identified across amygdala.
Expr Log Ratio	Expr p-value	ID	Flags	Symbol	Entrez Gene Name	Location	Type(s)	Drug(s)
-1.3	0.815	ENSG00000240602		AADACP1	arylacetamide deacetylase pseudogene 1	Other	other
-1.21	0.247	ENSG00000260246		AC0000322		Other	other
-1.672	0.963	ENSG00000242156		AC0000418		Other	other
1.202	0.477	ENSG00000268536		AC0055233		Other	other
2.859	0.942	ENSG00000251660		AC0070365		Other	other
-1	0.947	ENSG00000269145		AC0071926		Other	other
-1.526	0.946	ENSG00000231955		AC007383.4		Other	other
-1.241	0.815	ENSG00000225840		AC010970.2		Other	other
1.13	0.948	ENSG00000236283		AC0134632		Other	other
1.433	0.872	ENSG00000227632		AC0188046		Other	other
-1.906	0.952	ENSG00000251510		AC0224861		Other	other
1.312	0.55	ENSG00000229977		AC07326410		Other	other
1.063	0.837	ENSG00000236209		AC1041352		Other	other
1.451	0.236	ENSG00000163017		ACTG2	actin gamma 2, smooth muscle	Cytoplasm	other
1.219	0.58	ENSG00000234667		ACTL11P	actin like 11, pseudogene	Other	other
2.075	6.01e-05	ENSG00000163638		ADAMTS9	ADAM metallopeptidase with thrombospondin type 1 motif 9	Extracellular Space	peptidase
2.123	6.01e-05	ENSG00000241158		ADAMTS9-AS1	ADAMTS9 antisense RNA 1	Other	other
1.183	0.639	ENSG00000174837		ADGRE1	adhesion G protein-coupled receptor E1	Plasma Membrane	G-protein coupled receptor
1.538	0.675	ENSG00000131355		ADGRE3	adhesion G protein-coupled receptor E3	Plasma Membrane	G-protein coupled receptor
1.209	0.742	ENSG00000182885		ADGRG3	adhesion G protein-coupled receptor G3	Plasma Membrane	G-protein coupled receptor
2.126	0.000368	ENSG00000148926		ADM	adrenomedullin	Extracellular Space	other
-1.965	0.831	ENSG00000270726		AJ27173610		Other	other
1.111	0.459	ENSG00000179593		ALOX15B	arachidonate 15-lipoxygenase type B	Cytoplasm	enzyme
1.199	0.455	ENSG00000198796		ALPK2	alpha kinase 2	Nucleus	kinase
-1.553	0.35	ENSG00000178522		AMBN	ameloblastin	Extracellular Space	growth factor
1.852	0.000754	ENSG00000167772		ANGPTL4	angiopoietin like 4	Extracellular Space	other
2.438	0.138	ENSG00000152766		ANKRD22	ankyrin repeat domain 22	Nucleus	transcription regulator
1.692	0.94	ENSG00000259271		ANKRD62P1		Other	other
-1.309	0.833	ENSG00000241859		ANOS2P	anosmin 2, pseudogene	Other	other
1.149	0.56	ENSG00000233818		AP0006954		Other	other
2.007	0.694	ENSG00000225637		AP0010466		Other	other
-1.207	0.863	ENSG00000254501		AP0030689		Other	other
-1.038	0.672	ENSG00000214855		APOC1P1	apolipoprotein C1 pseudogene 1	Other	other
2.687	0.000729	ENSG00000100336		APOL4	apolipoprotein L4	Extracellular Space	other
1.035	0.882	ENSG00000109321		AREG	amphiregulin	Extracellular Space	growth factor
1.104	0.671	ENSG00000248405		ARHGAP8/PRR5-ARHGAP8	Rho GTPase activating protein 8	Cytoplasm	other
1.333	0.0146	ENSG00000196843		ARID5A	AT-rich interaction domain 5A	Nucleus	transcription regulator
1.642	0.947	ENSG00000273003		ARL2-SNX15	ARL2-SNX15 readthrough (NMD candidate)	Other	other
-5.563	0.462	ENSG00000204072		ARMCX7P	armadillo repeat containing X-linked 7, pseudogene	Other	other
-1.604	0.765	ENSG00000229851		ARSD-AS1	ARSD antisense RNA 1	Other	other
-1.595	0.58	ENSG00000225117		ARSDP1	arylsulfatase D pseudogene 1	Other	other
1.429	0.411	ENSG00000161944		ASGR2	asialoglycoprotein receptor 2	Plasma Membrane	transmembrane receptor
1.245	0.16	ENSG00000225724		ASH2LP3	ASH2L pseudogene 3	Other	other
1.332	0.0146	ENSG00000162772		ATF3	activating transcription factor 3	Nucleus	transcription regulator
1.463	0.872	ENSG00000230157		ATP5MC1P1	ATP synthase membrane subunit c locus 1 pseudogene 1	Other	other
1.761	0.917	ENSG00000179913		B3GNT3	UDP-GlcNAc:betaGal beta-1,3-N-acetylglucosaminyltransferase 3	Cytoplasm	enzyme
1.039	0.0487	ENSG00000151929		BAG3	BAG cochaperone 3	Cytoplasm	other
1.904	0.163	ENSG00000156127		BATF	basic leucine zipper ATF-like transcription factor	Nucleus	transcription regulator
2.396	0.00474	ENSG00000140379		BCL2A1	BCL2 related protein A1	Cytoplasm	other
-1.91	0.893	ENSG00000259040		BLOC1S5-TXNDC5	BLOC1S5-TXNDC5 readthrough (NMD candidate)	Other	other
1.088	0.943	ENSG00000258684		BMS1P16	BMS1 pseudogene 16	Other	other
-1.322	0.886	ENSG00000234235		BOK-AS1	BOK antisense RNA 1	Other	other
2.788	0.945	ENSG00000270316		BORCS7-ASMT	BORCS7-ASMT readthrough (NMD candidate)	Other	other
-1.37	0.871	ENSG00000168903		BTNL3	butyrophilin like 3	Other	other
2.702	0.307	ENSG00000259288		BUB1B-PAK6	BUB1B-PAK6 readthrough	Other	other
1.348	0.237	ENSG00000205177		C11orf91	chromosome 11 open reading frame 91	Other	other
1.802	0.000107	ENSG00000187479		C11orf96	chromosome 11 open reading frame 96	Other	other
1.062	0.069	ENSG00000159403		C1R	complement C1r	Extracellular Space	peptidase	SERPING1
1.011	0.171	ENSG00000205885		C1RL-AS1	C1RL antisense RNA 1	Other	other
1.541	0.0315	ENSG00000198535		C2CD4A	C2 calcium dependent domain containing 4A	Nucleus	other
1.17	0.575	ENSG00000205502		C2CD4B	C2 calcium dependent domain containing 4B	Plasma Membrane	other
1.975	0.108	ENSG00000187833		C2orf78	chromosome 2 open reading frame 78	Other	other
1.178	0.502	ENSG00000284445		C5orf60	chromosome 5 open reading frame 60	Other	other
1.29	0.37	ENSG00000197261		C6orf141	chromosome 6 open reading frame 141	Other	other
2.823	0.0124	ENSG00000110680		CALCA	calcitonin related polypeptide alpha	Plasma Membrane	other
2.957	0.286	ENSG00000105141		CASP14	caspase 14	Cytoplasm	peptidase
1.825	0.0847	ENSG00000175294		CATSPER1	cation channel sperm associated 1	Plasma Membrane	ion channel
1.732	0.81	ENSG00000250709		CCDC169-SOHLH2	CCDC169-SOHLH2 readthrough	Other	transcription regulator
3.68	1.59e-09	ENSG00000108691		CCL2	C-C motif chemokine ligand 2	Extracellular Space	cytokine	CNTO 888, mimosine
2.671	0.069	ENSG00000108700		CCL8	C-C motif chemokine ligand 8	Extracellular Space	cytokine
1.091	0.0638	ENSG00000142871		CCN1	cellular communication network factor 1	Extracellular Space	other
1.337	0.00826	ENSG00000170458		CD14	CD14 molecule	Plasma Membrane	transmembrane receptor
1.688	0.0146	ENSG00000177575		CD163	CD163 molecule	Plasma Membrane	transmembrane receptor
1.414	0.128	ENSG00000174950		CD164L2	CD164 molecule like 2	Other	other
1.168	0.397	ENSG00000158473		CD1D	CD1d molecule	Plasma Membrane	other
1.237	0.555	ENSG00000116031		CD207	CD207 molecule	Plasma Membrane	other
1.092	0.221	ENSG00000090659		CD209	CD209 molecule	Plasma Membrane	other
1.354	0.0154	ENSG00000026508		CD44	CD44 molecule (Indian blood group)	Plasma Membrane	other	A6 peptide, RO5429083, anti-CD44v7 antibody, AMC303
1.747	0.17	ENSG00000105369		CD79A	CD79a molecule	Plasma Membrane	transmembrane receptor
1.583	0.00519	ENSG00000125810		CD93	CD93 molecule	Plasma Membrane	other
1.17	0.00137	ENSG00000163814		CDCP1	CUB domain containing protein 1	Plasma Membrane	other
2.545	0.565	ENSG00000166589		CDH16	cadherin 16	Plasma Membrane	enzyme
2.544	3.51e-06	ENSG00000124762		CDKN1A	cyclin dependent kinase inhibitor 1A	Nucleus	kinase
1.258	0.0906	ENSG00000221869		CEBPD	CCAAT enhancer binding protein delta	Nucleus	transcription regulator
1.258	0.253	ENSG00000196337		CGB7	chorionic gonadotropin subunit beta 7	Extracellular Space	other
1.2	0.0752	ENSG00000138135		CH25H	cholesterol 25-hydroxylase	Cytoplasm	enzyme
1.668	0.0041	ENSG00000133048		CHI3L1	chitinase 3 like 1	Extracellular Space	enzyme
2.277	0.000652	ENSG00000064886		CHI3L2	chitinase 3 like 2	Extracellular Space	enzyme
1.032	0.782	ENSG00000233771		CICP5	capicua transcriptional repressor pseudogene 5	Other	other
1.004	0.9	ENSG00000225371		CICP8	capicua transcriptional repressor pseudogene 8	Other	other
2.061	6.01e-05	ENSG00000114737		CISH	cytokine inducible SH2 containing protein	Cytoplasm	other
1.129	0.186	ENSG00000108821		COL1A1	collagen type I alpha 1 chain	Extracellular Space	other	collagenase
1.484	1.62e-05	ENSG00000187498		COL4A1	collagen type IV alpha 1 chain	Extracellular Space	other	collagenase
1.384	0.731	ENSG00000105664		COMP	cartilage oligomeric matrix protein	Extracellular Space	other
1.082	0.406	ENSG00000128510		CPA4	carboxypeptidase A4	Extracellular Space	peptidase
1.173	0.0467	ENSG00000103196		CRISPLD2	cysteine rich secretory protein LCCL domain containing 2	Cytoplasm	other
2.404	0.166	ENSG00000108342		CSF3	colony stimulating factor 3	Extracellular Space	cytokine
1.152	0.948	ENSG00000253505		CTA_398F101		Other	other
1.183	0.032	ENSG00000271321		CTAGE9 (includes others)	CTAGE family member 9	Other	other
-1.097	0.966	ENSG00000253445		CTB_79E82		Other	other
1.42	0.951	ENSG00000258924		CTB_96E23		Other	other
-1.102	0.918	ENSG00000267598		CTC_250I146		Other	other
-1.215	0.773	ENSG00000247049		CTC_338M127		Other	other
1.197	0.313	ENSG00000241026		CTD_2036J71		Other	other
1.142	0.974	ENSG00000249966		CTD_2194D221		Other	other
1.378	0.672	ENSG00000258976		CTD_2207P182		Other	other
1.382	0.0766	ENSG00000267607		CTD_2369P28		Other	other
-1.141	0.724	ENSG00000265118		CTD_2370N53		Other	other
-1.221	0.866	ENSG00000264272		CTD_2514K54		Other	other
1.309	0.415	ENSG00000262172		CTD_2529O211		Other	other
1.089	0.411	ENSG00000267892		CTD_2540F132		Other	other
-2.992	0.878	ENSG00000267984		CTD_2616J119		Other	other
-1.087	0.0951	ENSG00000268282		CTD_2620I222		Other	other
1.071	0.635	ENSG00000259388		CTD_2647E91		Other	other
1.034	0.0263	ENSG00000259433		CTD_2651B204		Other	other
1.026	0.601	ENSG00000235390		CTD_2651B205		Other	other
2.024	0.786	ENSG00000260035		CTD_2651B206		Other	other
1.58	0.011	ENSG00000271959		CTD_3064M37		Other	other
1.058	0.95	ENSG00000248406		CTD_3105H184		Other	other
1.049	0.391	ENSG00000268204		CTD_3214H196		Other	other
-1.098	0.478	ENSG00000142973		CYP4B1	cytochrome P450 family 4 subfamily B member 1	Cytoplasm	enzyme
1.595	0.00232	ENSG00000165507		DEPP1	DEPP1 autophagy regulator	Cytoplasm	other
1.628	0.0521	ENSG00000175084		DES	desmin	Cytoplasm	other
1.366	0.458	ENSG00000108813		DLX4	distal-less homeobox 4	Nucleus	transcription regulator
1.59	0.476	ENSG00000015413		DPEP1	dipeptidase 1	Cytoplasm	peptidase	cilastatin
-1.088	0.492	ENSG00000235717		DPP10-AS2	DPP10 antisense RNA 2	Other	other
1.029	0.532	ENSG00000140279		DUOX2	dual oxidase 2	Plasma Membrane	enzyme
1.46	0.0766	ENSG00000188396		DYNLT4	dynein light chain Tctex-type 4	Cytoplasm	other
1.105	0.617	ENSG00000240138		EEF1GP4	eukaryotic translation elongation factor 1 gamma pseudogene 4	Other	other
1.566	0.00385	ENSG00000134531		EMP1	epithelial membrane protein 1	Plasma Membrane	other
-2.08	0.941	ENSG00000240755		ERLEC1P1	endoplasmic reticulum lectin 1 pseudogene 1	Other	other
1.15	0.000729	ENSG00000117525		F3	coagulation factor III, tissue factor	Plasma Membrane	transmembrane receptor	tisotumab vedotin, ALT-836
1.53	0.236	ENSG00000170323		FABP4	fatty acid binding protein 4	Cytoplasm	transporter
1.128	0.427	ENSG00000183615		FAM167B	family with sequence similarity 167 member B	Other	other
-1.548	0.919	ENSG00000230663		FAM224B	family with sequence similarity 224 member B	Other	other
1.433	0.103	ENSG00000225684		FAM225B	family with sequence similarity 225 member B	Other	other
2.02	0.877	ENSG00000233132		FAM90A26 (includes others)	family with sequence similarity 90 member A26	Other	other
1.188	0.931	ENSG00000130957		FBP2	fructose-bisphosphatase 2	Cytoplasm	phosphatase
1.129	0.586	ENSG00000162747		FCGR3A/FCGR3B	Fc fragment of IgG receptor IIIa	Plasma Membrane	transmembrane receptor	IgG, AFM13, AFM24
1.145	0.314	ENSG00000175592		FOSL1	FOS like 1, AP-1 transcription factor subunit	Nucleus	transcription regulator	MORAb-202
1.676	0.626	ENSG00000214295		FOXO1B	forkhead box O1B (pseudogene)	Other	other
1.348	0.0295	ENSG00000171051		FPR1	formyl peptide receptor 1	Plasma Membrane	G-protein coupled receptor
5.592	0.291	ENSG00000150175		FRMPD2B	FERM and PDZ domain containing 2B, pseudogene	Other	other
1.867	0.0766	ENSG00000171124		FUT3	fucosyltransferase 3 (Lewis blood group)	Cytoplasm	enzyme
1.37	0.663	ENSG00000130383		FUT5	fucosyltransferase 5	Cytoplasm	enzyme
1.794	3.08e-05	ENSG00000116717		GADD45A	growth arrest and DNA damage inducible alpha	Nucleus	other
2.341	3.08e-05	ENSG00000099860		GADD45B	growth arrest and DNA damage inducible beta	Cytoplasm	other
1.454	0.0138	ENSG00000162645		GBP2	guanylate binding protein 2	Cytoplasm	enzyme
2.077	0.765	ENSG00000215644		GCGR	glucagon receptor	Plasma Membrane	G-protein coupled receptor	volagidemab, dasiglucagon, MEDI0382, glucagon
1.735	0.113	ENSG00000130513		GDF15	growth differentiation factor 15	Extracellular Space	growth factor
1.306	0.639	ENSG00000261949		GFY	golgi associated olfactory signaling regulator	Cytoplasm	other
1.335	0.582	ENSG00000248590		GLDCP1	glycine decarboxylase pseudogene 1	Other	other
-1.335	0.917	ENSG00000242797		GLYCTK-AS1	GLYCTK antisense RNA 1	Other	other
1.051	0.775	ENSG00000255769		GOLGA2P10	GOLGA2 pseudogene 10	Other	other
-4.556	0.764	ENSG00000197978		GOLGA6L9 (includes others)	golgin A6 family like 9	Other	other
1.741	0.714	ENSG00000183629		GOLGA8EP/GOLGA8G	golgin A8 family member G	Other	other
1.256	0.144	ENSG00000177464		GPR4	G protein-coupled receptor 4	Plasma Membrane	G-protein coupled receptor
1.841	0.00046	ENSG00000013588		GPRC5A	G protein-coupled receptor class C group 5 member A	Plasma Membrane	G-protein coupled receptor
2.351	1.45e-05	ENSG00000158055		GRHL3	grainyhead like transcription factor 3	Nucleus	transcription regulator
1.47	0.775	ENSG00000214544		GTF2IRD2P1	GTF2I repeat domain containing 2 pseudogene 1	Other	other
3.865	0.896	ENSG00000220875		H3C9P	H3 clustered histone 9, pseudogene	Other	other
2.413	3.84e-05	ENSG00000105697		HAMP	hepcidin antimicrobial peptide	Extracellular Space	other	lexaptepid pegol, LY2787106
-1.092	0.607	ENSG00000181333		HEPHL1	hephaestin like 1	Other	enzyme
1.533	0.0895	ENSG00000179111		HES7	hes family bHLH transcription factor 7	Nucleus	transcription regulator
1.013	0.166	ENSG00000177374		HIC1	HIC ZBTB transcriptional repressor 1	Nucleus	transcription regulator
2.395	1.45e-05	ENSG00000135245		HILPDA	hypoxia inducible lipid droplet associated	Cytoplasm	other
1.333	0.667	ENSG00000225336		HMGB3P1	high mobility group box 3 pseudogene 1	Other	other
1.422	0.058	ENSG00000173110		HSPA6	heat shock protein family A (Hsp70) member 6	Nucleus	enzyme
1.822	0.819	ENSG00000254445		HSPB2-C11orf52	HSPB2-C11orf52 readthrough (NMD candidate)	Other	other
1.721	0.853	ENSG00000105371		ICAM4	intercellular adhesion molecule 4 (Landsteiner-Wiener blood group)	Plasma Membrane	other
2.057	0.661	ENSG00000148377		IDI2	isopentenyl-diphosphate delta isomerase 2	Cytoplasm	enzyme
1.78	0.246	ENSG00000216490		IFI30	IFI30 lysosomal thiol reductase	Cytoplasm	enzyme
-1.351	0.653	ENSG00000211895		IGHA1	immunoglobulin heavy constant alpha 1	Extracellular Space	other
1.175	0.663	ENSG00000211893		IGHG2	immunoglobulin heavy constant gamma 2 (G2m marker)	Plasma Membrane	other
1.398	0.894	ENSG00000211897		IGHG3	immunoglobulin heavy constant gamma 3 (G3m marker)	Extracellular Space	other
1.724	0.472	ENSG00000211892		IGHG4	immunoglobulin heavy constant gamma 4 (G4m marker)	Extracellular Space	other
1.846	0.948	ENSG00000211949		IGHV3-23	immunoglobulin heavy variable 3-23	Extracellular Space	other
-1.28	0.964	ENSG00000251546		IGKV1D-39	immunoglobulin kappa variable 1D-39	Other	other
-1.696	0.963	ENSG00000244437		IGKV3-15	immunoglobulin kappa variable 3-15	Extracellular Space	other
-2.005	0.946	ENSG00000239951		IGKV3-20	immunoglobulin kappa variable 3-20	Extracellular Space	other
-1.955	0.947	ENSG00000211675		IGLC1	immunoglobulin lambda constant 1	Cytoplasm	other
-2.378	0.598	ENSG00000211677		IGLC2	immunoglobulin lambda constant 2	Extracellular Space	other
-1.263	0.932	ENSG00000211679		IGLC3	immunoglobulin lambda constant 3 (Kern-Oz+ marker)	Extracellular Space	other
2.421	0.911	ENSG00000211651		IGLV1-44	immunoglobulin lambda variable 1-44	Other	other
1.169	0.157	ENSG00000134470		IL15RA	interleukin 15 receptor subunit alpha	Plasma Membrane	transmembrane receptor
1.393	0.701	ENSG00000124391		IL17C	interleukin 17C	Extracellular Space	cytokine	MOR106
1.346	0.101	ENSG00000115604		IL18R1	interleukin 18 receptor 1	Plasma Membrane	transmembrane receptor
1.389	0.396	ENSG00000115607		IL18RAP	interleukin 18 receptor accessory protein	Plasma Membrane	transmembrane receptor
2.485	2.67e-05	ENSG00000125538		IL1B	interleukin 1 beta	Extracellular Space	cytokine	anakinra, rilonacept, canakinumab, gevokizumab, canakinumab/INS, canakinumab/metformin, canakinumab/metformin/sulfonylurea, canakinumab/colchicine, canakinumab/methotrexate, anakinra/methotrexate, gallium nitrate
1.198	0.0739	ENSG00000115594		IL1R1	interleukin 1 receptor type 1	Plasma Membrane	transmembrane receptor	anakinra, anakinra/methotrexate, anakinra/colchicine
1.811	0.363	ENSG00000115590		IL1R2	interleukin 1 receptor type 2	Plasma Membrane	transmembrane receptor
3.831	0.00268	ENSG00000115602		IL1RL1	interleukin 1 receptor like 1	Plasma Membrane	transmembrane receptor
1.347	0.641	ENSG00000136689		IL1RN	interleukin 1 receptor antagonist	Extracellular Space	cytokine	rilonacept
1.2	0.222	ENSG00000008517		IL32	interleukin 32	Extracellular Space	cytokine
1.282	0.134	ENSG00000104951		IL4I1	interleukin 4 induced 1	Cytoplasm	enzyme
3.28	3.08e-05	ENSG00000136244		IL6	interleukin 6	Extracellular Space	cytokine	anti-IL-6 monoclonal antibody, tocilizumab, siltuximab, clazakizumab, interleukin-6 receptor inhibitor, ziltivekimab
1.403	0.0679	ENSG00000228013		IL6R-AS1	IL6R antisense RNA 1	Other	other
1.847	0.524	ENSG00000124449		IRGC	immunity related GTPase cinema	Other	other
1.027	0.139	ENSG00000161638		ITGA5	integrin subunit alpha 5	Plasma Membrane	transmembrane receptor
1.238	0.00549	ENSG00000259207		ITGB3	integrin subunit beta 3	Plasma Membrane	transmembrane receptor	abciximab, TP 9201, RUC-4, cilengitide, eptifibatide, tirofiban
1.848	0.414	ENSG00000055957		ITIH1	inter-alpha-trypsin inhibitor heavy chain 1	Extracellular Space	other
1.162	0.0175	ENSG00000086544		ITPKC	inositol-trisphosphate 3-kinase C	Cytoplasm	kinase	GNF362
1.101	0.163	ENSG00000149596		JPH2	junctophilin 2	Cytoplasm	enzyme
1.187	0.964	ENSG00000161609		KASH5	KASH domain containing 5	Nucleus	other
1.286	0.626	ENSG00000225544		KB_1027C114		Other	other
1.934	0.237	ENSG00000234438		KBTBD13	kelch repeat and BTB domain containing 13	Cytoplasm	other
1.071	0.0308	ENSG00000152049		KCNE4	potassium voltage-gated channel subfamily E regulatory subunit 4	Plasma Membrane	ion channel
1.975	0.02	ENSG00000164626		KCNK5	potassium two pore domain channel subfamily K member 5	Plasma Membrane	ion channel
1.156	0.0919	ENSG00000104783		KCNN4	potassium calcium-activated channel subfamily N member 4	Plasma Membrane	ion channel	clotrimazole, betamethasone/clotrimazole, senicapoc
1.031	0.28	ENSG00000175707		KDF1	keratinocyte differentiation factor 1	Plasma Membrane	other
1.658	0.000591	ENSG00000235750		KIAA0040	KIAA0040	Other	other
1.077	0.548	ENSG00000232192		KIF26B-AS1	KIF26B antisense RNA 1	Other	other
1.152	0.604	ENSG00000170498		KISS1	KiSS-1 metastasis suppressor	Cytoplasm	other
1.2	0.785	ENSG00000167748		KLK1	kallikrein 1	Cytoplasm	peptidase	berotralstat
1.251	0.882	ENSG00000186847		KRT14	keratin 14	Cytoplasm	other
1.493	0.947	ENSG00000186832		KRT16	keratin 16	Cytoplasm	other
1.653	0.916	ENSG00000128422		KRT17	keratin 17	Cytoplasm	other
1.689	0.945	ENSG00000171403		KRT9	keratin 9	Cytoplasm	other
-1.119	0.894	ENSG00000226890		LA16C_395F101		Other	other
-1.032	0.948	ENSG00000241838		LA16C_3G117		Other	other
1.249	0.386	ENSG00000089692		LAG3	lymphocyte activating 3	Plasma Membrane	transmembrane receptor	EMB-02, LBL-007, LAG525, BMS-986016, REGN3767, MK-4280, GSK2831781, TSR-033, MGD013, FS118, INCAGN02385, SYM022, XmAb22841, RO7247669, anti-LAG-3 monoclonal antibody
1.52	0.664	ENSG00000227128		LBX1-AS1	LBX1 antisense RNA 1	Other	other
-1.11	0.911	ENSG00000148346		LCN2	lipocalin 2	Extracellular Space	transporter
1.567	0.414	ENSG00000267206		LCN6	lipocalin 6	Extracellular Space	other
-1.121	0.934	ENSG00000166796		LDHC	lactate dehydrogenase C	Cytoplasm	enzyme
1.179	0.675	ENSG00000171916		LGALS9C	galectin 9C	Cytoplasm	other
2.23	0.833	ENSG00000107187		LHX3	LIM homeobox 3	Nucleus	transcription regulator
1.662	0.584	ENSG00000089116		LHX5	LIM homeobox 5	Nucleus	transcription regulator
4.449	2.29e-09	ENSG00000128342		LIF	LIF interleukin 6 family cytokine	Extracellular Space	cytokine
1.127	0.672	ENSG00000187116		LILRA5	leukocyte immunoglobulin like receptor A5	Plasma Membrane	other
1.204	0.673	ENSG00000234880		LINC00163	long intergenic non-protein coding RNA 163	Other	other
-1.015	0.166	ENSG00000229520		LINC00404	long intergenic non-protein coding RNA 404	Other	other
1.872	0.801	ENSG00000225760		LINC00431	long intergenic non-protein coding RNA 431	Other	other
1.109	0.724	ENSG00000229373		LINC00452	long intergenic non-protein coding RNA 452	Other	other
2.396	0.637	ENSG00000226921		LINC00454	long intergenic non-protein coding RNA 454	Other	other
-1.191	0.603	ENSG00000256193		LINC00507	long intergenic non-protein coding RNA 507	Other	other
1.168	0.423	ENSG00000224391		LINC01280	long intergenic non-protein coding RNA 1280	Other	other
2.347	0.773	ENSG00000223823		LINC01342	long intergenic non-protein coding RNA 1342	Other	other
1.691	0.253	ENSG00000239921		LINC01471	long intergenic non-protein coding RNA 1471	Other	other
2.545	0.723	ENSG00000237339		LINC01502	long intergenic non-protein coding RNA 1502	Other	other
1.336	0.08	ENSG00000236882		LINC01554	long intergenic non-protein coding RNA 1554	Other	other
2.021	0.478	ENSG00000235643		LINC01647	long intergenic non-protein coding RNA 1647	Other	other
2.098	0.18	ENSG00000225431		LINC01671	long intergenic non-protein coding RNA 1671	Other	other
1.494	0.0493	ENSG00000237989		LINC01679	long intergenic non-protein coding RNA 1679	Other	other
1.069	0.697	ENSG00000227764		LINC01693		Other	other
1.7	0.279	ENSG00000272259		LINC01749	long intergenic non-protein coding RNA 1749	Other	other
1.074	0.697	ENSG00000241544		LINC02029	long intergenic non-protein coding RNA 2029	Other	other
2.428	0.598	ENSG00000205015		LINC02138	long intergenic non-protein coding RNA 2138	Other	other
-1.101	0.506	ENSG00000248708		LINC02144		Other	other
1.231	0.508	ENSG00000258499		LINC02287	long intergenic non-protein coding RNA 2287	Other	other
1.366	0.886	ENSG00000251129		LINC02506	long intergenic non-protein coding RNA 2506	Other	other
2.169	0.0025	ENSG00000261618		LINC02605	long intergenic non-protein coding RNA 2605	Other	other
2.003	0.807	ENSG00000255406		LINC02730	long intergenic non-protein coding RNA 2730	Other	other
1.035	0.617	ENSG00000230023		LINC02800	long intergenic non-protein coding RNA 2800	Other	other
1.588	0.751	ENSG00000227308		LINC02832		Other	other
-1.346	0.567	ENSG00000228189		LINC02843	long intergenic non-protein coding RNA 2843	Other	other
1.657	0.163	ENSG00000236318		LINC02888	long intergenic non-protein coding RNA 2888	Other	other
1.069	0.478	ENSG00000259281		LINGO1-AS2	LINGO1 antisense RNA 2	Other	other
-1.266	0.631	ENSG00000224404		LL22NC03_13G62		Other	other
1.058	0.128	ENSG00000240032		LNCSRLR	lncRNA sorafenib resistance in renal cell carcinoma associated	Other	other
2.307	0.0664	ENSG00000249906		LOC100288866	uncharacterized LOC100288866	Other	other
1.438	0.0526	ENSG00000250771		LOC100419170	toll like receptor 2 pseudogene	Other	other
-3.145	0.884	ENSG00000258488		LOC100996379/LOC102723534	E3 ubiquitin-protein ligase HERC2-like	Other	other
1.07	0.81	ENSG00000184906		LOC100996643 (includes others)	methylenetetrahydrofolate dehydrogenase (NADP+ dependent) 1 like pseudogene	Other	other
2.019	0.599	ENSG00000267709		LOC101928844	uncharacterized LOC101928844	Other	other
1.477	0.697	ENSG00000260498		LOC102724467	uncharacterized LOC102724467	Other	other
-1.134	0.886	ENSG00000259093		LOC105370531	uncharacterized LOC105370531	Other	other
1.065	0.198	ENSG00000225929		LOC105373100	uncharacterized LOC105373100	Other	other
1.323	0.00319	ENSG00000253882		LOC154761	family with sequence similarity 115, member C pseudogene	Other	other
-1.167	0.932	ENSG00000250658		LOC339975	uncharacterized LOC339975	Other	other
-1.004	0.831	ENSG00000260776		LOC645752	golgin A6 family member A pseudogene	Other	other
1.195	0.451	ENSG00000235705		LOC729815	uncharacterized LOC729815	Other	other
1.111	0.487	ENSG00000171236		LRG1	leucine rich alpha-2-glycoprotein 1	Extracellular Space	other
1.081	0.917	ENSG00000244227		LRRC77P	leucine rich repeat containing 77, pseudogene	Other	other
1.28	0.477	ENSG00000226979		LTA	lymphotoxin alpha	Extracellular Space	cytokine	etanercept/methotrexate, etanercept
1.504	0.0596	ENSG00000248323		LUCAT1	lung cancer associated transcript 1	Other	other
1.723	0.392	ENSG00000204421		LY6G6C	lymphocyte antigen 6 family member G6C	Extracellular Space	other
1.744	0.0177	ENSG00000185022		MAFF	MAF bZIP transcription factor F	Nucleus	transcription regulator
1.534	0.342	ENSG00000213401		MAGEA12	MAGE family member A12	Other	other
1.644	0.0354	ENSG00000102802		MEDAG	mesenteric estrogen dependent adipogenesis	Cytoplasm	other
2.467	0.948	ENSG00000235718		MFRP	membrane frizzled-related protein	Plasma Membrane	transmembrane receptor
-1.399	0.946	ENSG00000257366		mir-3180	microRNA 3180-1	Cytoplasm	microRNA
1.277	0.969	ENSG00000243485		MIR1302-2HG	MIR1302-2 host gene	Other	other
1.15	0.33	ENSG00000229719		MIR194-2HG	MIR194-2 host gene	Other	other
1.5	0.743	ENSG00000118113		MMP8	matrix metallopeptidase 8	Extracellular Space	peptidase	rebimastat, marimastat
1.675	0.0571	ENSG00000149573		MPZL2	myelin protein zero like 2	Plasma Membrane	other
-3.794	0.9	ENSG00000251349		MSANTD3-TMEFF1	MSANTD3-TMEFF1 readthrough	Other	other
1.027	0.116	ENSG00000038945		MSR1	macrophage scavenger receptor 1	Plasma Membrane	transmembrane receptor
1.17	0.87	ENSG00000210100		MT-TI	tRNA	Cytoplasm	other
2.721	0.000268	ENSG00000205362		MT1A	metallothionein 1A	Cytoplasm	other
1.215	0.775	ENSG00000255986		MT1JP	metallothionein 1J, pseudogene	Other	other
1.006	0.109	ENSG00000205364		MT1M	metallothionein 1M	Other	other
-1.392	0.694	ENSG00000259045		MTCO1P2	MT-CO1 pseudogene 2	Other	other
-4.101	0.00513	ENSG00000262902		MTCO1P40		Other	other
-1.399	0.182	ENSG00000229344		MTCO2P12		Cytoplasm	other
-6.305	2.05e-12	ENSG00000225972		MTND1P23	MT-ND1 pseudogene 23	Other	other
-1.618	0.701	ENSG00000232177		MTND4P24	MT-ND4 pseudogene 24	Other	other
1.227	0.58	ENSG00000168631		MUCL3	mucin like 3	Other	other
1.631	0.163	ENSG00000086967		MYBPC2	myosin binding protein C2	Cytoplasm	other
1.08	0.397	ENSG00000133055		MYBPH	myosin binding protein H	Cytoplasm	other
1.427	0.000652	ENSG00000136997		MYC	MYC proto-oncogene, bHLH transcription factor	Nucleus	transcription regulator	MYC-targeting siRNA DCR-MYC, AVI-4126
1.05	0.574	ENSG00000002079		MYH16	myosin heavy chain 16 pseudogene	Other	other
1.598	0.02	ENSG00000136286		MYO1G	myosin IG	Cytoplasm	other
1.195	0.339	ENSG00000142661		MYOM3	myomesin 3	Other	other
1.072	0.637	ENSG00000229644		NAMPTP1	nicotinamide phosphoribosyltransferase pseudogene 1	Other	other
1.055	0.663	ENSG00000259112		NDUFC2-KCTD14	NDUFC2-KCTD14 readthrough	Cytoplasm	other
1.065	0.0271	ENSG00000245532		NEAT1	nuclear paraspeckle assembly transcript 1	Other	other
2.22	0.635	ENSG00000123307		NEUROD4	neuronal differentiation 4	Nucleus	transcription regulator
1.22	0.00057	ENSG00000165030		NFIL3	nuclear factor, interleukin 3 regulated	Nucleus	transcription regulator
1.174	0.101	ENSG00000077150		NFKB2	nuclear factor kappa B subunit 2	Nucleus	transcription regulator
1.249	0.631	ENSG00000125816		NKX2-4	NK2 homeobox 4	Nucleus	transcription regulator
-1.117	0.824	ENSG00000228787		NLGN4Y-AS1	NLGN4Y antisense RNA 1	Other	other
-1.318	0.73	ENSG00000160505		NLRP4	NLR family pyrin domain containing 4	Cytoplasm	other
1.246	0.631	ENSG00000174885		NLRP6	NLR family pyrin domain containing 6	Plasma Membrane	G-protein coupled receptor
1.416	0.517	ENSG00000077009		NMRK2	nicotinamide riboside kinase 2	Plasma Membrane	kinase
1.205	0.0766	ENSG00000166741		NNMT	nicotinamide N-methyltransferase	Cytoplasm	enzyme	atorvastatin/niacin, nicotinic acid/pioglitazone, nicotinic acid, lovastatin/niacin
1.312	0.478	ENSG00000125522		NPBWR2	neuropeptides B and W receptor 2	Plasma Membrane	G-protein coupled receptor
1.615	0.025	ENSG00000214940		NPIPA5 (includes others)	nuclear pore complex interacting protein family member A5	Nucleus	other
1.008	0.322	ENSG00000197893		NRAP	nebulin related anchoring protein	Cytoplasm	other
1.431	0.415	ENSG00000205922		ONECUT3	one cut homeobox 3	Nucleus	transcription regulator
-1.237	0.104	ENSG00000182477		OR2B8P	olfactory receptor family 2 subfamily B member 8 pseudogene	Plasma Membrane	other
1.536	0.947	ENSG00000176695		OR4F17 (includes others)	olfactory receptor family 4 subfamily F member 17	Plasma Membrane	other
-1.856	0.911	ENSG00000224777		OR4F2P	olfactory receptor family 4 subfamily F member 2 pseudogene	Other	other
1.487	0.604	ENSG00000183389		OR56A4	olfactory receptor family 56 subfamily A member 4	Plasma Membrane	G-protein coupled receptor
1.351	0.966	ENSG00000127529		OR7C2	olfactory receptor family 7 subfamily C member 2	Plasma Membrane	G-protein coupled receptor
1.732	0.855	ENSG00000229314		ORM1	orosomucoid 1	Extracellular Space	other
1.727	0.166	ENSG00000099985		OSM	oncostatin M	Extracellular Space	cytokine
1.167	0.0487	ENSG00000145623		OSMR	oncostatin M receptor	Plasma Membrane	transmembrane receptor
1.702	0.00105	ENSG00000249740		OSMR-AS1		Other	other
1.477	0.697	ENSG00000165588		OTX2	orthodenticle homeobox 2	Nucleus	transcription regulator
1.588	0.00434	ENSG00000171631		P2RY6	pyrimidinergic receptor P2Y6	Plasma Membrane	G-protein coupled receptor
1.125	0.754	ENSG00000227105		PARP1P1	poly(ADP-ribose) polymerase 1 pseudogene 1	Other	other
2.909	0.94	ENSG00000269939		PCF11-AS1	PCF11 antisense RNA 1	Other	other
1.133	0.158	ENSG00000107438		PDLIM1	PDZ and LIM domain 1	Cytoplasm	transcription regulator
1.12	0.0951	ENSG00000119630		PGF	placental growth factor	Extracellular Space	growth factor	aflibercept, aflibercept/irinotecan, aflibercept/bevacizumab, RO5323441
1.077	0.00108	ENSG00000137193		PIM1	Pim-1 proto-oncogene, serine/threonine kinase	Cytoplasm	kinase	TP-3654, SGI 1776, AZD-1208, LGH447, PIM/FLT3 kinase inhibitor SEL24, NMS-P645, CX-6258
1.455	0.416	ENSG00000227827		PKD1P2	polycystin 1, transient receptor potential channel interacting pseudogene 2	Other	other
2.227	0.855	ENSG00000168907		PLA2G4F	phospholipase A2 group IVF	Cytoplasm	enzyme
1.387	0.0446	ENSG00000011422		PLAUR	plasminogen activator, urokinase receptor	Plasma Membrane	transmembrane receptor
1.491	0.698	ENSG00000187583		PLEKHN1	pleckstrin homology domain containing N1	Cytoplasm	other
1.176	0.0951	ENSG00000128262		POM121L9P	POM121 transmembrane nucleoporin like 9, pseudogene	Other	other
1.618	0.291	ENSG00000183206		POTEC	POTE ankyrin domain family member C	Plasma Membrane	other
1.512	0.35	ENSG00000196604		POTEE/POTEF	POTE ankyrin domain family member E	Extracellular Space	other
-2.184	0.102	ENSG00000222036		POTEM (includes others)	POTE ankyrin domain family member M	Other	other
-1.613	0.833	ENSG00000243207		PPAN-P2RY11	PPAN-P2RY11 readthrough	Other	other
1.198	0.332	ENSG00000261595		PPM1J-DT	PPM1J divergent transcript	Other	other
-1.711	0.631	ENSG00000229238		PPP1R12BP1	protein phosphatase 1 regulatory subunit 12B pseudogene 1	Other	other
1.458	0.883	ENSG00000241353		PPP1R2P4	protein phosphatase 1 regulatory inhibitor subunit 2 pseudogene 4	Other	other
1.409	0.0895	ENSG00000135406		PRPH	peripherin	Plasma Membrane	other
1.855	0.534	ENSG00000261603		PRSS46P	serine protease 46, pseudogene	Other	peptidase
1.788	0.0263	ENSG00000160013		PTGIR	prostaglandin I2 receptor	Plasma Membrane	G-protein coupled receptor	treprostinil, epoprostenol, selexipag, iloprost
1.15	0.0912	ENSG00000163661		PTX3	pentraxin 3	Extracellular Space	other
1.08	0.0473	ENSG00000139832		RAB20	RAB20, member RAS oncogene family	Cytoplasm	enzyme
1.486	0.163	ENSG00000173976		RAX2	retina and anterior neural fold homeobox 2	Nucleus	transcription regulator
1.137	0.911	ENSG00000130701		RBBP8NL	RBBP8 N-terminal like	Extracellular Space	other
1.046	0.102	ENSG00000250295		RDH10-AS1	RDH10 antisense RNA 1	Other	other
1.117	0.164	ENSG00000205176		REXO1L1P	REXO1 like 1, pseudogene	Other	other
1.623	0.000492	ENSG00000143333		RGS16	regulator of G protein signaling 16	Cytoplasm	enzyme	AGS-16M18
1.719	0.338	ENSG00000183421		RIPK4	receptor interacting serine/threonine kinase 4	Nucleus	kinase
1.084	0.709	ENSG00000183145		RIPPLY3	ripply transcriptional repressor 3	Nucleus	other
-1.058	0.816	ENSG00000266420		RN7SL118P	RNA, 7SL, cytoplasmic 118, pseudogene	Other	other
-1.428	0.831	ENSG00000244514		RN7SL125P		Other	other
-1.265	0.727	ENSG00000242175		RN7SL127P		Other	other
-1.329	0.189	ENSG00000240869		RN7SL128P		Other	other
-1.112	0.97	ENSG00000263988		RN7SL147P		Other	other
-1.404	0.94	ENSG00000266720		RN7SL14P	RNA, 7SL, cytoplasmic 14, pseudogene	Other	other
-1.847	0.478	ENSG00000244230		RN7SL151P	RNA, 7SL, cytoplasmic 151, pseudogene	Other	other
-1.104	0.502	ENSG00000242547		RN7SL169P		Other	other
-2.131	0.866	ENSG00000243333		RN7SL174P	RNA, 7SL, cytoplasmic 174, pseudogene	Other	other
-1.263	0.948	ENSG00000240997		RN7SL183P		Other	other
-2.524	0.8	ENSG00000241625		RN7SL18P		Other	other
-1.233	0.931	ENSG00000241391		RN7SL234P		Other	other
-1.197	0.894	ENSG00000240490		RN7SL277P	RNA, 7SL, cytoplasmic 277, pseudogene	Other	other
-1.285	0.948	ENSG00000265813		RN7SL300P	RNA, 7SL, cytoplasmic 300, pseudogene	Other	other
-1.264	0.947	ENSG00000244618		RN7SL334P		Other	other
-1.515	0.94	ENSG00000243049		RN7SL33P	RNA, 7SL, cytoplasmic 33, pseudogene	Other	other
-1.064	0.958	ENSG00000239398		RN7SL342P	RNA, 7SL, cytoplasmic 342, pseudogene	Other	other
1.113	0.392	ENSG00000239542		RN7SL399P	RNA, 7SL, cytoplasmic 399, pseudogene	Other	other
-1.765	0.3	ENSG00000265753		RN7SL444P		Other	other
1.225	0.934	ENSG00000240457		RN7SL472P		Other	other
-1.415	0.946	ENSG00000266187		RN7SL480P	RNA, 7SL, cytoplasmic 480, pseudogene	Other	other
-2.644	0.519	ENSG00000266439		RN7SL493P		Other	other
-1.392	0.88	ENSG00000241175		RN7SL494P	RNA, 7SL, cytoplasmic 494, pseudogene	Other	other
-2.376	0.764	ENSG00000240606		RN7SL564P		Other	other
-1.635	0.954	ENSG00000239607		RN7SL573P		Other	other
-1.219	0.917	ENSG00000240940		RN7SL591P		Other	other
-1.231	0.947	ENSG00000241524		RN7SL632P		Other	other
-3.134	0.0957	ENSG00000265078		RN7SL664P	RNA, 7SL, cytoplasmic 664, pseudogene	Other	other
-2.942	0.535	ENSG00000264169		RN7SL665P	RNA, 7SL, cytoplasmic 665, pseudogene	Other	other
-1.671	0.884	ENSG00000240639		RN7SL666P		Other	other
-2.462	0.0025	ENSG00000239899		RN7SL674P	RNA, 7SL, cytoplasmic 674, pseudogene	Other	other
-1.539	0.935	ENSG00000242863		RN7SL677P	RNA, 7SL, cytoplasmic 677, pseudogene	Other	other
-2.142	0.804	ENSG00000241032		RN7SL709P		Other	other
-2.888	0.804	ENSG00000264618		RN7SL732P		Other	other
-1.251	0.266	ENSG00000241529		RN7SL767P		Other	other
-1.009	0.78	ENSG00000272412		RN7SL778P		Other	other
-1.755	0.901	ENSG00000239888		RN7SL792P		Other	other
-1.039	0.917	ENSG00000272197		RN7SL803P		Other	other
1.03	0.502	ENSG00000241217		RN7SL809P	RNA, 7SL, cytoplasmic 809, pseudogene	Other	other
-1.383	0.901	ENSG00000241226		RN7SL836P		Other	other
-2.392	0.48	ENSG00000243352		RN7SL8P	RNA, 7SL, cytoplasmic 8, pseudogene	Other	other
-1.09	0.945	ENSG00000200434		RNA5-8SP2	RNA, 5.8S ribosomal pseudogene 2	Other	other
-3.09	0.937	ENSG00000199910		RNA5S10	RNA, 5S ribosomal 10	Other	other
1.076	0.59	ENSG00000169385		RNASE2	ribonuclease A family member 2	Cytoplasm	enzyme
1.926	3.87e-05	ENSG00000133874		RNF122	ring finger protein 122	Cytoplasm	enzyme
-1.069	0.946	ENSG00000206652		RNU1-1	RNA, U1 small nuclear 1	Other	other
-1.028	0.948	ENSG00000207513		RNU1-3	RNA, U1 small nuclear 3	Other	other
-3.218	0.567	ENSG00000207113		RNU6-16P	RNA, U6 small nuclear 16, pseudogene	Other	other
-3.028	0.938	ENSG00000207524		RNU6-33P	RNA, U6 small nuclear 33, pseudogene	Other	other
2.946	0.911	ENSG00000206932		RNU6-4P		Other	other
-1.655	0.963	ENSG00000206965		RNU6-5P		Other	other
1.888	0.957	ENSG00000272055		RNU6-6P	RNA, U6 small nuclear 6, pseudogene	Nucleus	other
-1.644	0.946	ENSG00000201654		RNU6-7	RNA, U6 small nuclear 7	Other	other
-2.097	0.951	ENSG00000207507		RNU6-9	RNA, U6 small nuclear 9	Other	other
1.412	0.94	ENSG00000258529		RP11-108O10.8		Other	other
1.805	0.778	ENSG00000257178		RP11-357H14.16		Other	other
1.548	0.946	ENSG00000254692		RP11-468E2.1		Other	other
1.179	0.972	ENSG00000198211		RP11-566K11.2		Other	other
1.514	0.937	ENSG00000259171		RP11-903H12.5		Other	other
2.053	0.0309	ENSG00000273259		RP11-986E7.7		Other	other
1.387	0.651	ENSG00000260342		RP11_1035H133		Other	other
1.066	0.344	ENSG00000272884		RP11_104H1510		Other	other
-4.142	0.438	ENSG00000262880		RP11_104H157		Other	other
-1.862	0.45	ENSG00000250186		RP11_1079K104		Other	other
-4.29	0.475	ENSG00000233728		RP11_109P149		Other	other
-1.195	0.94	ENSG00000229939		RP11_111F162		Other	other
1.263	0.94	ENSG00000267257		RP11_1151B144		Other	other
-3.718	0.9	ENSG00000264558		RP11_138C91		Other	other
-2.071	0.406	ENSG00000234812		RP11_146D126		Other	other
-3.182	0.932	ENSG00000272762		RP11_155D1812		Other	other
1.545	0.792	ENSG00000272601		RP11_155G145		Other	other
1.977	0.0106	ENSG00000240758		RP11_155G146		Other	other
1.122	0.397	ENSG00000272202		RP11_157F203		Other	other
1.781	0.835	ENSG00000258232		RP11_161H235		Other	other
-1.371	0.942	ENSG00000257767		RP11_162P232		Other	other
-1.862	0.9	ENSG00000265987		RP11_16C13		Other	other
1.004	0.296	ENSG00000240775		RP11_170N162		Other	other
2.497	0.557	ENSG00000240661		RP11_174O33		Other	other
1.891	0.584	ENSG00000261127		RP11_17M152		Other	other
1.112	0.9	ENSG00000260272		RP11_20I231		Other	other
2.357	0.883	ENSG00000255663		RP11_212D194		Other	other
1.036	0.961	ENSG00000272297		RP11_215A192		Other	other
1.588	0.943	ENSG00000266302		RP11_219A151		Other	other
-1.742	0.756	ENSG00000248839		RP11_227H45		Other	other
1.125	0.385	ENSG00000260190		RP11_229P1325		Other	other
2.105	0.631	ENSG00000248583		RP11_241F151		Other	other
-3.163	0.397	ENSG00000259627		RP11_244F122		Other	other
-2.504	0.917	ENSG00000260570		RP11_24N181		Other	other
1.569	0.126	ENSG00000250899		RP11_253E33		Other	other
2.423	0.943	ENSG00000259132		RP11_298I35		Other	other
1.356	0.631	ENSG00000166104		RP11_299H223		Other	other
1.45	0.542	ENSG00000260899		RP11_2C244		Other	other
-2.231	0.866	ENSG00000254559		RP11_304M25		Other	other
-5.53	0.718	ENSG00000260772		RP11_311C241		Other	other
-3.072	0.158	ENSG00000267601		RP11_323N125		Other	other
1.99	0.0295	ENSG00000261644		RP11_327F222		Other	other
-1	0.497	ENSG00000273186		RP11_339B2110		Other	other
3.265	0.931	ENSG00000260371		RP11_343C29		Other	other
-1.157	0.468	ENSG00000272509		RP11_347C185		Other	other
1.004	0.227	ENSG00000270210		RP11_373D233		Other	other
1.001	0.0832	ENSG00000255621		RP11_377D93		Other	other
-1.481	0.964	ENSG00000259383		RP11_403B26		Other	other
1.008	0.403	ENSG00000272347		RP11_43F134		Other	other
-1.722	0.0906	ENSG00000271894		RP11_482H161		Other	other
-1.061	0.591	ENSG00000224014		RP11_488L186		Other	other
1.915	0.138	ENSG00000227619		RP11_492E32		Other	other
-1.223	0.932	ENSG00000253333		RP11_497H168		Other	other
-5.247	0.765	ENSG00000125695		RP11_51F168		Other	other
-1.256	0.938	ENSG00000263917		RP11_53I62		Other	other
-1.477	0.964	ENSG00000243888		RP11_548B33		Other	other
1.271	0.791	ENSG00000259006		RP11_566K114		Other	other
-1.988	0.951	ENSG00000254673		RP11_598P205		Other	other
1.064	0.803	ENSG00000259098		RP11_603B242		Other	other
-1.4	0.965	ENSG00000257411		RP11_603J249		Other	other
-1.312	0.969	ENSG00000272149		RP11_627J171		Other	other
1.234	0.938	ENSG00000272162		RP11_637O193		Other	other
1.239	0.388	ENSG00000258521		RP11_638I29		Other	other
1.277	0.969	ENSG00000251569		RP11_724O161		Other	other
-1.232	0.164	ENSG00000224016		RP11_728K201		Other	other
1.07	0.932	ENSG00000267699		RP11_729L22		Other	other
1.852	0.433	ENSG00000261467		RP11_731K221		Other	other
-1.086	0.94	ENSG00000272418		RP11_762H84		Other	other
1.943	0.896	ENSG00000248774		RP11_798M193		Other	other
-2.345	0.911	ENSG00000259375		RP11_815J212		Other	other
1.288	0.9	ENSG00000255432		RP11_831H911		Other	other
-1.08	0.33	ENSG00000266844		RP11_862L93		Other	other
1.391	0.155	ENSG00000250815		RP11_89B162		Other	other
-1.087	0.883	ENSG00000253356		RP11_90P52		Other	other
1.226	0.946	ENSG00000259906		RP11_932O94		Other	other
1.088	0.0919	ENSG00000266998		RP11_936I51		Other	other
1.088	0.773	ENSG00000223669		RP11_93B144		Other	other
1.718	0.0787	ENSG00000184566		RP13_786C161		Other	other
1.061	0.349	ENSG00000256943		RP13_895J22		Other	other
-1.509	0.964	ENSG00000272114		RP1_261G237		Other	other
-1.243	0.951	ENSG00000228170		RP1_40E1611		Other	other
1.868	0.065	ENSG00000260271		RP1_45N111		Other	other
1.541	0.324	ENSG00000251194		RP1_68D182		Other	other
1.394	0.331	ENSG00000205653		RP3_416J75		Other	other
-1.757	0.947	ENSG00000228620		RP3_434P16		Other	other
1.591	0.322	ENSG00000234869		RP3_439F81		Other	other
1.319	0.66	ENSG00000217644		RP4_803A21		Other	other
2.502	0.938	ENSG00000270299		RP5_850E93		Other	other
-2.139	0.861	ENSG00000266341		RP5_890E164		Other	other
1.292	0.18	ENSG00000231301		RPL13AP	ribosomal protein L13a pseudogene	Other	other
1.539	0.697	ENSG00000234498		RPL13AP20	ribosomal protein L13a pseudogene 20	Other	other
1.292	0.331	ENSG00000206147		RPL23AP57	ribosomal protein L23a pseudogene 57	Other	other
-4.39	0.86	ENSG00000213147		RPL23AP60	ribosomal protein L23a pseudogene 60	Other	other
1.116	0.948	ENSG00000271153		RPL23AP88	ribosomal protein L23a pseudogene 88	Other	other
-1.963	0.955	ENSG00000232430		RPL31P15	ribosomal protein L31 pseudogene 15	Other	other
4.857	0.213	ENSG00000241020		RPL32P24	ribosomal protein L32 pseudogene 24	Other	other
1.598	0.406	ENSG00000257529		RPL36A-HNRNPH2	RPL36A-HNRNPH2 readthrough	Other	other
-2.299	0.889	ENSG00000184961		RPL7AP49	ribosomal protein L7a pseudogene 49	Other	other
1.358	0.966	ENSG00000268785		RPL7P50	ribosomal protein L7 pseudogene 50	Other	other
1.427	0.0679	ENSG00000238103		RPL9P7	ribosomal protein L9 pseudogene 7	Other	other
1.262	0.969	ENSG00000242675		RPS16P9	ribosomal protein S16 pseudogene 9	Other	other
3.138	0.933	ENSG00000244563		RPS26P19	ribosomal protein S26 pseudogene 19	Other	other
2.99	0.932	ENSG00000214268		RPS3AP33	RPS3A pseudogene 33	Other	other
1.13	0.228	ENSG00000166592		RRAD	RRAD, Ras related glycolysis inhibitor and calcium channel regulator	Cytoplasm	enzyme
1.245	0.876	ENSG00000163221		S100A12	S100 calcium binding protein A12	Cytoplasm	other
2.501	0.0043	ENSG00000188015		S100A3	S100 calcium binding protein A3	Nucleus	transporter
1.621	0.0981	ENSG00000143546		S100A8	S100 calcium binding protein A8	Cytoplasm	other
1.843	0.025	ENSG00000163220		S100A9	S100 calcium binding protein A9	Cytoplasm	other
1.175	0.117	ENSG00000213170		SAR1AP2	secretion associated Ras related GTPase 1A pseudogene 2	Other	other
-1.002	0.869	ENSG00000225953		SATB2-AS1	SATB2 antisense RNA 1	Other	other
1.068	0.221	ENSG00000226705		SDCBPP1	syndecan binding protein pseudogene 1	Other	other
2.61	0.000617	ENSG00000141574		SECTM1	secreted and transmembrane 1	Extracellular Space	other
1.114	0.605	ENSG00000264672		SEPTIN4-AS1	SEPTIN4 antisense RNA 1	Other	other
-1.205	0.732	ENSG00000226102		SEPTIN7P3	septin 7 pseudogene 3	Other	other
1.55	0.0364	ENSG00000197249		SERPINA1	serpin family A member 1	Extracellular Space	other
3.238	3.87e-05	ENSG00000196136		SERPINA3	serpin family A member 3	Extracellular Space	other
1.634	0.0424	ENSG00000106366		SERPINE1	serpin family E member 1	Extracellular Space	other	TM5614, drotrecogin alfa
1.643	0.011	ENSG00000149257		SERPINH1	serpin family H member 1	Extracellular Space	other
1.099	0.0172	ENSG00000197019		SERTAD1	SERTA domain containing 1	Nucleus	transcription regulator
-1.098	0.462	ENSG00000214244		SETP21	SET pseudogene 21	Other	other
2.156	0.00985	ENSG00000175793		SFN	stratifin	Cytoplasm	other
1.598	0.39	ENSG00000254521		SIGLEC12	sialic acid binding Ig like lectin 12	Other	other
1.399	0.163	ENSG00000168995		SIGLEC7	sialic acid binding Ig like lectin 7	Plasma Membrane	transmembrane receptor
1.232	0.0568	ENSG00000129450		SIGLEC9	sialic acid binding Ig like lectin 9	Plasma Membrane	other
2.122	0.00086	ENSG00000018280		SLC11A1	solute carrier family 11 member 1	Plasma Membrane	transporter
1.185	0.0521	ENSG00000141526		SLC16A3	solute carrier family 16 member 3	Plasma Membrane	transporter
1.139	0.0139	ENSG00000101194		SLC17A9	solute carrier family 17 member 9	Cytoplasm	transporter
1.279	0.803	ENSG00000168065		SLC22A11	solute carrier family 22 member 11	Plasma Membrane	transporter	colchicine/probenecid, lesinurad, probenecid, allopurinol/lesinurad
-1.315	0.635	ENSG00000112499		SLC22A2	solute carrier family 22 member 2	Plasma Membrane	transporter
1.054	0.893	ENSG00000140107		SLC25A47	solute carrier family 25 member 47	Cytoplasm	other
1.614	0.342	ENSG00000131183		SLC34A1	solute carrier family 34 member 1	Plasma Membrane	transporter
1.624	0.000662	ENSG00000104635		SLC39A14	solute carrier family 39 member 14	Plasma Membrane	transporter
-1.557	0.392	ENSG00000165794		SLC39A2	solute carrier family 39 member 2	Plasma Membrane	transporter
1.23	0.425	ENSG00000124107		SLPI	secretory leukocyte peptidase inhibitor	Cytoplasm	other
-4.238	0.872	ENSG00000250902		SMAD1-AS1	SMAD1 antisense RNA 1	Other	other
1.355	0.00645	ENSG00000124216		SNAI1	snail family transcriptional repressor 1	Nucleus	transcription regulator
1.029	0.226	ENSG00000267322		SNHG22	small nucleolar RNA host gene 22	Other	other
-1.953	0.685	ENSG00000199293		SNORA21	small nucleolar RNA, H/ACA box 21	Other	other
1.176	0.964	ENSG00000210825		SNORA40	small nucleolar RNA, H/ACA box 40	Other	other
-1.042	0.947	ENSG00000199960		SNORD115-14	small nucleolar RNA, C/D box 115-14	Other	other
-1.591	0.831	ENSG00000199712		SNORD115-2	small nucleolar RNA, C/D box 115-2	Other	other
-1.463	0.886	ENSG00000199311		SNORD115-34	small nucleolar RNA, C/D box 115-34	Other	other
-1.283	0.659	ENSG00000207063		SNORD116-1	small nucleolar RNA, C/D box 116-1	Other	other
-1.161	0.641	ENSG00000207263		SNORD116-16	small nucleolar RNA, C/D box 116-16	Other	other
-1.109	0.938	ENSG00000206688		SNORD116-18	small nucleolar RNA, C/D box 116-18	Other	other
-1.391	0.854	ENSG00000207460		SNORD116-19	small nucleolar RNA, C/D box 116-19	Other	other
-1.483	0.792	ENSG00000264294		SNORD55	small nucleolar RNA, C/D box 55	Other	other
-1.271	0.586	ENSG00000212135		SNORD67	small nucleolar RNA, C/D box 67	Other	other
-1.182	0.302	ENSG00000208772		SNORD94	small nucleolar RNA, C/D box 94	Other	other
1.124	0.158	ENSG00000185338		SOCS1	suppressor of cytokine signaling 1	Cytoplasm	other
2.734	0.0018	ENSG00000184557		SOCS3	suppressor of cytokine signaling 3	Cytoplasm	phosphatase
1.606	0.000849	ENSG00000186451		SPATA12	spermatogenesis associated 12	Other	other
-1.123	0.94	ENSG00000173678		SPDYE2 (includes others)	speedy/RINGO cell cycle regulator family member E2	Other	other
1.303	0.604	ENSG00000184560		SPEM2	SPEM family member 2	Other	other
1.22	0.0605	ENSG00000134668		SPOCD1	SPOC domain containing 1	Nucleus	other
1.378	0.00385	ENSG00000010327		STAB1	stabilin 1	Plasma Membrane	transporter	FP-1305
1.886	0.0025	ENSG00000113739		STC2	stanniocalcin 2	Extracellular Space	other
1.193	0.182	ENSG00000135604		STX11	syntaxin 11	Plasma Membrane	transporter
-1.049	0.591	ENSG00000234577		SYNE1-AS1	SYNE1 antisense RNA 1	Other	other
-1.138	0.945	ENSG00000258644		SYNJ2BP-COX16	SYNJ2BP-COX16 readthrough	Other	other
1.019	0.368	ENSG00000189375		TBC1D28	TBC1 domain family member 28	Other	other
1.256	0.253	ENSG00000261488		TBILA		Other	other
1.05	0.575	ENSG00000073861		TBX21	T-box transcription factor 21	Nucleus	transcription regulator
1.289	0.00108	ENSG00000170379		TCAF2	TRPM8 channel associated factor 2	Plasma Membrane	other
1.601	0.115	ENSG00000159860		TCAF2P1	TRPM8 channel associated factor 2 pseudogene 1	Other	other
1.551	0.0707	ENSG00000197905		TEAD4	TEA domain transcription factor 4	Nucleus	transcription regulator
1.193	0.466	ENSG00000232204		TET1P1	tet methylcytosine dioxygenase 1 pseudogene 1	Other	other
1.074	0.156	ENSG00000105825		TFPI2	tissue factor pathway inhibitor 2	Extracellular Space	other
1.365	0.00746	ENSG00000120708		TGFBI	transforming growth factor beta induced	Extracellular Space	other
1.152	0.00985	ENSG00000178726		THBD	thrombomodulin	Plasma Membrane	transmembrane receptor
1.508	1.86e-05	ENSG00000137801		THBS1	thrombospondin 1	Extracellular Space	other
1.091	0.0192	ENSG00000102265		TIMP1	TIMP metallopeptidase inhibitor 1	Extracellular Space	cytokine
1.261	0.206	ENSG00000007350		TKTL1	transketolase like 1	Cytoplasm	enzyme
1.012	0.206	ENSG00000137462		TLR2	toll like receptor 2	Plasma Membrane	transmembrane receptor	OM 174 lipid, tomaralimab
1.354	0.0146	ENSG00000169908		TM4SF1	transmembrane 4 L six family member 1	Plasma Membrane	other
1.278	0.704	ENSG00000185332		TMEM105	TMEM105 long non-coding RNA	Other	other
1.301	0.111	ENSG00000263429		TMEM238L	transmembrane protein 238 like	Other	other
1.159	0.158	ENSG00000143001		TMEM61	transmembrane protein 61	Other	other
-1.185	0.896	ENSG00000182896		TMEM95	transmembrane protein 95	Cytoplasm	other
1.44	0.00985	ENSG00000173530		TNFRSF10D	TNF receptor superfamily member 10d	Plasma Membrane	transmembrane receptor
2.348	4.56e-05	ENSG00000006327		TNFRSF12A	TNF receptor superfamily member 12A	Plasma Membrane	transmembrane receptor	enavatuzumab
2.043	0.941	ENSG00000243509		TNFRSF6B	TNF receptor superfamily member 6b	Plasma Membrane	transmembrane receptor
3.189	0.932	ENSG00000248871		TNFSF12-TNFSF13	TNFSF12-TNFSF13 readthrough	Other	other
2.275	0.0622	ENSG00000125735		TNFSF14	TNF superfamily member 14	Extracellular Space	cytokine	CERC-002
-2.017	0.511	ENSG00000248290		TNXA	tenascin XA (pseudogene)	Cytoplasm	other
-1.047	0.894	ENSG00000178928		TPRX1	tetrapeptide repeat homeobox 1	Nucleus	transcription regulator
1.321	0.581	ENSG00000124731		TREM1	triggering receptor expressed on myeloid cells 1	Plasma Membrane	transmembrane receptor	PY159, anti-trem1
1.299	0.337	ENSG00000112195		TREML2	triggering receptor expressed on myeloid cells like 2	Plasma Membrane	other
3.204	0.551	ENSG00000258588		TRIM6-TRIM34	TRIM6-TRIM34 readthrough	Cytoplasm	other
1.841	0.0766	ENSG00000258334		TROAP-AS1	TROAP and PRPH antisense RNA 1	Other	other
1.056	0.832	ENSG00000175513		TSGA10IP	testis specific 10 interacting protein	Other	other
1.145	0.236	ENSG00000182912		TSPEAR-AS2	TSPEAR antisense RNA 2	Other	other
1.21	0.765	ENSG00000162571		TTLL10	tubulin tyrosine ligase like 10	Cytoplasm	enzyme
1.619	0.477	ENSG00000118271		TTR	transthyretin	Extracellular Space	transporter	tafamidis, acoramidis, IONIS-TTR Rx, inotersen, 4'-iodo-4'-deoxydoxorubicin
1.143	0.0025	ENSG00000167553		TUBA1C	tubulin alpha 1c	Cytoplasm	other	docetaxel/gemcitabine/vincristine, colchicine/probenecid, bevacizumab/paclitaxel/topotecan, cyclophosphamide/epirubicin/5-fluorouracil/paclitaxel, bevacizumab/docetaxel/prednisone/thalidomide/zoledronic acid, docetaxel/zoledronic acid, gemcitabine/paclitaxel, L-asparaginase/daunorubicin/dexamethasone/vincristine, prednisone/vincristine, docetaxel/5-fluorouracil, vinflunine, L-asparaginase/dexamet…
1.173	0.751	ENSG00000175063		UBE2C	ubiquitin conjugating enzyme E2 C	Cytoplasm	enzyme
1.439	0.101	ENSG00000250384		UBE2CP3	ubiquitin conjugating enzyme E2 C pseudogene 3	Other	other
1.36	0.189	ENSG00000258984		UBE2F-SCLY	UBE2F-SCLY readthrough (NMD candidate)	Other	other
-1.044	0.926	ENSG00000165623		UCMA	upper zone of growth plate and cartilage matrix associated	Extracellular Space	other
1.209	0.637	ENSG00000145040		UCN2	urocortin 2	Extracellular Space	other
1.746	0.0312	ENSG00000111981		ULBP1	UL16 binding protein 1	Plasma Membrane	transmembrane receptor
-1.207	0.803	ENSG00000164853		UNCX	UNC homeobox	Nucleus	transcription regulator
1.009	0.795	ENSG00000182040		USH1G	USH1 protein network component sans	Cytoplasm	other
-4.056	0.575	ENSG00000225327		USP17L2 (includes others)	ubiquitin specific peptidase 17 like family member 2	Nucleus	peptidase
-1.883	0.894	ENSG00000248933		USP17L29 (includes others)	ubiquitin specific peptidase 17 like family member 24	Nucleus	peptidase
-1.025	0.822	ENSG00000188958		UTS2B	urotensin 2B	Extracellular Space	other
-1.429	0.815	ENSG00000249835		VCAN-AS1	VCAN antisense RNA 1	Other	other
1.244	0.0371	ENSG00000112715		VEGFA	vascular endothelial growth factor A	Extracellular Space	growth factor	bevacizumab/capecitabine, bevacizumab/temozolomide, bevacizumab/paclitaxel/topotecan, bevacizumab/docetaxel/prednisone/thalidomide/zoledronic acid, bevacizumab/capecitabine/temozolomide, bevacizumab-IRDye 800CW, bevacizumab/5-fluorouracil/irinotecan/oxaliplatin, bevacizumab/irinotecan, bevacizumab/erlotinib, bevacizumab/sorafenib, bevacizumab, brolucizumab, bevacizumab/panitumumab, bevacizumab/ge…
1.22	0.203	ENSG00000155659		VSIG4	V-set and immunoglobulin domain containing 4	Plasma Membrane	other
1.064	0.598	ENSG00000119614		VSX2	visual system homeobox 2	Nucleus	transcription regulator
1.223	0.534	ENSG00000248208		WDR45P1	WD repeat domain 45 pseudogene 1	Other	other
1.126	0.575	ENSG00000241985		WWTR1-IT1	WWTR1 intronic transcript 1	Other	other
1.144	0.33	ENSG00000161132		XXBAC_B444P2410		Other	other
1.656	0.000492	ENSG00000060138		YBX3	Y-box binding protein 3	Nucleus	transcription regulator
1.664	0.948	ENSG00000146839		ZAN	zonadhesin	Plasma Membrane	other
1.062	0.872	ENSG00000226065		ZBTB45P2	zinc finger and BTB domain containing 45 pseudogene 2	Other	other
1.087	0.195	ENSG00000163874		ZC3H12A	zinc finger CCCH-type containing 12A	Cytoplasm	enzyme
1.873	0.0201	ENSG00000128016		ZFP36	ZFP36 ring finger protein	Nucleus	transcription regulator
1.239	0.606	ENSG00000162078		ZG16B	zymogen granule protein 16B	Cytoplasm	other
2.149	0.529	ENSG00000215343		ZNF705B/ZNF705D	zinc finger protein 705B	Other	other
1.043	0.118	ENSG00000257446		ZNF878	zinc finger protein 878	Other	other
