# Supplementary material for: Transcriptomic signatures in tetrapartite brain region identifies shared and unique gene signatures for substance-use
Source: Front Cell Neurosci. 2026 Mar 18;20:1770214. doi: 10.3389/fncel.2026.1770214 (PMC13038532; doi:10.3389/fncel.2026.1770214)
Supplement: Supplementary file 13 [file Table_2.xlsx]

## Sheet: Sheet1
Supplementary Table 2: Differentially expressed gene comparisons (common and unique) between brain regions.
Genes unique to midbrain	Genes unique to DLPFC	Genes unique to NAc	Genes unique to Amygdala	Genes shared in all 4	Genes shared b/w midbrain and DLPFC	Genes shared b/w DLPFC and NAc	Genes shared b/w NAc and midbrain	Genes shared b/w midbrain and amygdala	Genes shared b/w DLPFC and amygdala	Genes shared b/w NAc and amygdala
ABCC3	AC0023989	ABO	AADACP1	ADAMTS9	AC005943.2	ABCF2P1	ADGRE1	ADAMTS9	ADAMTS9	ADAMTS9
AC0057548	ATP5PBP7	AC0065478	AC0000322	ANGPTL4	BLOC1S5-TXNDC5	ADAMTS9-AS1	ADGRG3	ADGRE1	ADAMTS9-AS1	ADAMTS9-AS1
AC0071061	C11orf21	AC0374594	AC0000418	APOL4	CD14	ADM	ANKRD22	ADGRG3	ADM	ADGRE1
AC0276124	C9orf153	AC00704011	AC0055233	BCL2A1	CEBPD	APOLD1	CD300E	ANGPTL4	ANGPTL4	ADGRG3
AC0742125	CTC_435M103	AC002310.11	AC0070365	C11orf96	CTD_3064M37	C4orf48	CH25H	ANKRD22	APOL4	ADM
AC0933901	CTD-2192J16.17	ADAT3	AC0071926	CCL2	DNAJC25-GNG10	CHI3L2	CXCL2	APOL4	BCL2A1	ANGPTL4
AC1595401	CTD_2535L242	ADCYAP1	AC0134632	CD93	KCNE4	CTAGE9 (includes others)	FCGR3A/FCGR3B	ARHGAP8/PRR5-ARHGAP8	BLOC1S5-TXNDC5	ANKRD22
AC005324.8	DEFA1 (includes others)	ADRA2A	AC0188046	CDKN1A	MT1L	CTD_2540B1513	GPR84	ARID5A	C11orf96	APOL4
AC084219.2	EGR2	AHCYP5	AC0224861	CHI3L1	NPAS4	FCGR1B	GRHL3	BAG3	CCL2	ARL2-SNX15
ADAMTS1	FAM157A/FAM157B	AJM1	AC1041352	CISH	POC1B-GALNT4	GPRC5A	IL4R	BATF	CD14	BCL2A1
AQP9	FAM47DP	ANGPT4	AC07326410	CRISPLD2	RAB20	IFI30	LGSN	BCL2A1	CD44	C11orf96
ARC	GABRE	ANKRD34C	AC007383.4	CSF3	SBNO2	LINC01554	LINC01679	BLOC1S5-TXNDC5	CD93	C2CD4A
BAALC-AS1	HELZ2	C22orf42	AC010970.2	DEPP1	SIGLEC5	PAICSP5	LOC154761	C11orf96	CDKN1A	CCL2
BATF2	MARCO	CALHM1	ACTG2	EMP1	SIGLEC9	RP11_707G141	LOC107984360	C2CD4B	CEBPD	CCL8
BCL3	NR4A1AS	CCDC177	ACTL11P	FPR1		SERPINA1	LRG1	CCL2	CHI3L1	CD93
BOC	PKHD1L1	CCDC85B	ADGRE3	GADD45B		SLC2A3P1	MEDAG	CCN1	CHI3L2	CD209
C1QL3	RAC2	CD44-AS1	AJ27173610	GPR4		STC2	MEFV	CD14	CISH	CDKN1A
C22orf31	RGS1	CDH12P2	ALOX15B	HAMP			MSANTD3-TMEFF1	CD93	CRISPLD2	CH25H
CASP4	RIMBP3 (includes others)	CEBPA	ALPK2	HILPDA			NFIL3	CD163	CSF3	CHI3L1
CCL19	RNF17	CHRNA6	AMBN	IL6			OSM	CDKN1A	CTAGE9 (includes others)	CHI3L2
CDK2	RNU6-1	CNBD1	ANKRD62P1	IL1B			RNF122	CEBPD	CTD_3064M37	CISH
CEBPB	RNU6-36P	CPNE8-AS1	ANOS2P	IL1RL1			RP11-903H12.5	CH25H	CTD_3105H184	CRISPLD2
CFHR1	RNU6-3P	CR1	AP0006954	ITGB3			RP11-986E7.7	CHI3L1	DEPP1	CSF3
CLDN22	RP11_321N45	CR2	AP0010466	KIAA0040			RP11_155G146	CISH	EMP1	CTAGE9 (includes others)
CLEC2B	SLC7A5P1	CTD-2369P2.10	AP0030689	LIF			RP11_253E33	COL4A1	FPR1	DEPP1
CLEC4E	SNORA59A	CTD_2201G31	APOC1P1	MAFF			S100A12	CRISPLD2	FRMPD2B	EMP1
COL4A2	SPP1	CTD_2369P212	AREG	MPZL2			SLC39A14	CSF3	GADD45B	FAM90A26 (includes others)
CSRNP1	STC1	CTD_2396E710	ARMCX7P	MT1A			STEAP4	CTD_2369P28	GPR4	FCGR3A/FCGR3B
CST7	TDGF1	CTD_2561F51	ARSD-AS1	MT1M			TCAF2	CTD_3064M37	GPRC5A	FPR1
CTAGE3P		CXCR2	ARSDP1	MYO1G			TEAD4	DEPP1	HAMP	GADD45A
CTB_50L1714		DLK1	ASGR2	OSMR			THBS1	EMP1	HILPDA	GADD45B
CTD-2550O8.5		DUSP2	ASH2LP3	RP11_155G145			TLR2	F3	IFI30	GPR4
CTD_2323K181		ECEL1	ATF3	RP11_492E32			TM4SF1	FCGR3A/FCGR3B	IL6	GPRC5A
CXCL1		ELF2P4	ATP5MC1P1	S100A8				FOSL1	IL1B	GRHL3
CXCL8		ENPP7P6	B3GNT3	S100A9				FPR1	IL1RL1	HAMP
CXCL10		FAM163B	BMS1P16	SECTM1				GADD45B	ITGB3	HEPHL1
CXCL11		FAM90A24P	BOK-AS1	SERPINA3				GBP2	KCNE4	HILPDA
CXCR1		FBXO40	BORCS7-ASMT	SLC11A1				GPR4	KIAA0040	IFI30
CYP1B1		FCAR	BTNL3	SOCS3				GRHL3	LIF	IL6
CYP21A2		FCGR2A	BUB1B-PAK6	THBD				HAMP	LINC01555	IL1B
DCST1-AS1		FCRLA	C11orf91	TNFRSF10D				HILPDA	MAFF	IL1RL1
DDIT4-AS1		FOXD4L4/FOXD4L5	C1R	TNFRSF6B				HSPB2-C11orf52	MPZL2	IL6R-AS1
DIO3		FREM3	C1RL-AS1	YBX3				IL6	MT1A	ITGB3
DUSP5		GALNT9	C2orf78	ZFP36				IL32	MT1M	KIAA0040
DUXAP9		GBX1	C5orf60					IL15RA	MYO1G	LIF
EGR1		GCSHP3	C6orf141					IL18R1	OSMR	LILRA5
EMC1-AS1		GNAS-AS1	CALCA					IL1B	RAB20	LINC01554
EPHA2		GPR15	CASP14					IL1R1	RGS16	LINC01679
EPN2-AS1		GS1_259H1310	CATSPER1					IL1RL1	RNU1-3	LINC02605
ETV7		GUCY1B2	CCDC169-SOHLH2					ITGB3	RP11_1079K104	LOC154761
FCN1		H3C13	CD207					ITPKC	RP11_155G145	LRG1
FKBP5		H3P4	CD164L2					JPH2	RP11_492E32	MAFF
FOSB		HCRTR2	CD1D					KCNE4	S100A8	MAGEA12
FOSL2		HDC	CD79A					KIAA0040	S100A9	MEDAG
GBP1		HSPB3	CDCP1					LIF	SECTM1	MPZL2
GBP5		HTR1A	CDH16					LINC01679	SERPINA1	MSANTD3-TMEFF1
GDF5		KCNC2	CGB7					LOC154761	SERPINA3	MT1A
GEM		KCNJ15	CICP5					LRG1	SIGLEC9	MT1JP
GHRLOS		KREMEN2	CICP8					MAFF	SLC11A1	MT1M
GS1_114I91		KRT80	COL1A1					MEDAG	SLC16A3	MTND1P23
GTSF1		LA16C_360H63	COMP					MPZL2	SOCS3	MYBPH
H3C4		LGR6	CPA4					MSANTD3-TMEFF1	STC2	MYO1G
HAPLN3		LINC00326	CTA_398F101					MT1A	THBD	NFIL3
HSPA7		LINC00330	CTB_79E82					MT1M	TNFRSF10D	OSM
ICAM1		LINC00996	CTB_96E23					MYC	TNFRSF6B	OSMR
IFITM2		LINC01141	CTC_250I146					MYO1G	USP17L29 (includes others)	OSMR-AS1
IGHG1		LINC01304	CTC_338M127					NFIL3	YBX3	OTX2
IL7R		LINC01574	CTD_2036J71					NNMT	ZFP36	P2RY6
IMPDH1P10		LINC02119	CTD_2194D221					OSM		PPP1R12BP1
IRF1		LINC02275	CTD_2207P182					OSMR		RNF122
IRF4		LINC02361	CTD_2370N53					PDLIM1		RP11-903H12.5
ITK		LINC02624	CTD_2514K54					PGF		RP11-986E7.7
ITPK1-AS1		LOC100506688	CTD_2529O211					PLAUR		RP11_1035H133
JAML		LOC101928988	CTD_2540F132					RAB20		RP11_155G145
KIFC1		LOC107984440	CTD_2616J119					RNF122		RP11_155G146
KLF10		LURAP1L-AS1	CTD_2620I222					RP11-903H12.5		RP11_170N162
KLHL38		LYPD6B	CTD_2647E91					RP11-986E7.7		RP11_253E33
KLRC1		MAGEL2	CTD_2651B204					RP11_155G145		RP11_311C241
KLRC4-KLRK1/KLRK1		MAPK8IP1P1	CTD_2651B205					RP11_155G146		RP11_492E32
KLRG2		MAPK8IP1P2	CTD_2651B206					RP11_219A151		RP11_637O193
LCK		MEPE	CTD_3214H196					RP11_253E33		RP1_68D182
LGALS4		mir-3648	CYP4B1					RP11_492E32		S100A8
LILRA6		MYO5BP2	DES					RP11_598P205		S100A9
LILRB3		NCALD	DLX4					RP11_762H84		S100A12
LINC00513		NGFR	DPEP1					RP11_862L93		SDCBPP1
LINC01238		NPAS1	DPP10-AS2					RRAD		SECTM1
LINC01785		NWD2	DUOX2					S100A3		SERPINA1
LINC02611		NXPH4	DYNLT4					S100A8		SERPINA3
LINC02846		OR1Q1	EEF1GP4					S100A9		SLC11A1
LMNB1		OR51B5	ERLEC1P1					S100A12		SLC39A14
LOC729867		OR7E28P	FABP4					SECTM1		SOCS3
LOC101930275		PKD1P3	FAM167B					SERPINA3		STC2
LOC107984328		PLA2G3	FAM224B					SERPINH1		TCAF2
LOXL2		POLR2CP1	FAM225B					SFN		TCAF2P1
LTF		PRLHR	FBP2					SIGLEC9		TEAD4
MIR23AHG		PRSS56	FOXO1B					SLC11A1		TET1P1
MMP9		PSMA2P2	FUT3					SLC39A14		THBD
MNS1		RAB3B	FUT5					SLPI		THBS1
MTCO1P12		RASA4DP	GCGR					SOCS1		TLR2
MTND2P28		REM1	GDF15					SOCS3		TM4SF1
MTND5P11		RHEBP2	GFY					STX11		TNFRSF10D
MTRNR2L5		RP11_133K16	GLDCP1					TCAF2		TNFRSF6B
MYMK		RP11_168L71	GLYCTK-AS1					TEAD4		TTR
NCMAP-DT		RP11_17A192	GOLGA2P10					TFPI2		YBX3
NPPA		RP11_259G183	GOLGA6L9 (includes others)					THBD		ZFP36
NPTX2		RP11_27M241	GOLGA8EP/GOLGA8G					THBS1
NPY2R		RP11_295K31	GTF2IRD2P1					TLR2
NR4A3		RP11_35G95	H3C9P					TM4SF1
NUDT9P1		RP11_371E84	HES7					TMEM238L
ODF3B		RP11_471M23	HIC1					TNFRSF10D
OR6E1P		RP11_50O211	HMGB3P1					TNFRSF6B
OR7A5		RP11_514P86	HSPA6					TREM1
OXTR		RP11_544M2213	ICAM4					VEGFA
PCK1		RP11_579D72	IDI2					VSIG4
PDLIM4		RP11_5A195	IGHA1					YBX3
PDZK1IP1		RP11_64D242	IGHG2					ZC3H12A
PER1		RP11_807H72	IGHG3					ZFP36
PLA1A		RP11_81K131	IGHG4
PLAC8		RP13-582O9.6	IGHV3-23
PRKAR1B-AS1		RP1_92C41	IGKV1D-39
PROK1		RP3_337O189	IGKV3-15
PTPRVP		RPL12P28	IGKV3-20
RBPMS-AS1		RTBDN	IGLC1
RHOXF1-AS1		RTN4R	IGLC2
RIOX1		RTN4RL2	IGLC3
RNF217-AS1		RTP1	IGLV1-44
RP11-526I2.5		SCGN	IL17C
RP11-542C16.2		SCUBE1	IL18RAP
RP11-96C23.13		SELP	IL1R2
RP11_138I182		SHISAL2B	IL1RN
RP11_151A64		SLC17A6	IL4I1
RP11_16E234		SLC18A3	IRGC
RP11_196G183		SLC2A5	ITGA5
RP11_20G63		SLC38A8	ITIH1
RP11_212P73		SLC6A7	KASH5
RP11_229P1323		SLC9A4	KB_1027C114
RP11_247A122		SLC9A3R1-AS1	KBTBD13
RP11_256I232		SLCO4C1	KCNK5
RP11_271K115		SOHLH1	KCNN4
RP11_274H25		SPAG16-DT	KDF1
RP11_302L193		ST20-MTHFS	KIF26B-AS1
RP11_304L193		ST3GAL6-AS1	KISS1
RP11_328C84		SUSD2	KLK1
RP11_373L241		SYCE1L	KRT9
RP11_390F46		TBR1	KRT14
RP11_395I63		TESPA1	KRT16
RP11_463O99		TMEM233	KRT17
RP11_498C916		TMEM88B	LA16C_395F101
RP11_552F39		TRIM54	LA16C_3G117
RP11_572B21		TRIM63	LAG3
RP11_73M186		TTC36	LBX1-AS1
RP11_762I75		UGT3A2	LCN2
RP11_96O204		URGCP-MRPS24	LCN6
RP1_130H1618		USP6	LDHC
RP4_583P1510		VN1R40P	LGALS9C
RP4_647J211		VNN2	LHX3
RP5_890O39		XXbac-BPG246D15.9	LHX5
RPS20P22		Y_RNA	LINC00163
RUNX1		Y_RNA	LINC00404
SDS		YPEL5P2	LINC00431
SLA2			LINC00452
SLAMF8			LINC00454
SLC14A1			LINC00507
SLC1A5			LINC01280
SLC35E1P1			LINC01342
SLC51B			LINC01471
SLC7A11-AS1			LINC01502
SLCO4A1			LINC01647
SLCO4A1-AS1			LINC01671
SOWAHD			LINC01693
SPECC1L-ADORA2A			LINC01749
TBX15			LINC02029
TC2N			LINC02138
TCIM			LINC02144
TEAD3			LINC02287
TEX21P			LINC02506
TMEM184A			LINC02730
TNFRSF10C			LINC02800
TNFRSF1A			LINC02832
TOP2A			LINC02843
TRIM59-IFT80			LINC02888
TYMP			LINGO1-AS2
USP32P1			LL22NC03_13G62
VASN			LNCSRLR
VDR			LOC339975
ZBP1			LOC645752
			LOC729815
			LOC100288866
			LOC100419170
			LOC101928844
			LOC102724467
			LOC105370531
			LOC105373100
			LOC100996379/LOC102723534
			LOC100996643 (includes others)
			LRRC77P
			LTA
			LUCAT1
			LY6G6C
			MFRP
			mir-3180
			MIR1302-2HG
			MIR194-2HG
			MMP8
			MSR1
			MT-TI
			MTCO1P2
			MTCO1P40
			MTCO2P12
			MTND4P24
			MUCL3
			MYBPC2
			MYH16
			MYOM3
			NAMPTP1
			NDUFC2-KCTD14
			NEAT1
			NEUROD4
			NFKB2
			NKX2-4
			NLGN4Y-AS1
			NLRP4
			NLRP6
			NMRK2
			NPBWR2
			NPIPA5 (includes others)
			NRAP
			ONECUT3
			OR2B8P
			OR4F17 (includes others)
			OR4F2P
			OR56A4
			OR7C2
			ORM1
			PARP1P1
			PCF11-AS1
			PIM1
			PKD1P2
			PLA2G4F
			PLEKHN1
			POM121L9P
			POTEC
			POTEE/POTEF
			POTEM (includes others)
			PPAN-P2RY11
			PPM1J-DT
			PPP1R2P4
			PRPH
			PRSS46P
			PTGIR
			PTX3
			RAX2
			RBBP8NL
			RDH10-AS1
			REXO1L1P
			RIPK4
			RIPPLY3
			RN7SL118P
			RN7SL125P
			RN7SL127P
			RN7SL128P
			RN7SL147P
			RN7SL14P
			RN7SL151P
			RN7SL169P
			RN7SL174P
			RN7SL183P
			RN7SL18P
			RN7SL234P
			RN7SL277P
			RN7SL300P
			RN7SL334P
			RN7SL33P
			RN7SL342P
			RN7SL399P
			RN7SL444P
			RN7SL472P
			RN7SL480P
			RN7SL493P
			RN7SL494P
			RN7SL564P
			RN7SL573P
			RN7SL591P
			RN7SL632P
			RN7SL664P
			RN7SL665P
			RN7SL666P
			RN7SL674P
			RN7SL677P
			RN7SL709P
			RN7SL732P
			RN7SL767P
			RN7SL778P
			RN7SL792P
			RN7SL803P
			RN7SL809P
			RN7SL836P
			RN7SL8P
			RNA5-8SP2
			RNA5S10
			RNASE2
			RNU1-1
			RNU6-7
			RNU6-9
			RNU6-16P
			RNU6-33P
			RNU6-4P
			RNU6-5P
			RNU6-6P
			RP11-108O10.8
			RP11-357H14.16
			RP11-468E2.1
			RP11-566K11.2
			RP11_104H157
			RP11_104H1510
			RP11_109P149
			RP11_111F162
			RP11_1151B144
			RP11_138C91
			RP11_146D126
			RP11_155D1812
			RP11_157F203
			RP11_161H235
			RP11_162P232
			RP11_16C13
			RP11_174O33
			RP11_17M152
			RP11_20I231
			RP11_212D194
			RP11_215A192
			RP11_227H45
			RP11_229P1325
			RP11_241F151
			RP11_244F122
			RP11_24N181
			RP11_298I35
			RP11_299H223
			RP11_2C244
			RP11_304M25
			RP11_323N125
			RP11_327F222
			RP11_339B2110
			RP11_343C29
			RP11_347C185
			RP11_373D233
			RP11_377D93
			RP11_403B26
			RP11_43F134
			RP11_482H161
			RP11_488L186
			RP11_497H168
			RP11_51F168
			RP11_53I62
			RP11_548B33
			RP11_566K114
			RP11_603B242
			RP11_603J249
			RP11_627J171
			RP11_638I29
			RP11_724O161
			RP11_728K201
			RP11_729L22
			RP11_731K221
			RP11_798M193
			RP11_815J212
			RP11_831H911
			RP11_89B162
			RP11_90P52
			RP11_932O94
			RP11_936I51
			RP11_93B144
			RP13_786C161
			RP13_895J22
			RP1_261G237
			RP1_40E1611
			RP1_45N111
			RP3_416J75
			RP3_434P16
			RP3_439F81
			RP4_803A21
			RP5_850E93
			RP5_890E164
			RPL13AP
			RPL13AP20
			RPL23AP57
			RPL23AP60
			RPL23AP88
			RPL31P15
			RPL32P24
			RPL36A-HNRNPH2
			RPL7AP49
			RPL7P50
			RPL9P7
			RPS16P9
			RPS26P19
			RPS3AP33
			SAR1AP2
			SATB2-AS1
			SEPTIN4-AS1
			SEPTIN7P3
			SERPINE1
			SERTAD1
			SETP21
			SIGLEC7
			SIGLEC12
			SLC17A9
			SLC22A2
			SLC22A11
			SLC25A47
			SLC34A1
			SLC39A2
			SMAD1-AS1
			SNAI1
			SNHG22
			SNORA21
			SNORA40
			SNORD55
			SNORD67
			SNORD94
			SNORD115-2
			SNORD115-14
			SNORD115-34
			SNORD116-1
			SNORD116-16
			SNORD116-18
			SNORD116-19
			SPATA12
			SPDYE2 (includes others)
			SPEM2
			SPOCD1
			STAB1
			SYNE1-AS1
			SYNJ2BP-COX16
			TBC1D28
			TBILA
			TBX21
			TGFBI
			TIMP1
			TKTL1
			TMEM61
			TMEM95
			TMEM105
			TNFRSF12A
			TNFSF14
			TNFSF12-TNFSF13
			TNXA
			TPRX1
			TREML2
			TRIM6-TRIM34
			TROAP-AS1
			TSGA10IP
			TSPEAR-AS2
			TTLL10
			TUBA1C
			UBE2C
			UBE2CP3
			UBE2F-SCLY
			UCMA
			UCN2
			ULBP1
			UNCX
			USH1G
			USP17L2 (includes others)
			UTS2B
			VCAN-AS1
			VSX2
			WDR45P1
			WWTR1-IT1
			XXBAC_B444P2410
			ZAN
			ZBTB45P2
			ZG16B
			ZNF878
			ZNF705B/ZNF705D
