# Supplementary material for: Transcriptomic signatures in tetrapartite brain region identifies shared and unique gene signatures for substance-use
Source: Front Cell Neurosci. 2026 Mar 18;20:1770214. doi: 10.3389/fncel.2026.1770214 (PMC13038532; doi:10.3389/fncel.2026.1770214)
Supplement: Supplementary file 14 [file Table_3.xlsx]

## Sheet: Sheet1
Supplementary Table 3: List of differentialy expressed genes identified for each brain region.
Midbrain	DLPFC	NAc	Amygdala
ABCC3	ABCF2P1	ABCF2P1	AADACP1
AC005324.8	AC0023989	ABO	AC0000322
AC0057548	AC005943.2	AC002310.11	AC0000418
AC005943.2	AC007192.4	AC0065478	AC0055233
AC0071061	ADAMTS9	AC00704011	AC0070365
AC007192.4	ADAMTS9-AS1	AC007192.4	AC0071926
AC0276124	ADGRE2	AC0374594	AC007383.4
AC0742125	ADM	ADAMTS9	AC010970.2
AC084219.2	ANGPTL4	ADAMTS9-AS1	AC0134632
AC0933901	APOL4	ADAT3	AC0188046
AC1595401	APOLD1	ADCYAP1	AC0224861
ADAMTS1	ATP5PBP7	ADGRE1	AC07326410
ADAMTS9	BCL2A1	ADGRE2	AC1041352
ADGRE1	BLOC1S5-TXNDC5	ADGRG3	ACTG2
ADGRE2	C11orf21	ADM	ACTL11P
ADGRG3	C11orf96	ADRA2A	ADAMTS9
ANGPTL4	C4orf48	AHCYP5	ADAMTS9-AS1
ANKRD22	C9orf153	AJM1	ADGRE1
APOL4	CCL2	ANGPT4	ADGRE3
AQP9	CD14	ANGPTL4	ADGRG3
ARC	CD44	ANKRD22	ADM
ARHGAP8/PRR5-ARHGAP8	CD93	ANKRD34C	AJ27173610
ARID5A	CDKN1A	APOL4	ALOX15B
BAALC-AS1	CEBPD	APOLD1	ALPK2
BAG3	CHI3L1	ARL2-SNX15	AMBN
BATF	CHI3L2	BCL2A1	ANGPTL4
BATF2	CISH	C11orf96	ANKRD22
BCL2A1	CP	C22orf42	ANKRD62P1
BCL3	CRISPLD2	C2CD4A	ANOS2P
BLOC1S5-TXNDC5	CSF3	C4orf48	AP0006954
BOC	CTAGE9 (includes others)	CALHM1	AP0010466
C11orf96	CTC_435M103	CCDC177	AP0030689
C1QL3	CTD-2192J16.17	CCDC85B	APOC1P1
C22orf31	CTD_2535L242	CCL2	APOL4
C2CD4B	CTD_2540B1513	CCL8	AREG
CASP4	CTD_3064M37	CD209	ARHGAP8/PRR5-ARHGAP8
CCL19	CTD_3105H184	CD300E	ARID5A
CCL2	DEFA1 (includes others)	CD44-AS1	ARL2-SNX15
CCN1	DEPP1	CD93	ARMCX7P
CD14	DNAJC25-GNG10	CDH12P2	ARSD-AS1
CD163	EDN1	CDKN1A	ARSDP1
CD300E	EGR2	CEBPA	ASGR2
CD93	EMP1	CH25H	ASH2LP3
CDK2	FAM157A/FAM157B	CHI3L1	ATF3
CDKN1A	FAM47DP	CHI3L2	ATP5MC1P1
CEBPB	FCGR1A	CHRNA6	B3GNT3
CEBPD	FCGR1B	CISH	BAG3
CFHR1	FPR1	CNBD1	BATF
CH25H	FPR2	CP	BCL2A1
CHI3L1	FRMPD2B	CPNE8-AS1	BLOC1S5-TXNDC5
CISH	GABRE	CR1	BMS1P16
CLDN22	GADD45B	CR2	BOK-AS1
CLEC2B	GPR4	CRISPLD2	BORCS7-ASMT
CLEC4E	GPRC5A	CSF3	BTNL3
COL4A1	HAMP	CTAGE9 (includes others)	BUB1B-PAK6
COL4A2	HELZ2	CTD-2369P2.10	C11orf91
CP	HILPDA	CTD_2201G31	C11orf96
CRISPLD2	IFI30	CTD_2369P212	C1R
CSF3	IL1B	CTD_2396E710	C1RL-AS1
CSRNP1	IL1RL1	CTD_2540B1513	C2CD4A
CST7	IL6	CTD_2561F51	C2CD4B
CTAGE3P	ITGB3	CXCL2	C2orf78
CTB_50L1714	KCNE4	CXCR2	C5orf60
CTD-2550O8.5	KIAA0040	DEPP1	C6orf141
CTD_2323K181	LIF	DLK1	CALCA
CTD_2369P28	LINC01554	DUSP2	CASP14
CTD_3064M37	MAFF	ECEL1	CATSPER1
CXCL1	MARCO	EDN1	CCDC169-SOHLH2
CXCL10	MIR210HG	ELF2P4	CCL2
CXCL11	MPZL2	EMP1	CCL8
CXCL2	MT1A	ENPP7P6	CCN1
CXCL8	MT1L	FAM163B	CD14
CXCR1	MT1M	FAM90A24P	CD163
CYP1B1	MT1X	FAM90A26 (includes others)	CD164L2
CYP21A2	MYO1G	FBXO40	CD1D
DCST1-AS1	NPAS4	FCAR	CD207
DDIT4-AS1	NR4A1AS	FCGR1A	CD209
DEPP1	OSMR	FCGR1B	CD44
DIO3	PAICSP5	FCGR2A	CD79A
DNAJC25-GNG10	PKHD1L1	FCGR3A/FCGR3B	CD93
DUSP5	POC1B-GALNT4	FCRLA	CDCP1
DUXAP9	RAB20	FOXD4L4/FOXD4L5	CDH16
EDN1	RAC2	FPR1	CDKN1A
EGR1	RGS1	FPR2	CEBPD
EMC1-AS1	RGS16	FREM3	CGB7
EMP1	RIMBP3 (includes others)	GADD45A	CH25H
EPHA2	RNF17	GADD45B	CHI3L1
EPN2-AS1	RNU1-3	GALNT9	CHI3L2
ETV7	RNU6-1	GBX1	CICP5
F3	RNU6-36P	GCSHP3	CICP8
FCGR1A	RNU6-3P	GNAS-AS1	CISH
FCGR3A/FCGR3B	RP11_1079K104	GPR15	COL1A1
FCN1	RP11_126O221	GPR4	COL4A1
FKBP5	RP11_155G145	GPR84	COMP
FOSB	RP11_321N45	GPRC5A	CPA4
FOSL1	RP11_492E32	GRHL3	CRISPLD2
FOSL2	RP11_707G141	GS1_259H1310	CSF3
FPR1	S100A8	GUCY1B2	CTA_398F101
FPR2	S100A9	H3C13	CTAGE9 (includes others)
GADD45B	SBNO2	H3P4	CTB_79E82
GBP1	SECTM1	HAMP	CTB_96E23
GBP2	SELE	HCRTR2	CTC_250I146
GBP5	SERPINA1	HDC	CTC_338M127
GDF5	SERPINA3	HEPHL1	CTD_2036J71
GEM	SIGLEC14	HILPDA	CTD_2194D221
GHRLOS	SIGLEC5	HSPB3	CTD_2207P182
GPR4	SIGLEC9	HTR1A	CTD_2369P28
GPR84	SLC11A1	IFI30	CTD_2370N53
GRHL3	SLC16A3	IL1B	CTD_2514K54
GS1_114I91	SLC2A3P1	IL1RL1	CTD_2529O211
GTSF1	SLC7A5P1	IL4R	CTD_2540F132
H3C4	SNORA59A	IL6	CTD_2616J119
HAMP	SOCS3	IL6R-AS1	CTD_2620I222
HAPLN3	SPP1	ITGB3	CTD_2647E91
HILPDA	STC1	KCNC2	CTD_2651B204
HSPA7	STC2	KCNJ15	CTD_2651B205
HSPB2-C11orf52	TDGF1	KIAA0040	CTD_2651B206
ICAM1	THBD	KREMEN2	CTD_3064M37
IFITM2	TNFRSF10D	KRT80	CTD_3105H184
IGHG1	TNFRSF6B	LA16C_360H63	CTD_3214H196
IL15RA	USP17L29 (includes others)	LGR6	CYP4B1
IL18R1	YBX3	LGSN	DEPP1
IL1B	ZFP36	LIF	DES
IL1R1		LILRA5	DLX4
IL1RL1		LINC00326	DPEP1
IL32		LINC00330	DPP10-AS2
IL4R		LINC00996	DUOX2
IL6		LINC01141	DYNLT4
IL7R		LINC01304	EEF1GP4
IMPDH1P10		LINC01554	EMP1
IRF1		LINC01574	ERLEC1P1
IRF4		LINC01679	F3
ITGB3		LINC02119	FABP4
ITK		LINC02275	FAM167B
ITPK1-AS1		LINC02361	FAM224B
ITPKC		LINC02605	FAM225B
JAML		LINC02624	FAM90A26 (includes others)
JPH2		LOC100506688	FBP2
KCNE4		LOC101928988	FCGR3A/FCGR3B
KIAA0040		LOC107984360	FOSL1
KIFC1		LOC107984440	FOXO1B
KLF10		LOC154761	FPR1
KLHL38		LRG1	FRMPD2B
KLRC1		LURAP1L-AS1	FUT3
KLRC4-KLRK1/KLRK1		LYPD6B	FUT5
KLRG2		MAFF	GADD45A
LCK		MAGEA12	GADD45B
LGALS4		MAGEL2	GBP2
LGSN		MAPK8IP1P1	GCGR
LIF		MAPK8IP1P2	GDF15
LILRA6		MEDAG	GFY
LILRB3		MEFV	GLDCP1
LINC00513		MEPE	GLYCTK-AS1
LINC01238		mir-3648	GOLGA2P10
LINC01679		MIR210HG	GOLGA6L9 (includes others)
LINC01785		MPZL2	GOLGA8EP/GOLGA8G
LINC02611		MSANTD3-TMEFF1	GPR4
LINC02846		MT1A	GPRC5A
LMNB1		MT1JP	GRHL3
LOC101930275		MT1M	GTF2IRD2P1
LOC107984328		MT1X	H3C9P
LOC107984360		MTND1P23	HAMP
LOC154761		MYBPH	HEPHL1
LOC729867		MYO1G	HES7
LOXL2		MYO5BP2	HIC1
LRG1		NCALD	HILPDA
LTF		NFIL3	HMGB3P1
MAFF		NGFR	HSPA6
MEDAG		NPAS1	HSPB2-C11orf52
MEFV		NWD2	ICAM4
MIR210HG		NXPH4	IDI2
MIR23AHG		OR1Q1	IFI30
MMP9		OR51B5	IGHA1
MNS1		OR7E28P	IGHG2
MPZL2		OSM	IGHG3
MSANTD3-TMEFF1		OSMR	IGHG4
MT1A		OSMR-AS1	IGHV3-23
MT1L		OTX2	IGKV1D-39
MT1M		P2RY6	IGKV3-15
MT1X		PAICSP5	IGKV3-20
MTCO1P12		PKD1P3	IGLC1
MTND2P28		PLA2G3	IGLC2
MTND5P11		POLR2CP1	IGLC3
MTRNR2L5		PPP1R12BP1	IGLV1-44
MYC		PRLHR	IL15RA
MYMK		PRSS56	IL17C
MYO1G		PSMA2P2	IL18R1
NCMAP-DT		RAB3B	IL18RAP
NFIL3		RASA4DP	IL1B
NNMT		REM1	IL1R1
NPAS4		RHEBP2	IL1R2
NPPA		RNF122	IL1RL1
NPTX2		RP11-903H12.5	IL1RN
NPY2R		RP11-986E7.7	IL32
NR4A3		RP11_1035H133	IL4I1
NUDT9P1		RP11_126O221	IL6
ODF3B		RP11_133K16	IL6R-AS1
OR6E1P		RP11_155G145	IRGC
OR7A5		RP11_155G146	ITGA5
OSM		RP11_168L71	ITGB3
OSMR		RP11_170N162	ITIH1
OXTR		RP11_17A192	ITPKC
PCK1		RP11_253E33	JPH2
PDLIM1		RP11_259G183	KASH5
PDLIM4		RP11_27M241	KB_1027C114
PDZK1IP1		RP11_295K31	KBTBD13
PER1		RP11_311C241	KCNE4
PGF		RP11_35G95	KCNK5
PLA1A		RP11_371E84	KCNN4
PLAC8		RP11_471M23	KDF1
PLAUR		RP11_492E32	KIAA0040
POC1B-GALNT4		RP11_50O211	KIF26B-AS1
PRKAR1B-AS1		RP11_514P86	KISS1
PROK1		RP11_544M2213	KLK1
PTPRVP		RP11_579D72	KRT14
RAB20		RP11_5A195	KRT16
RBPMS-AS1		RP11_637O193	KRT17
RHOXF1-AS1		RP11_64D242	KRT9
RIOX1		RP11_707G141	LA16C_395F101
RNF122		RP11_807H72	LA16C_3G117
RNF217-AS1		RP11_81K131	LAG3
RP11-526I2.5		RP13-582O9.6	LBX1-AS1
RP11-542C16.2		RP1_68D182	LCN2
RP11-903H12.5		RP1_92C41	LCN6
RP11-96C23.13		RP3_337O189	LDHC
RP11-986E7.7		RPL12P28	LGALS9C
RP11_126O221		RTBDN	LHX3
RP11_138I182		RTN4R	LHX5
RP11_151A64		RTN4RL2	LIF
RP11_155G145		RTP1	LILRA5
RP11_155G146		S100A12	LINC00163
RP11_16E234		S100A8	LINC00404
RP11_196G183		S100A9	LINC00431
RP11_20G63		SCGN	LINC00452
RP11_212P73		SCUBE1	LINC00454
RP11_219A151		SDCBPP1	LINC00507
RP11_229P1323		SECTM1	LINC01280
RP11_247A122		SELE	LINC01342
RP11_253E33		SELP	LINC01471
RP11_256I232		SERPINA1	LINC01502
RP11_271K115		SERPINA3	LINC01554
RP11_274H25		SHISAL2B	LINC01647
RP11_302L193		SIGLEC14	LINC01671
RP11_304L193		SLC11A1	LINC01679
RP11_328C84		SLC17A6	LINC01693
RP11_373L241		SLC18A3	LINC01749
RP11_390F46		SLC2A3P1	LINC02029
RP11_395I63		SLC2A5	LINC02138
RP11_463O99		SLC38A8	LINC02144
RP11_492E32		SLC39A14	LINC02287
RP11_498C916		SLC6A7	LINC02506
RP11_548K2311		SLC9A3R1-AS1	LINC02605
RP11_552F39		SLC9A4	LINC02730
RP11_598P205		SLCO4C1	LINC02800
RP11_73M186		SOCS3	LINC02832
RP11_762H84		SOHLH1	LINC02843
RP11_762I75		SPAG16-DT	LINC02888
RP11_862L93		ST20-MTHFS	LINGO1-AS2
RP11_96O204		ST3GAL6-AS1	LL22NC03_13G62
RP1_130H1618		STC2	LNCSRLR
RP4_583P1510		STEAP4	LOC100288866
RP4_647J211		SUSD2	LOC100419170
RP5_890O39		SYCE1L	LOC100996379/LOC102723534
RPS20P22		TBR1	LOC100996643 (includes others)
RRAD		TCAF2	LOC101928844
RUNX1		TCAF2P1	LOC102724467
S100A12		TEAD4	LOC105370531
S100A3		TESPA1	LOC105373100
S100A8		TET1P1	LOC154761
S100A9		THBD	LOC339975
SBNO2		THBS1	LOC645752
SDS		TLR2	LOC729815
SECTM1		TM4SF1	LRG1
SELE		TMEM233	LRRC77P
SERPINA3		TMEM88B	LTA
SERPINH1		TNFRSF10D	LUCAT1
SFN		TNFRSF6B	LY6G6C
SIGLEC14		TRIM54	MAFF
SIGLEC5		TRIM63	MAGEA12
SIGLEC9		TTC36	MEDAG
SLA2		TTR	MFRP
SLAMF8		UGT3A2	mir-3180
SLC11A1		URGCP-MRPS24	MIR1302-2HG
SLC14A1		USP6	MIR194-2HG
SLC1A5		VN1R40P	MMP8
SLC35E1P1		VNN2	MPZL2
SLC39A14		XXbac-BPG246D15.9	MSANTD3-TMEFF1
SLC51B		Y_RNA	MSR1
SLC7A11-AS1		Y_RNA	MT-TI
SLCO4A1		YBX3	MT1A
SLCO4A1-AS1		YPEL5P2	MT1JP
SLPI		ZFP36	MT1M
SOCS1			MTCO1P2
SOCS3			MTCO1P40
SOWAHD			MTCO2P12
SPECC1L-ADORA2A			MTND1P23
STEAP4			MTND4P24
STX11			MUCL3
TBX15			MYBPC2
TC2N			MYBPH
TCAF2			MYC
TCIM			MYH16
TEAD3			MYO1G
TEAD4			MYOM3
TEX21P			NAMPTP1
TFPI2			NDUFC2-KCTD14
THBD			NEAT1
THBS1			NEUROD4
TLR2			NFIL3
TM4SF1			NFKB2
TMEM184A			NKX2-4
TMEM238L			NLGN4Y-AS1
TNFRSF10C			NLRP4
TNFRSF10D			NLRP6
TNFRSF1A			NMRK2
TNFRSF6B			NNMT
TOP2A			NPBWR2
TREM1			NPIPA5 (includes others)
TRIM59-IFT80			NRAP
TYMP			ONECUT3
USP32P1			OR2B8P
VASN			OR4F17 (includes others)
VDR			OR4F2P
VEGFA			OR56A4
VSIG4			OR7C2
YBX3			ORM1
ZBP1			OSM
ZC3H12A			OSMR
ZFP36			OSMR-AS1
			OTX2
			P2RY6
			PARP1P1
			PCF11-AS1
			PDLIM1
			PGF
			PIM1
			PKD1P2
			PLA2G4F
			PLAUR
			PLEKHN1
			POM121L9P
			POTEC
			POTEE/POTEF
			POTEM (includes others)
			PPAN-P2RY11
			PPM1J-DT
			PPP1R12BP1
			PPP1R2P4
			PRPH
			PRSS46P
			PTGIR
			PTX3
			RAB20
			RAX2
			RBBP8NL
			RDH10-AS1
			REXO1L1P
			RGS16
			RIPK4
			RIPPLY3
			RN7SL118P
			RN7SL125P
			RN7SL127P
			RN7SL128P
			RN7SL147P
			RN7SL14P
			RN7SL151P
			RN7SL169P
			RN7SL174P
			RN7SL183P
			RN7SL18P
			RN7SL234P
			RN7SL277P
			RN7SL300P
			RN7SL334P
			RN7SL33P
			RN7SL342P
			RN7SL399P
			RN7SL444P
			RN7SL472P
			RN7SL480P
			RN7SL493P
			RN7SL494P
			RN7SL564P
			RN7SL573P
			RN7SL591P
			RN7SL632P
			RN7SL664P
			RN7SL665P
			RN7SL666P
			RN7SL674P
			RN7SL677P
			RN7SL709P
			RN7SL732P
			RN7SL767P
			RN7SL778P
			RN7SL792P
			RN7SL803P
			RN7SL809P
			RN7SL836P
			RN7SL8P
			RNA5-8SP2
			RNA5S10
			RNASE2
			RNF122
			RNU1-1
			RNU1-3
			RNU6-16P
			RNU6-33P
			RNU6-4P
			RNU6-5P
			RNU6-6P
			RNU6-7
			RNU6-9
			RP11-108O10.8
			RP11-357H14.16
			RP11-468E2.1
			RP11-566K11.2
			RP11-903H12.5
			RP11-986E7.7
			RP11_1035H133
			RP11_104H1510
			RP11_104H157
			RP11_1079K104
			RP11_109P149
			RP11_111F162
			RP11_1151B144
			RP11_138C91
			RP11_146D126
			RP11_155D1812
			RP11_155G145
			RP11_155G146
			RP11_157F203
			RP11_161H235
			RP11_162P232
			RP11_16C13
			RP11_170N162
			RP11_174O33
			RP11_17M152
			RP11_20I231
			RP11_212D194
			RP11_215A192
			RP11_219A151
			RP11_227H45
			RP11_229P1325
			RP11_241F151
			RP11_244F122
			RP11_24N181
			RP11_253E33
			RP11_298I35
			RP11_299H223
			RP11_2C244
			RP11_304M25
			RP11_311C241
			RP11_323N125
			RP11_327F222
			RP11_339B2110
			RP11_343C29
			RP11_347C185
			RP11_373D233
			RP11_377D93
			RP11_403B26
			RP11_43F134
			RP11_482H161
			RP11_488L186
			RP11_492E32
			RP11_497H168
			RP11_51F168
			RP11_53I62
			RP11_548B33
			RP11_566K114
			RP11_598P205
			RP11_603B242
			RP11_603J249
			RP11_627J171
			RP11_637O193
			RP11_638I29
			RP11_724O161
			RP11_728K201
			RP11_729L22
			RP11_731K221
			RP11_762H84
			RP11_798M193
			RP11_815J212
			RP11_831H911
			RP11_862L93
			RP11_89B162
			RP11_90P52
			RP11_932O94
			RP11_936I51
			RP11_93B144
			RP13_786C161
			RP13_895J22
			RP1_261G237
			RP1_40E1611
			RP1_45N111
			RP1_68D182
			RP3_416J75
			RP3_434P16
			RP3_439F81
			RP4_803A21
			RP5_850E93
			RP5_890E164
			RPL13AP
			RPL13AP20
			RPL23AP57
			RPL23AP60
			RPL23AP88
			RPL31P15
			RPL32P24
			RPL36A-HNRNPH2
			RPL7AP49
			RPL7P50
			RPL9P7
			RPS16P9
			RPS26P19
			RPS3AP33
			RRAD
			S100A12
			S100A3
			S100A8
			S100A9
			SAR1AP2
			SATB2-AS1
			SDCBPP1
			SECTM1
			SEPTIN4-AS1
			SEPTIN7P3
			SERPINA1
			SERPINA3
			SERPINE1
			SERPINH1
			SERTAD1
			SETP21
			SFN
			SIGLEC12
			SIGLEC7
			SIGLEC9
			SLC11A1
			SLC16A3
			SLC17A9
			SLC22A11
			SLC22A2
			SLC25A47
			SLC34A1
			SLC39A14
			SLC39A2
			SLPI
			SMAD1-AS1
			SNAI1
			SNHG22
			SNORA21
			SNORA40
			SNORD115-14
			SNORD115-2
			SNORD115-34
			SNORD116-1
			SNORD116-16
			SNORD116-18
			SNORD116-19
			SNORD55
			SNORD67
			SNORD94
			SOCS1
			SOCS3
			SPATA12
			SPDYE2 (includes others)
			SPEM2
			SPOCD1
			STAB1
			STC2
			STX11
			SYNE1-AS1
			SYNJ2BP-COX16
			TBC1D28
			TBILA
			TBX21
			TCAF2
			TCAF2P1
			TEAD4
			TET1P1
			TFPI2
			TGFBI
			THBD
			THBS1
			TIMP1
			TKTL1
			TLR2
			TM4SF1
			TMEM105
			TMEM238L
			TMEM61
			TMEM95
			TNFRSF10D
			TNFRSF12A
			TNFRSF6B
			TNFSF12-TNFSF13
			TNFSF14
			TNXA
			TPRX1
			TREM1
			TREML2
			TRIM6-TRIM34
			TROAP-AS1
			TSGA10IP
			TSPEAR-AS2
			TTLL10
			TTR
			TUBA1C
			UBE2C
			UBE2CP3
			UBE2F-SCLY
			UCMA
			UCN2
			ULBP1
			UNCX
			USH1G
			USP17L2 (includes others)
			USP17L29 (includes others)
			UTS2B
			VCAN-AS1
			VEGFA
			VSIG4
			VSX2
			WDR45P1
			WWTR1-IT1
			XXBAC_B444P2410
			YBX3
			ZAN
			ZBTB45P2
			ZC3H12A
			ZFP36
			ZG16B
			ZNF705B/ZNF705D
			ZNF878
