# Supplementary material for: Transcriptomic signatures in tetrapartite brain region identifies shared and unique gene signatures for substance-use
Source: Front Cell Neurosci. 2026 Mar 18;20:1770214. doi: 10.3389/fncel.2026.1770214 (PMC13038532; doi:10.3389/fncel.2026.1770214)
Supplement: Supplementary file 15 [file Table_4.xlsx]

## Sheet: Midbrain
Supplementary Table 4: Performing k-means clustering on the most variably expressed genes in each midbrain brain region revealed distinct clusters for each brain region. Each sheet in this file represents pathways identified for respective brain regions.
adj.Pval	nGenes	Pathways
1.56516e-14	21	TNF signaling pathway
7.83829e-14	26	Cytokine-cytokine receptor interaction
7.83829e-14	20	Osteoclast differentiation
1.6409e-11	14	Leishmaniasis
3.17211e-11	17	AGE-RAGE signaling pathway in diabetic complications
4.37573e-11	15	IL-17 signaling pathway
9.79659e-11	14	Viral protein interaction with cytokine and cytokine receptor
1.34762e-10	18	Fluid shear stress and atherosclerosis
1.60733e-10	21	Lipid and atherosclerosis
5.04138e-10	12	Legionellosis
6.88047e-10	11	Staphylococcus aureus infection
7.43955e-10	13	Rheumatoid arthritis
7.97932e-10	11	Malaria
2.65619e-09	12	Complement and coagulation cascades
7.73413e-09	14	Chagas disease
8.32853e-15	35	Neuroactive ligand-receptor interaction
3.44139e-05	8	Nicotine addiction
9.39844e-05	12	Serotonergic synapse
0.000190194	10	Synaptic vesicle cycle
0.000487237	17	Calcium signaling pathway
0.000656227	7	Staphylococcus aureus infection
0.00118995	9	GABAergic synapse
0.00662774	8	Pancreatic secretion
0.007	6	Cocaine addiction
0.00793968	9	Cholinergic synapse
0.00933426	7	Hematopoietic cell lineage

## Sheet: DLPFC
Supplementary Table 1: Performing k-means clustering on the most variably expressed genes in each DLPFC brain region revealed distinct clusters for each brain region. Each sheet in this file represents pathways identified for respective brain regions.
adj.Pval	nGenes	Pathways
5.14019e-05	8	Staphylococcus aureus infection
0.000431376	18	Neuroactive ligand-receptor interaction
6.63535e-15	25	Cytokine-cytokine receptor interaction
1.87986e-10	13	Hematopoietic cell lineage
1.87986e-10	16	TNF signaling pathway
4.03941e-10	12	Viral protein interaction with cytokine and cytokine receptor
1.91214e-09	10	Staphylococcus aureus infection
2.1944e-09	12	Rheumatoid arthritis
7.11847e-09	11	Leishmaniasis
7.11847e-09	10	Malaria
3.18333e-08	13	AGE-RAGE signaling pathway in diabetic complications
7.12774e-08	13	Osteoclast differentiation
8.58603e-08	14	Fluid shear stress and atherosclerosis
9.7396e-08	14	Neutrophil extracellular trap formation
4.22793e-07	9	Legionellosis
4.80164e-07	14	Tuberculosis
9.24602e-07	9	Complement and coagulation cascades
0.00207708	5	African trypanosomiasis
0.00608888	7	Olfactory transduction
0.00608888	5	Malaria

## Sheet: NAc
Supplementary Table 1: Performing k-means clustering on the most variably expressed genes in each Nac brain region revealed distinct clusters for each brain region. Each sheet in this file represents pathways identified for respective brain regions.
adj.Pval	nGenes	Pathways
3.63634e-14	17	Malaria
1.24243e-10	27	Cytokine-cytokine receptor interaction
1.24243e-10	12	African trypanosomiasis
2.13729e-07	13	Viral protein interaction with cytokine and cytokine receptor
2.43141e-07	16	AGE-RAGE signaling pathway in diabetic complications
2.694e-07	18	Neutrophil extracellular trap formation
1.42899e-06	10	Staphylococcus aureus infection
2.56446e-06	15	TNF signaling pathway
4.67501e-06	13	Amoebiasis
5.55986e-06	12	IL-17 signaling pathway
1.05365e-05	11	Rheumatoid arthritis
1.89645e-05	11	Hematopoietic cell lineage
2.1862e-05	10	Leishmaniasis
5.82819e-05	9	Legionellosis
5.82819e-05	8	Inflammatory bowel disease
7.23273e-15	32	Neuroactive ligand-receptor interaction
3.20133e-06	13	Cholinergic synapse
0.000951065	15	Calcium signaling pathway
0.00108362	6	Nicotine addiction
0.0028832	7	GnRH secretion
0.00466627	9	Glutamatergic synapse
0.00504757	8	Circadian entrainment
0.00619306	5	Retinol metabolism
0.00728635	12	CAMP signaling pathway
0.00989742	5	Ovarian steroidogenesis

## Sheet: Amygdala
Supplementary Table 1: Performing k-means clustering on the most variably expressed genes in amygdala brain region revealed distinct clusters for each brain region. Each sheet in this file represents pathways identified for respective brain regions.
adj.Pval	nGenes	Pathways
3.08938e-25	42	Neuroactive ligand-receptor interaction
0.000113298	15	CAMP signaling pathway
0.000693129	6	Nicotine addiction
0.00726947	7	GABAergic synapse
0.00739414	7	Morphine addiction
1.00029e-14	28	Cytokine-cytokine receptor interaction
3.93252e-14	15	Malaria
2.93924e-11	18	TNF signaling pathway
1.68398e-10	15	IL-17 signaling pathway
1.28646e-08	12	Viral protein interaction with cytokine and cytokine receptor
2.44089e-08	14	NF-kappa B signaling pathway
2.44089e-08	10	Staphylococcus aureus infection
2.44089e-08	12	Rheumatoid arthritis
2.44089e-08	16	Fluid shear stress and atherosclerosis
4.0911e-08	13	Amoebiasis
2.21606e-07	10	Legionellosis
2.42152e-07	8	African trypanosomiasis
3.26115e-07	13	AGE-RAGE signaling pathway in diabetic complications
4.18343e-07	11	Hematopoietic cell lineage
4.7066e-06	9	Complement and coagulation cascades
5.45948e-11	13	Oxidative phosphorylation
3.94325e-10	14	Diabetic cardiomyopathy
8.1144e-05	7	Retrograde endocannabinoid signaling
0.00384264	4	Cardiac muscle contraction
