# Supplementary material for: Transcriptomic signatures in tetrapartite brain region identifies shared and unique gene signatures for substance-use
Source: Front Cell Neurosci. 2026 Mar 18;20:1770214. doi: 10.3389/fncel.2026.1770214 (PMC13038532; doi:10.3389/fncel.2026.1770214)
Supplement: Supplementary file 16 [file Table_5.xlsx]

## Sheet: Midbrain
Supplementary Table 5: Upstream regulator analysis performed using IPA with a z-score threshold of -2 and +2 by linking DEGs of tetrapartite brain regions through coordinated expression predicted the below upstream transcriptional regulators potentially regulating the DEGs. Each sheet provides predicted upstream transcriptional regulators for respective brain regions.
Upstream Regulator	Expr Log Ratio	Molecule Type	Predicted Activation State	Activation z-score	Flags	p-value of overlap	Target Molecules in Dataset	Mechanistic Network
lipopolysaccharide		chemical drug	Activated	9.104	bias	5.17e-55	ABCC3,ADGRE1,ADGRE2,ANGPTL4,ANKRD22,ARC,BAG3,BATF,BCL2A1,BCL3,CASP4,CCL19,CCL2,CCN1,CD14,CD163,CDKN1A,CEBPB,CEBPD,CH25H,CHI3L1,CISH,CLEC4E,COL4A1,COL4A2,CP,CSF3,CXCL1,CXCL10,CXCL11,CXCL2,CXCL8,CXCR1,DUSP5,EDN1,EGR1,ETV7,F3,FCGR1A,FCGR3A/FCGR3B,FOSB,FOSL1,FPR1,FPR2,GADD45B,GBP1,GBP2,GBP5,GEM,GPR84,HAMP,ICAM1,IFITM2,IGHG1,IL15RA,IL18R1,IL1B,IL1R1,IL32,IL4R,IL6,IL7R,IRF1,IRF4,ITPKC,KIFC1,KLF10,LCK,L…	157 (21)
TNF		cytokine	Activated	7.972	bias	3.63e-51	ABCC3,ANGPTL4,AQP9,ARC,BCL2A1,BCL3,CASP4,CCL19,CCL2,CCN1,CD14,CD163,CDK2,CDKN1A,CEBPB,CEBPD,CH25H,CHI3L1,CISH,CLEC4E,CP,CRISPLD2,CSF3,CST7,CXCL1,CXCL10,CXCL11,CXCL2,CXCL8,CXCR1,CYP1B1,DEPP1,DUSP5,EDN1,EGR1,EMP1,EPHA2,F3,FOSB,FOSL1,FOSL2,FPR1,FPR2,GADD45B,GBP1,GBP2,GEM,GPR84,ICAM1,IL15RA,IL18R1,IL1B,IL1R1,IL1RL1,IL32,IL4R,IL6,IL7R,IRF1,IRF4,ITGB3,KLF10,LIF,LRG1,MAFF,MEFV,MMP9,MT1A,MYC,NNMT,NPPA,NR…	140 (14)
IL1B	2.648	cytokine	Activated	7.073	bias	4.12e-49	ABCC3,ADAMTS1,ANGPTL4,ARC,BCL2A1,BCL3,CASP4,CCL2,CD14,CDKN1A,CEBPB,CEBPD,CHI3L1,CISH,CP,CSF3,CSRNP1,CXCL1,CXCL10,CXCL11,CXCL2,CXCL8,CXCR1,CYP1B1,DUSP5,EDN1,EGR1,F3,FKBP5,FOSB,FOSL1,FPR2,GADD45B,GBP1,GBP2,GEM,HAMP,ICAM1,IL15RA,IL18R1,IL1B,IL1R1,IL1RL1,IL32,IL4R,IL6,IL7R,IRF1,IRF4,ITGB3,KLF10,LIF,MEFV,MMP9,MYC,NFIL3,NPPA,NR4A3,OSM,OSMR,OXTR,RP11_247A122,S100A8,S100A9,SELE,SERPINA3,SERPINH1,SLC14A1,…	127 (15)
IFNG		cytokine	Activated	5.349	bias	3.4e-46	ADAMTS9,ANGPTL4,AQP9,ARC,BATF2,BCL2A1,BCL3,CASP4,CCL19,CCL2,CD14,CD163,CDK2,CDKN1A,CEBPB,CEBPD,CH25H,CISH,CLEC4E,CP,CSF3,CXCL1,CXCL10,CXCL11,CXCL2,CXCL8,DEPP1,DUSP5,EDN1,EGR1,ETV7,F3,FCGR1A,FCGR3A/FCGR3B,FCN1,FKBP5,FOSB,FPR2,GADD45B,GBP1,GBP2,GBP5,ICAM1,IFITM2,IGHG1,IL15RA,IL18R1,IL1B,IL1R1,IL1RL1,IL32,IL4R,IL6,IL7R,IRF1,IRF4,ITGB3,KLF10,KLRC4-KLRK1/KLRK1,LIF,MAFF,MEFV,MMP9,MYC,NPPA,NPY2R,NR4A3,O…	129 (14)
OSM	1.539	cytokine	Activated	6.307	bias	5.48e-45	ABCC3,ADAMTS1,AQP9,BCL3,CASP4,CCL2,CDKN1A,CEBPD,CH25H,CHI3L1,CISH,CLEC2B,CSF3,CXCL1,CXCL10,CXCL2,CXCL8,CYP1B1,EGR1,F3,FOSB,FOSL1,GBP1,GBP2,HAMP,ICAM1,IL15RA,IL1B,IL32,IL4R,IL6,IRF1,KLF10,LIF,LRG1,MMP9,MPZL2,MT1X,MYC,OSM,OSMR,PDZK1IP1,PGF,RUNX1,S100A12,S100A8,S100A9,SBNO2,SELE,SERPINA3,SLPI,SOCS1,SOCS3,STX11,TLR2,TM4SF1,TOP2A,TYMP,VDR,VEGFA,ZFP36	130 (15)
Immunoglobulin		complex		-0.815		4.01e-41	AQP9,ARC,BATF,BCL2A1,BCL3,CASP4,CCL19,CCL2,CD14,CD163,CD93,CDK2,CEBPB,CEBPD,CH25H,CISH,CRISPLD2,CXCL1,CXCL10,CXCL11,CXCL2,CXCL8,CXCR1,CYP1B1,CYP21A2,EGR1,F3,FCGR1A,FCGR3A/FCGR3B,FKBP5,FOSB,FPR1,ICAM1,IL15RA,IL18R1,IL1B,IL1R1,IL32,IL4R,IL6,IL7R,IRF1,IRF4,KLRC1,LCK,LILRB3,MAFF,MMP9,MYC,NFIL3,OSM,PCK1,PDLIM4,PLAC8,S100A12,S100A8,S100A9,SELE,SERPINA3,SLC11A1,SLC39A14,SOCS1,SOCS3,THBD,TLR2,TYMP,VEGFA,…	151 (22)
dexamethasone		chemical drug		0.888		1.41e-39	ABCC3,ADAMTS1,ADGRG3,ANGPTL4,BATF,BCL2A1,BCL3,CCL2,CCN1,CD163,CDK2,CDKN1A,CEBPB,CEBPD,CFHR1,CHI3L1,CISH,COL4A1,COL4A2,CP,CRISPLD2,CST7,CXCL1,CXCL10,CXCL2,CXCL8,CXCR1,CYP1B1,CYP21A2,DEPP1,DUSP5,EDN1,EGR1,ETV7,F3,FKBP5,FOSB,FOSL1,FOSL2,FPR2,GADD45B,GBP1,GBP2,GBP5,GDF5,GEM,GPR84,HILPDA,ICAM1,IL18R1,IL1B,IL1R1,IL1RL1,IL32,IL4R,IL6,IL7R,IRF1,ITGB3,ITPKC,KIFC1,KLRC4-KLRK1/KLRK1,LIF,MAFF,MMP9,MT1M,MT1X,…	131 (14)
IL6	3.711	cytokine	Activated	5.796	bias	5.79e-35	ABCC3,ADAMTS1,ADGRE1,BATF,BCL3,CASP4,CCL2,CD14,CD163,CDK2,CDKN1A,CEBPB,CEBPD,CISH,CLEC4E,CP,CXCL1,CXCL10,CXCL2,CXCL8,CYP1B1,EGR1,F3,FCGR1A,FOSL1,FPR2,GADD45B,GBP2,HAMP,ICAM1,IL1B,IL1R1,IL1RL1,IL4R,IL6,IL7R,IRF1,IRF4,ITGB3,KIFC1,LIF,LRG1,LTF,MMP9,MYC,OXTR,PGF,S100A9,SBNO2,SERPINA3,SLC14A1,SLC39A14,SOCS1,SOCS3,STEAP4,THBS1,TLR2,TNFRSF1A,TOP2A,VEGFA	132 (16)
U0126		chemical drug	Inhibited	-5.101	bias	7.78e-35	ADGRE1,ANGPTL4,ARC,CCL2,CDK2,CDKN1A,CEBPB,CEBPD,COL4A1,CSF3,CXCL1,CXCL10,CXCL11,CXCL2,CXCL8,CYP1B1,CYP21A2,DUSP5,EDN1,EGR1,EMP1,EPHA2,F3,FKBP5,FOSB,FOSL1,GADD45B,ICAM1,IL1B,IL6,IRF1,ITPKC,KLF10,LIF,MMP9,MYC,NPPA,NR4A3,OSMR,PER1,PLAUR,RUNX1,S100A9,SOCS1,SOCS3,TFPI2,THBD,THBS1,TLR2,TYMP,VEGFA,ZFP36	124 (18)
NFkB (complex)		complex	Activated	6.341	bias	1.2e-33	ADAMTS9,ADGRE1,BATF,BCL2A1,BCL3,CASP4,CCL2,CCN1,CDKN1A,CEBPB,CEBPD,CLEC4E,CSF3,CST7,CXCL1,CXCL10,CXCL11,CXCL2,CXCL8,DUSP5,EDN1,EGR1,F3,FCGR1A,FPR2,GADD45B,GBP2,HAMP,ICAM1,IL15RA,IL1B,IL32,IL6,IL7R,IRF1,IRF4,LIF,MMP9,MYC,NPPA,PLAUR,RUNX1,SELE,SERPINA3,SLPI,SOCS1,SOCS3,TFPI2,TLR2,TNFRSF10C,TNFRSF1A,VEGFA,ZC3H12A,ZFP36	147 (19)
tetradecanoylphorbol acetate		chemical drug	Activated	6.776	bias	4.19e-33	ADAMTS1,ANGPTL4,ARC,BCL2A1,BCL3,CCL2,CCN1,CD14,CD163,CDKN1A,CH25H,CSF3,CXCL10,CXCL2,CXCL8,CXCR1,CYP21A2,DIO3,DUSP5,EGR1,EPHA2,F3,FCGR1A,FKBP5,FOSB,FOSL1,FOSL2,GADD45B,GEM,ICAM1,IL18R1,IL1B,IL32,IL6,IL7R,IRF1,IRF4,ITGB3,LIF,LOXL2,MEFV,MMP9,MYC,NFIL3,NPPA,OSM,PCK1,PER1,PLAUR,RUNX1,S100A8,S100A9,SELE,SERPINA3,SLC11A1,SLPI,SOCS1,SOCS3,TCIM,TEAD4,TFPI2,THBS1,TLR2,TNFRSF6B,TYMP,VDR,VEGFA,VSIG4,ZFP36	134 (17)
IL10		cytokine		-0.55		7.45e-32	BCL2A1,BCL3,CCL19,CCL2,CD14,CD163,CDKN1A,CSF3,CXCL10,CXCL11,CXCL2,CXCL8,DEPP1,F3,FCGR1A,FCGR3A/FCGR3B,FKBP5,FPR1,ICAM1,IL18R1,IL1B,IL1R1,IL4R,IL6,IL7R,IRF1,KLRC4-KLRK1/KLRK1,LIF,MEFV,MMP9,NR4A3,OSM,RAB20,S100A8,S100A9,SELE,SLC11A1,SOCS1,SOCS3,STX11,TLR2,TNFRSF1A,TOP2A,TREM1,VEGFA,ZFP36	107 (7)
PD98059		chemical - kinase inhibitor	Inhibited	-4.986	bias	1.03e-31	BATF2,CCL19,CCL2,CD14,CDK2,CDKN1A,CEBPB,CEBPD,COL4A1,CXCL1,CXCL10,CXCL2,CXCL8,CYP1B1,DIO3,DUSP5,EDN1,EGR1,EMP1,F3,FKBP5,FOSB,FOSL1,FPR2,ICAM1,IL1B,IL6,ITGB3,MMP9,MT1M,MYC,NPPA,OSM,OSMR,PCK1,PER1,PLA1A,PLAUR,RAB20,RUNX1,S100A8,SELE,SOCS3,THBD,THBS1,TLR2,TOP2A,TYMP,VDR,VEGFA	107 (12)
prostaglandin E2		chemical - endogenous mammalian	Activated	2.839		1.21e-31	ADAMTS1,ANGPTL4,ARC,CASP4,CCL2,CD14,CD300E,CDKN1A,CEBPB,CEBPD,CP,CSF3,CST7,CXCL1,CXCL10,CXCL8,EGR1,FOSB,FOSL1,FOSL2,GBP5,ICAM1,IGHG1,IL15RA,IL1B,IL1R1,IL6,IL7R,IRF1,IRF4,KLRC4-KLRK1/KLRK1,MMP9,MYC,NFIL3,OSM,PGF,S100A8,SOCS3,THBD,THBS1,TREM1,VEGFA	103 (12)
IL4		cytokine	Activated	3.789	bias	1.55e-31	ADGRE1,ARC,ARID5A,BATF,BCL3,CCL2,CD14,CD163,CDK2,CDKN1A,CISH,CRISPLD2,CSF3,CST7,CXCL1,CXCL10,CXCL11,CXCL2,CXCL8,CXCR1,EPHA2,F3,FCGR1A,FCGR3A/FCGR3B,FKBP5,FOSB,FPR1,FPR2,GADD45B,GBP2,GBP5,GPR84,HILPDA,ICAM1,IGHG1,IL15RA,IL18R1,IL1B,IL1R1,IL1RL1,IL32,IL4R,IL6,IL7R,IRF1,IRF4,ITGB3,LIF,MEFV,MMP9,MYC,NFIL3,NR4A3,OSM,RRAD,S100A8,S100A9,SELE,SLPI,SOCS1,SOCS3,THBD,TLR2,VDR,VEGFA,ZBP1,ZC3H12A,ZFP36	138 (22)
STAT3		transcription regulator	Activated	4.676	bias	1.82e-31	ANGPTL4,BATF,BCL3,BOC,CASP4,CCL2,CDKN1A,CEBPB,CEBPD,CHI3L1,CSF3,CXCL10,CXCL2,CXCL8,CXCR1,CYP1B1,DIO3,DUSP5,EDN1,EGR1,F3,FCGR1A,GBP2,GBP5,HAMP,ICAM1,IFITM2,IL18R1,IL1B,IL1R1,IL4R,IL6,IRF1,IRF4,KLRC4-KLRK1/KLRK1,LIF,LTF,MMP9,MYC,NPPA,PCK1,PLAUR,RUNX1,S100A9,SBNO2,SERPINA3,SOCS1,SOCS3,TFPI2,THBD,THBS1,VEGFA,ZFP36	134 (19)
P38 MAPK		group	Activated	5.443	bias	2.63e-31	BATF2,BCL2A1,CCL2,CDKN1A,CEBPB,CEBPD,CSF3,CXCL1,CXCL10,CXCL11,CXCL2,CXCL8,DIO3,EDN1,EGR1,F3,GBP1,ICAM1,IL1B,IL1RL1,IL32,IL6,ITGB3,MMP9,MYC,NPPA,NR4A3,PCK1,PLAUR,RRAD,RUNX1,S100A12,SELE,SOCS3,THBS1,TLR2,TNFRSF1A,TOP2A,TREM1,VDR,VEGFA,ZFP36	135 (21)
EGF		growth factor	Activated	5.496	bias	1.37e-29	ADAMTS1,ANGPTL4,ARC,CCL2,CCN1,CDK2,CDKN1A,CEBPB,CEBPD,CISH,COL4A2,CXCL1,CXCL2,CXCL8,CYP21A2,DIO3,DUSP5,EDN1,EGR1,EMP1,EPHA2,F3,FOSB,FOSL1,FOSL2,ICAM1,IFITM2,IL1B,IL1R1,IL6,IL7R,ITGB3,KLF10,LTF,MMP9,MYC,NPPA,NR4A3,PER1,PGF,PLAUR,RUNX1,S100A9,SERPINA3,SOCS3,TFPI2,THBS1,VDR,VEGFA,ZFP36	130 (19)
IL17A		cytokine	Activated	4.797	bias	2.48e-29	BCL2A1,BCL3,CCL2,CCN1,CD14,CD163,CEBPB,CEBPD,CSF3,CXCL1,CXCL10,CXCL2,CXCL8,FOSL1,GBP2,ICAM1,IL1B,IL32,IL6,IRF1,LIF,MMP9,MYC,OSMR,PGF,S100A12,S100A8,S100A9,SELE,SOCS1,SOCS3,STEAP4,THBD,TLR2,TYMP,VEGFA,ZC3H12A	102 (10)
STAT1		transcription regulator	Activated	4.484	bias	2.95e-29	APOL4,BATF2,BCL2A1,CASP4,CCL19,CCL2,CD14,CDK2,CDKN1A,CEBPD,CH25H,CXCL10,CXCL11,CXCL2,CXCL8,EDN1,EGR1,FCGR1A,GBP1,GBP2,GBP5,HAPLN3,ICAM1,IFITM2,IL15RA,IL1B,IL1R1,IL6,IRF1,LIF,MMP9,MYC,NPPA,RUNX1,SERPINA3,SLAMF8,SLC51B,SOCS1,SOCS3,TYMP,VEGFA,ZBP1	123 (14)
CSF2		cytokine	Activated	4.639	bias	2.96e-29	BCL2A1,BCL3,CCL2,CD14,CD163,CDKN1A,CISH,CLEC4E,CSF3,CXCL1,CXCL10,CXCL2,CXCL8,EDN1,EGR1,F3,FCGR1A,FOSL1,FPR2,HILPDA,ICAM1,IL1B,IL1R1,IL1RL1,IL32,IL6,IRF4,ITGB3,MMP9,MNS1,MYC,NR4A3,OSM,OSMR,PLAUR,SLC1A5,SOCS1,SOCS3,THBS1,TLR2,TNFRSF10D,TNFRSF1A,TOP2A,TREM1,VDR,ZFP36	140 (16)
TGFB1		growth factor	Activated	3.928	bias	3.49e-29	ANGPTL4,AQP9,ARC,BCL3,CASP4,CCL2,CCN1,CD14,CD163,CDK2,CDKN1A,CEBPB,CEBPD,CHI3L1,COL4A1,COL4A2,CXCL1,CXCL10,CXCL2,CXCL8,CXCR1,CYP21A2,EDN1,EGR1,EPHA2,F3,FCGR1A,FCGR3A/FCGR3B,FOSB,FOSL1,FOSL2,FPR2,GADD45B,GBP1,GBP2,GEM,HAMP,HAPLN3,ICAM1,IL1B,IL1R1,IL1RL1,IL32,IL4R,IL6,IRF1,ITGB3,KLF10,KLRC1,KLRC4-KLRK1/KLRK1,LIF,LOXL2,MEFV,MMP9,MYC,NNMT,NPPA,NR4A3,OSM,PDLIM4,PDZK1IP1,PLA1A,PLAUR,RRAD,RUNX1,SBNO2,SE…	145 (18)
Interferon alpha		group	Activated	4.969	bias	8.76e-28	BCL2A1,BCL3,CCL19,CCL2,CDKN1A,CH25H,CISH,CXCL1,CXCL10,CXCL11,CXCL2,CXCL8,F3,FCGR1A,FOSL2,GBP1,GBP2,GBP5,ICAM1,IFITM2,IL15RA,IL18R1,IL1B,IL1R1,IL32,IL4R,IL6,IL7R,IRF1,IRF4,LCK,LIF,MEFV,MYC,NFIL3,S100A9,SLC1A5,SOCS1,SOCS3,TLR2,TYMP,ZBP1	134 (21)
IL2		cytokine	Activated	4.507	bias	2.3e-27	ARC,ARHGAP8/PRR5-ARHGAP8,BATF,BCL2A1,CASP4,CCL2,CDK2,CDKN1A,CISH,CSF3,CSRNP1,CXCL10,CXCL8,CXCR1,DUSP5,EDN1,EMP1,FCGR3A/FCGR3B,FPR2,GADD45B,ICAM1,IL18R1,IL1B,IL1R1,IL1RL1,IL4R,IL6,IL7R,IRF1,IRF4,ITK,JAML,KLRC1,KLRC4-KLRK1/KLRK1,LCK,LIF,MMP9,MYC,NPTX2,OSM,PDLIM4,PLAC8,S100A8,SOCS1,SOCS3,TLR2,TNFRSF10C,TNFRSF10D,TNFRSF1A,VEGFA	122 (20)
MYD88		other	Activated	5.598	bias	4.39e-27	BATF,BCL3,CASP4,CCL2,CCN1,CD14,CEBPD,CH25H,CISH,CSF3,CXCL1,CXCL10,CXCL2,CXCL8,EGR1,FPR1,FPR2,ICAM1,IGHG1,IL1B,IL32,IL6,IRF1,MAFF,MEFV,MMP9,MYC,NPPA,S100A8,SELE,SOCS1,SOCS3,TLR2,TNFRSF1A,ZC3H12A	113 (20)
PDGF BB		complex	Activated	4.783	bias	7.15e-27	BCL3,CASP4,CCL2,CCN1,CDK2,CDKN1A,CEBPB,CEBPD,CP,CSF3,CXCL2,CXCL8,DUSP5,EDN1,EGR1,F3,FOSB,FOSL1,GBP2,GEM,IL1B,IL1RL1,IL6,KLF10,LIF,MMP9,MYC,NFIL3,NR4A3,PDLIM1,SERPINA3,SOCS3,TEAD4,THBD,THBS1,VEGFA,ZFP36	68 (3)
forskolin		chemical toxicant	Activated	4.966	bias	1.08e-26	ADAMTS1,ARC,BAG3,BCL3,CASP4,CCL2,CD14,CD163,CDKN1A,CEBPB,CEBPD,CRISPLD2,CXCL1,CXCL10,CXCL2,CYP1B1,CYP21A2,EDN1,EGR1,FKBP5,FOSB,FOSL1,FOSL2,GADD45B,GBP1,GEM,HILPDA,ICAM1,IL1B,IL6,LTF,MMP9,MYC,NFIL3,NPAS4,NPPA,NPTX2,NR4A3,OXTR,PCK1,PER1,RAB20,RUNX1,S100A8,TFPI2,THBS1,TM4SF1,VDR,VEGFA,YBX3
HGF		growth factor	Activated	3.275	bias	2.65e-26	ADAMTS1,ANGPTL4,BCL2A1,CCL2,CCN1,CD93,CDK2,CDKN1A,COL4A1,CXCL2,CXCL8,EDN1,EGR1,EMP1,F3,FKBP5,FOSB,FOSL1,FPR2,GEM,GPR4,ICAM1,IL15RA,IL1B,IL6,MMP9,MYC,NR4A3,OSMR,PCK1,PGF,PLAUR,S100A9,SELE,SOCS3,THBD,THBS1,TNFRSF10C,TNFRSF1A,TNFRSF6B,VDR,VEGFA	140 (23)
poly rI:rC-RNA		biologic drug	Activated	6.05	bias	4.06e-26	ARID5A,CCL2,CD14,CEBPB,CEBPD,CLEC4E,CSF3,CXCL1,CXCL10,CXCL11,CXCL2,CXCL8,DUSP5,EGR1,FCGR1A,FCN1,FOSL1,FPR1,GADD45B,GBP1,GBP2,GPR84,ICAM1,IL15RA,IL1B,IL32,IL4R,IL6,IRF1,LIF,LTF,MMP9,MYC,NFIL3,NR4A3,PLAUR,SELE,SLPI,SOCS1,SOCS3,TFPI2,THBS1,TLR2,TOP2A,VEGFA,ZBP1,ZC3H12A,ZFP36	117 (16)
LY294002		chemical drug	Inhibited	-5.671	bias	6.78e-26	ADAMTS1,CASP4,CCL2,CCN1,CD14,CDK2,CDKN1A,CEBPB,CP,CSF3,CXCL1,CXCL10,CXCL2,CXCL8,EGR1,F3,FOSB,FOSL1,GBP1,GDF5,GEM,ICAM1,IL1B,IL32,IL6,IRF1,ITGB3,KLF10,LIF,MMP9,MYC,NR4A3,SFN,SOCS3,TFPI2,THBD,THBS1,TLR2,TOP2A,TREM1,TYMP,VEGFA,ZFP36	84 (6)
SB203580		chemical drug	Inhibited	-5.603	bias	1.1e-25	ADAMTS9,AQP9,CCL2,CDKN1A,CEBPB,CEBPD,CST7,CXCL1,CXCL10,CXCL11,CXCL8,CYP1B1,EGR1,F3,FOSB,FPR2,GBP2,ICAM1,IL1B,IL6,IRF1,ITGB3,MMP9,MYC,NPPA,NR4A3,PCK1,PLA1A,PLAUR,RUNX1,SECTM1,SELE,SLPI,SOCS3,TFPI2,THBS1,TLR2,TREM1,TYMP,VDR,VEGFA	147 (22)
F2		peptidase	Activated	5.563	bias	1.26e-25	ADAMTS9,ANGPTL4,BCL3,CCL2,CCN1,CDKN1A,COL4A1,CXCL1,CXCL10,CXCL8,DIO3,EDN1,EGR1,F3,FOSB,FOSL1,FOSL2,ICAM1,IL15RA,IL1B,IL32,IL6,LOXL2,MMP9,MYC,NR4A3,OSM,PLAUR,SELE,TFPI2,THBD,THBS1,VEGFA	127 (24)
Vegf		group	Activated	4.296	bias	1.47e-24	ADAMTS1,ANGPTL4,BCL2A1,CCN1,CD93,CDK2,CHI3L1,CXCL1,CXCL10,CXCL11,CXCL8,DUSP5,EDN1,EGR1,EMP1,F3,FKBP5,FOSB,FOSL1,GEM,GPR4,ICAM1,IL15RA,IL1R1,IL6,IRF1,IRF4,MMP9,MYC,NR4A3,OSMR,OXTR,PGF,PLAUR,SELE,SFN,SOCS3,THBD,TNFRSF10C,TNFRSF6B,VEGFA	117 (15)
IL1		group	Activated	4.764	bias	2.26e-24	ADAMTS1,CCL2,CDKN1A,CEBPD,CHI3L1,CP,CSF3,CXCL1,CXCL10,CXCL11,CXCL2,CXCL8,EDN1,EGR1,F3,FPR1,ICAM1,IL1B,IL1R1,IL1RL1,IL4R,IL6,IRF1,IRF4,LIF,MMP9,MYC,S100A3,S100A9,SELE,SOCS3,THBD,TLR2,TYMP,VEGFA	152 (20)
salmonella minnesota R595 lipopolysaccharides		chemical - endogenous non-mammalian	Activated	4.814	bias	2.53e-24	BCL3,CASP4,CCL2,CEBPD,CH25H,CXCL1,CXCL10,CXCL2,CXCL8,EGR1,FOSB,FOSL1,FPR1,FPR2,ICAM1,IL1B,IL6,IRF1,MAFF,MEFV,MT1A,MT1X,SOCS3,TLR2	106 (14)
TREM1	1.612	transmembrane receptor	Activated	3.036	bias	6.92e-24	CD14,CEBPB,CXCL1,CXCL10,CXCL2,CXCL8,EDN1,EGR1,F3,FOSL1,GADD45B,GEM,IL15RA,IL1B,IL1R1,IL1RL1,IL6,IRF1,LIF,MAFF,MT1M,PLAC8,RRAD,SLCO4A1,TFPI2,THBD,THBS1,TLR2	96 (13)
NFKBIA		transcription regulator		1.485		1.46e-23	BCL2A1,BCL3,CASP4,CCL2,CDK2,CDKN1A,CEBPB,CEBPD,CH25H,CHI3L1,CP,CSF3,CXCL1,CXCL10,CXCL11,CXCL2,CXCL8,CYP1B1,F3,GADD45B,GBP2,ICAM1,IL15RA,IL1B,IL6,IL7R,IRF1,LIF,MMP9,MYC,NPPA,PDLIM1,S100A8,S100A9,SELE,SOCS3,TLR2,VEGFA	139 (18)
IL1A		cytokine	Activated	5.262	bias	2.1e-23	ADAMTS1,BCL3,CCL2,CCN1,CDKN1A,CSF3,CXCL1,CXCL10,CXCL2,CXCL8,FOSB,FOSL1,GBP1,ICAM1,IL1B,IL32,IL6,IRF1,ITGB3,LIF,MMP9,MYC,PDZK1IP1,S100A12,S100A8,S100A9,SELE,SERPINA3,TLR2,ZC3H12A	115 (17)
IL12 (complex)		complex	Activated	3.525	bias	2.77e-23	ADGRE1,BCL3,CCL19,CCL2,CISH,CXCL10,CXCL11,CXCL8,GADD45B,ICAM1,IL18R1,IL1B,IL32,IL6,IL7R,IRF1,IRF4,KLRC1,KLRC4-KLRK1/KLRK1,MMP9,MYC,PLAC8,RRAD,SOCS1,SOCS3,TLR2,TNFRSF1A,VEGFA	98 (10)
semaxinib		chemical drug	Activated	3.559	bias	8.42e-23	CCL19,CHI3L1,CXCL10,CXCL11,CXCL2,CYP1B1,EDN1,EGR1,F3,IL1B,IL1R1,IL6,IL7R,IRF4,ITK,LCK,LRG1,LTF,MMP9,SELE,SLAMF8,SLPI,SOCS3,THBS1
TICAM1		other	Activated	4.638	bias	2.87e-22	BCL3,CASP4,CCL2,CEBPD,CH25H,CXCL10,CXCL11,CXCL2,CXCL8,EGR1,FPR1,FPR2,ICAM1,IL15RA,IL1B,IL6,IRF1,MAFF,MEFV,SELE,SOCS1,SOCS3,TLR2,TREM1	115 (23)
lysophosphatidic acid		chemical - other	Activated	3.814	bias	4.53e-22	CCL2,CCN1,CD14,CXCL1,CXCL10,CXCL2,CXCL8,EDN1,EGR1,F3,FKBP5,ICAM1,IL1B,IL6,LIF,MMP9,MYC,PCK1,PLAUR,SOCS1,VEGFA	22 (3)
cycloheximide		chemical reagent		1.129		4.62e-22	CCL2,CCN1,CDKN1A,CEBPB,CEBPD,CXCL1,CXCL10,CXCL2,CXCL8,CYP21A2,DIO3,EDN1,EGR1,FOSB,FOSL2,GADD45B,GBP1,ICAM1,IL1B,IL1RL1,IL4R,IL6,IL7R,ITGB3,MYC,OSM,PLAUR,S100A8,SELE,SOCS3,THBD,THBS1,VDR,VEGFA
RELA		transcription regulator	Activated	4.642	bias	6.02e-22	BCL2A1,BCL3,CCL19,CCL2,CD14,CDKN1A,CEBPB,CHI3L1,CXCL1,CXCL10,CXCL11,CXCL2,CXCL8,EDN1,EGR1,F3,FOSB,GBP1,ICAM1,IGHG1,IL15RA,IL1B,IL32,IL6,IL7R,IRF1,IRF4,KLF10,MMP9,MYC,NR4A3,PCK1,SELE,TFPI2,TLR2,TREM1,VEGFA	131 (18)
beta-estradiol		chemical - endogenous mammalian	Activated	3.555	bias	6.39e-22	ADAMTS1,ARC,BATF,BCL2A1,CASP4,CCL2,CCN1,CD14,CDK2,CDKN1A,CEBPB,CEBPD,CHI3L1,CISH,CP,CXCL1,CXCL10,CXCL11,CXCL2,CXCL8,CYP1B1,DUSP5,EDN1,EGR1,EMP1,F3,FOSB,FOSL1,FOSL2,GADD45B,GBP2,GDF5,GEM,HAMP,ICAM1,IL1B,IL1R1,IL4R,IL6,IL7R,IRF1,IRF4,ITGB3,KLF10,KLHL38,LGALS4,LIF,LTF,MEDAG,MMP9,MT1A,MT1X,MYC,NPPA,NR4A3,ODF3B,OXTR,PDZK1IP1,PLAUR,RUNX1,S100A9,SELE,SERPINA3,SFN,SLC14A1,SLPI,SOCS1,SOCS3,TCIM,TEAD4,TFPI…	158 (25)
FAS		transmembrane receptor		1.333		2.39e-21	BCL2A1,CCL2,CD93,CDKN1A,CEBPD,COL4A1,COL4A2,CXCL1,CXCL10,CXCL11,CXCL2,CXCL8,EGR1,F3,FOSB,FPR1,GBP1,GBP2,ICAM1,IL15RA,IL18R1,IL1B,IL6,IRF1,MMP9,OSM,S100A12,SLPI,THBD,TLR2,TNFRSF1A,VEGFA,ZFP36	107 (20)
IL13		cytokine		0.544	bias	2.45e-21	BATF,BCL2A1,BCL3,CCL2,CD14,CD163,CEBPB,CHI3L1,CISH,CLEC4E,CP,CXCL1,CXCL10,CXCL2,CXCL8,EGR1,F3,FCGR1A,FCGR3A/FCGR3B,FPR2,ICAM1,IL1B,IL1R1,IL1RL1,IL32,IL6,LILRB3,MMP9,MT1X,S100A8,SLPI,SOCS1,SOCS3,THBS1,TNFRSF1A,VEGFA	119 (15)
IL33		cytokine	Activated	3.683	bias	3.07e-21	ADAMTS1,BATF,BCL2A1,BCL3,CCL2,CISH,CLEC4E,CXCL10,CXCL2,CXCL8,FOSL2,FPR1,FPR2,GADD45B,HILPDA,ICAM1,IL1B,IL1RL1,IL32,IL4R,IL6,IL7R,MYC,NFIL3,PDLIM1,S100A8,S100A9,SLC11A1,SOCS3,STX11,TLR2,VEGFA,ZC3H12A	83 (7)
ERK		group	Activated	4.951	bias	3.61e-21	CCL2,CDKN1A,CEBPD,CXCL1,CXCL10,CXCL2,CXCL8,DIO3,EDN1,EGR1,EPHA2,FOSL1,FOSL2,ICAM1,IL1B,IL6,ITGB3,KLF10,LIF,MAFF,MMP9,MYC,S100A12,SFN,THBS1,TYMP,VEGFA,ZFP36	128 (20)
NR3C1		ligand-dependent nuclear receptor		-0.414		4.3e-21	ANGPTL4,BAG3,CASP4,CCL2,CCN1,CDKN1A,CEBPB,CEBPD,CSRNP1,CXCL10,CXCL2,CXCL8,EDN1,EGR1,EMP1,F3,FKBP5,GADD45B,GBP2,GEM,ICAM1,IL15RA,IL1B,IL6,IL7R,IRF1,LIF,MMP9,MYC,NFIL3,NPPA,PCK1,PER1,S100A8,S100A9,SDS,SELE,TCIM,TEAD4,THBD,THBS1,TLR2,TNFRSF1A,VDR	152 (19)
SP600125		chemical drug	Inhibited	-4.848	bias	9.03e-21	ADAMTS9,CCL2,CCN1,CDKN1A,CEBPB,COL4A1,COL4A2,CSF3,CXCL1,CXCL10,CXCL2,CXCL8,EGR1,F3,FOSB,GBP2,ICAM1,IL1B,IL1R1,IL6,MMP9,NPPA,PER1,RUNX1,SELE,SERPINH1,SOCS3,THBS1,VDR,VEGFA,ZFP36	99 (13)
STAT5A		transcription regulator		1.745		1.53e-20	ANKRD22,BCL2A1,CASP4,CDKN1A,CEBPB,CISH,CSF3,CYP1B1,DUSP5,FOSB,FOSL2,GRHL3,HAMP,ICAM1,IFITM2,IL6,IL7R,IRF1,KLF10,KLRC1,MYC,OSM,SERPINA3,SOCS1,SOCS3,TM4SF1,TNFRSF1A,TNFRSF6B,ZFP36	112 (18)
DUSP1		phosphatase	Inhibited	-2.685	bias	1.56e-20	CCL2,CH25H,CXCL1,CXCL10,CXCL2,CXCL8,FOSL1,ICAM1,IL1B,IL6,IRF1,IRF4,LTF,MEFV,OSM,PLAUR,S100A9,SELE,SOCS1,SOCS3,THBD,TLR2,ZFP36	133 (19)
TLR4		transmembrane receptor	Activated	4.498	bias	1.9e-20	ARID5A,BATF,CCL2,CCN1,CD14,CD163,CEBPD,CISH,CSF3,CXCL10,CXCL2,CXCL8,EDN1,F3,GBP2,ICAM1,IL15RA,IL1B,IL6,IRF1,MMP9,MYC,NPPA,NR4A3,OXTR,PLA1A,RUNX1,SELE,SOCS1,SOCS3,TLR2,TREM1,ZC3H12A	98 (18)
IKBKB		kinase	Activated	4.219	bias	2.26e-20	CCL19,CCL2,CDKN1A,CEBPB,CEBPD,CH25H,CP,CXCL1,CXCL10,CXCL2,CXCL8,CYP1B1,EDN1,EGR1,F3,GBP2,ICAM1,IL1B,IL6,IRF1,ITGB3,LMNB1,MMP9,MYC,NPPA,SELE,SOCS1,SOCS3,VEGFA	122 (18)
cytokine		group	Activated	4.549	bias	2.47e-20	BCL3,CCL2,CCN1,CD93,CISH,CXCL1,CXCL8,EDN1,EGR1,F3,ICAM1,IL6,IRF1,KLRC4-KLRK1/KLRK1,LIF,MMP9,MYC,PLAUR,SELE,SOCS1,SOCS3,TLR2,TYMP	141 (15)
E. coli lipopolysaccharide		chemical - endogenous non-mammalian	Activated	4.147	bias	3.04e-20	CCL2,CCN1,CEBPB,CEBPD,CXCL1,CXCL10,CXCL2,CXCL8,ICAM1,IL1B,IL32,IL6,MMP9,S100A8,S100A9,SELE,SOCS3,TREM1	78 (7)
NFKB1		transcription regulator	Activated	4.433	bias	3.98e-20	BCL2A1,BCL3,CASP4,CCL19,CCL2,CCN1,CDKN1A,CHI3L1,CSF3,CXCL10,CXCL11,CXCL2,CXCL8,CXCR1,EGR1,FOSB,GBP1,ICAM1,IGHG1,IL1B,IL6,IRF1,IRF4,MMP9,MYC,NR4A3,SELE,TLR2,VEGFA	121 (20)
CSF3	5.247	cytokine	Activated	3.158		3.99e-20	ADGRE1,BATF,CD14,CDK2,CEBPB,CEBPD,CISH,CXCL2,CXCL8,EDN1,EGR1,FCGR1A,FPR1,GADD45B,ICAM1,IL6,KLRC1,LTF,MMP9,MYC,NFIL3,SOCS1,SOCS3,TLR2,TNFRSF1A,VEGFA	107 (10)
IgG		complex		-0.342	bias	4.28e-20	ADGRE1,BCL3,CCL2,CDKN1A,CEBPB,CEBPD,CXCL10,CXCL8,EDN1,EGR1,EMP1,FCGR1A,FOSB,FOSL2,GADD45B,HAMP,ICAM1,IL1B,IL6,IRF1,IRF4,LIF,MMP9,MYC,NPAS4,NPPA,PLAUR,THBS1,VEGFA,ZFP36	129 (19)
Tgf beta		group	Activated	2.375	bias	9.96e-20	ANGPTL4,CCL2,CCN1,CDK2,CDKN1A,CEBPB,COL4A1,COL4A2,CSF3,CXCL10,CXCL2,CXCL8,EDN1,GADD45B,IL1B,IL32,IL6,ITGB3,KLF10,LIF,MMP9,MYC,RUNX1,SELE,SOCS3,THBS1,TLR2,TREM1,VEGFA	136 (18)
IL15		cytokine	Activated	3.69	bias	1.71e-19	CCL19,CCL2,CDKN1A,CEBPB,CISH,CSF3,CXCL10,CXCL2,CXCL8,DUSP5,EDN1,FCGR3A/FCGR3B,IL15RA,IL18R1,IL1R1,IL32,IL6,IL7R,IRF1,KLRC1,KLRC4-KLRK1/KLRK1,LCK,LIF,MYC,NFIL3,NPTX2,SOCS1,TLR2,TNFRSF10C,TNFRSF1A,TOP2A,VDR,VEGFA,ZFP36	98 (12)
CHUK		kinase	Activated	4.042	bias	1.84e-19	CASP4,CCL19,CCL2,CDKN1A,CEBPB,CEBPD,CH25H,CP,CXCL10,CXCL2,CXCL8,F3,GADD45B,GBP2,HAMP,ICAM1,IL1B,IL6,ITGB3,KLF10,MMP9,MYC,SELE,SOCS3,VEGFA	136 (17)
E. coli B5 lipopolysaccharide		chemical - endogenous non-mammalian	Activated	4.73	bias	1.9e-19	ADAMTS1,BCL3,CCL19,CCL2,CDKN1A,CSF3,CXCL10,CXCL2,CXCL8,F3,GBP2,ICAM1,IL15RA,IL1B,IL1R1,IL32,IL6,IL7R,IRF1,LIF,SELE,SOCS3,TEAD4,THBS1,TLR2,TREM1,VEGFA	27 (2)
fluticasone propionate		chemical drug		1.232		3.17e-19	ANGPTL4,AQP9,CCL2,CD163,CHI3L1,CXCL1,CXCL10,CXCL2,CXCL8,EMP1,FCN1,FKBP5,GADD45B,GBP5,IL1B,MMP9,MT1A,MT1X,PLAC8,S100A8,SLPI,THBS1,VSIG4	103 (7)
tretinoin		chemical - endogenous mammalian	Activated	3.484	bias	3.66e-19	ADGRE1,ADGRE2,ANGPTL4,AQP9,BATF,BCL2A1,BCL3,CCL19,CCL2,CCN1,CD14,CD93,CDK2,CDKN1A,CEBPB,COL4A1,COL4A2,CP,CSF3,CSRNP1,CXCL1,CXCL10,CXCL2,CXCL8,CYP21A2,DIO3,EDN1,EGR1,F3,FOSL1,FOSL2,ICAM1,IL1B,IL1R1,IL6,IRF1,IRF4,ITGB3,JAML,KCNE4,KLF10,LOXL2,LTF,MMP9,MYC,NPPA,PCK1,PDLIM4,PLAUR,RUNX1,S100A8,S100A9,SLPI,SOCS1,THBD,THBS1,TLR2,TNFRSF1A,TOP2A,VDR,VEGFA,VSIG4	123 (22)
TLR2	1.265	transmembrane receptor	Activated	3.894	bias	3.69e-19	CCL2,CDKN1A,CEBPB,CEBPD,CISH,CSF3,CXCL10,CXCL2,CXCL8,FPR2,ICAM1,IL15RA,IL1B,IL6,IRF1,MMP9,NPPA,OXTR,SELE,SOCS1,SOCS3,TLR2,TREM1,VDR	114 (20)
FOS		transcription regulator	Activated	2.851	bias	4.83e-19	CASP4,CCL2,CD14,CHI3L1,CSF3,CXCL10,CXCL8,CXCR1,EDN1,EGR1,F3,FOSB,FOSL1,HAMP,ICAM1,IL1B,IL1RL1,IL6,LGALS4,MMP9,MPZL2,MT1A,MYC,NFIL3,NPPA,NPTX2,OXTR,PLAUR,RUNX1,S100A3,S100A8,S100A9,SLPI,SOCS3,STX11,TREM1,VEGFA	120 (19)
glucocorticoid		chemical drug		-1.564		9.53e-19	BCL3,CCL2,CD163,CDKN1A,CEBPB,CEBPD,CSF3,CXCL1,CXCL2,CXCL8,EDN1,GBP1,ICAM1,IL1B,IL6,MMP9,MYC,PCK1,PER1,SELE,SERPINA3,SLPI,SOCS3,STX11,TLR2,TNFRSF1A,VDR,VEGFA	127 (16)
Ige		complex	Activated	4.901	bias	1.01e-18	BCL2A1,BCL3,CCL2,CDKN1A,CISH,CLEC4E,CSF3,CXCL2,CXCL8,EDN1,EGR1,FCGR1A,GADD45B,ICAM1,IL1B,IL6,IL7R,IRF4,ITK,LIF,MYC,OSM,RUNX1,SLC11A1,SLCO4A1,SOCS1,SOCS3,TLR2,VDR
JAK1		kinase	Activated	3.501	bias	1.01e-18	BCL3,CCL2,CD14,CDKN1A,CHI3L1,CSF3,HAMP,ICAM1,IL1B,IL4R,IL6,IRF1,LIF,LRG1,OSMR,RUNX1,SOCS3	114 (17)
VDR	1.529	transcription regulator		-0.102		1.32e-18	ABCC3,CD14,CDKN1A,CEBPB,CISH,COL4A1,COL4A2,CXCL10,CXCL8,EDN1,EGR1,F3,ICAM1,IL6,MYC,NPPA,S100A8,S100A9,SELE,SLC51B,SOCS1,SOCS3,THBD,TLR2,VDR,VEGFA	135 (18)
CD40LG		cytokine	Activated	4.032	bias	1.36e-18	BATF,BCL2A1,CCL19,CCL2,CDKN1A,CXCL1,CXCL10,CXCL2,CXCL8,CYP1B1,DUSP5,EGR1,F3,FOSB,FOSL2,ICAM1,IGHG1,IL1B,IL4R,IL6,IL7R,IRF1,IRF4,MYC,NR4A3,PLAUR,SELE,SOCS1,TYMP,VEGFA,YBX3	114 (25)
SMARCA4		transcription regulator	Activated	3.45	bias	1.44e-18	BATF,BCL2A1,CCL2,CDK2,CDKN1A,CEBPB,CP,CXCL1,CXCL8,EGR1,F3,FKBP5,FOSL2,GADD45B,GBP1,HAPLN3,ICAM1,IFITM2,IGHG1,IL15RA,IL1B,IL6,IL7R,IRF1,LOXL2,MAFF,MYC,MYMK,PLAUR,S100A3,SERPINH1,SLC11A1,TBX15,TCAF2,TCIM,TLR2,TNFRSF10C,TREM1	142 (22)
STAT6		transcription regulator		1.029		1.72e-18	ARID5A,BCL3,CCL2,CDK2,CDKN1A,CISH,CST7,CXCL10,CXCL2,EGR1,EPHA2,FCGR1A,FCGR3A/FCGR3B,FKBP5,GADD45B,GBP2,GBP5,HAMP,IGHG1,IL18R1,IL1B,IL4R,IL6,IRF1,IRF4,LIF,MMP9,NFIL3,SELE,SIGLEC9,SOCS1,ZBP1,ZFP36	127 (21)
EGFR		kinase	Activated	2.088	bias	1.84e-18	CASP4,CCL2,CDK2,CDKN1A,CEBPB,CHI3L1,CXCL10,CXCL8,EGR1,EPHA2,F3,FOSL1,FOSL2,GBP1,HAMP,ICAM1,IL1B,IL6,IRF1,MMP9,MT1M,MYC,NPPA,OSMR,PLAUR,RUNX1,SERPINA3,SLCO4A1,SLPI,SOCS3,STEAP4,THBS1,VDR,VEGFA	148 (23)
OSMR	1.22	transmembrane receptor		0.283	bias	1.86e-18	ADGRE1,BCL3,CASP4,CISH,CXCL10,CXCL2,GBP2,GBP5,IL6,LRG1,OSM,OSMR,SBNO2,SOCS1,SOCS3,ZFP36	93 (12)
JUN		transcription regulator	Activated	3.333	bias	2.08e-18	BCL2A1,BCL3,CASP4,CCL2,CCN1,CD14,CDKN1A,CSF3,CXCL1,CXCL10,CXCL8,CXCR1,CYP1B1,DUSP5,EDN1,F3,FOSL1,ICAM1,IL1B,IL1RL1,IL6,IL7R,LIF,MMP9,MYC,NPPA,OSM,OXTR,PLAUR,SOCS3,THBS1,VDR,VEGFA,ZFP36	142 (23)
F7		peptidase		1.671	bias	2.35e-18	CCN1,CXCL2,CXCL8,EGR1,F3,FOSL1,ICAM1,IL1B,IL6,LIF,MYC,PLAUR,VEGFA,ZFP36	26 (4)
epigallocatechin-gallate		chemical drug	Inhibited	-2.833	bias	2.51e-18	CCL2,CCN1,CDKN1A,CEBPB,CSF3,CXCL1,CXCL10,CXCL8,EDN1,EGR1,F3,FOSB,FOSL1,FOSL2,GADD45B,ICAM1,IL1B,IL1R1,IL6,IRF1,ITGB3,MMP9,MYC,SOCS1,VEGFA	83 (13)
Salmonella enterica serotype abortus equi lipopolysaccharide		chemical toxicant	Activated	4.608	bias	3.1e-18	CSF3,CXCL1,CXCL2,EDN1,EGR1,F3,FOSL1,GADD45B,GBP1,GEM,IL15RA,IL1B,IL32,IL6,IL7R,IRF1,MAFF,PLA1A,PLAC8,SOCS3,TFPI2,THBS1
paclitaxel		chemical drug	Activated	2.525	bias	3.13e-18	ADGRE1,CCL2,CDK2,CDKN1A,CXCL1,CXCL10,CXCL2,CXCL8,CYP1B1,DUSP5,EGR1,EMP1,EPHA2,FOSL1,GADD45B,ICAM1,IL1B,IL6,ITPKC,MMP9,MYC,OSMR,PLAUR,S100A9,TFPI2,THBD,THBS1,TYMP	82 (14)
HRAS		enzyme		1.646	bias	3.34e-18	CCN1,CDK2,CDKN1A,CEBPB,CEBPD,CISH,COL4A1,CSF3,CXCL1,CXCL10,CXCL11,CXCL2,CXCL8,EGR1,FOSB,FOSL1,FOSL2,ICAM1,IFITM2,IL1B,IL1RL1,IL6,IL7R,LMNB1,MMP9,MYC,NPPA,OSM,PCK1,PDLIM1,PGF,PLAUR,SERPINA3,SOCS3,THBS1,TNFRSF10C,TOP2A,TYMP,VEGFA	155 (25)
HMOX1		enzyme	Inhibited	-2.096		3.8e-18	CCL2,CD14,CDK2,CDKN1A,CXCL1,CXCL10,CXCL2,CXCL8,ICAM1,IL1B,IL6,ITGB3,MMP9,NPPA,SELE,THBD,THBS1,TYMP,VEGFA,ZFP36	119 (20)
Ifn gamma		complex	Activated	3.199	bias	5.72e-18	CCL2,CDKN1A,CHI3L1,CXCL10,CXCL8,EDN1,GBP1,ICAM1,IL1B,IL32,LIF,MMP9,MYC,NR4A3,PCK1,SOCS1,SOCS3,VSIG4
TNFSF11		cytokine	Activated	4.07	bias	6.02e-18	ADGRE1,AQP9,BCL2A1,CCL2,CD14,CDKN1A,CLEC4E,CSF3,CXCL8,F3,FOSL1,FPR1,GADD45B,ICAM1,IL15RA,IL1B,IL6,IRF4,ITGB3,MMP9,MYC,NFIL3,PLAUR,SOCS1,SOCS3,TLR2	125 (24)
IFNA2		cytokine	Activated	3.194	bias	6.83e-18	ADGRE1,BAG3,CCL2,CDKN1A,CISH,CXCL10,CXCL11,GBP1,GBP2,GEM,IFITM2,IL1B,IL6,IRF1,MMP9,MT1M,MT1X,MYC,NPTX2,SOCS1,SOCS3,TNFRSF10D,TNFRSF1A,VEGFA,ZBP1	93 (7)
VEGFA	1.346	growth factor	Activated	3.156	bias	9.62e-18	ADAMTS1,BATF,BCL2A1,CCL2,CCN1,CDKN1A,CSF3,CXCL10,CXCL2,CXCL8,DUSP5,EDN1,EGR1,F3,FOSB,GBP1,ICAM1,IL1B,IL6,ITGB3,MMP9,RUNX1,SELE,TFPI2,THBD,THBS1,VEGFA	121 (24)
thapsigargin		chemical toxicant	Activated	3.281	bias	1.06e-17	ARC,CDKN1A,CEBPB,CP,CXCL10,CXCL2,CXCL8,EGR1,GADD45B,HAMP,ICAM1,IL1B,IL1R1,IL6,MMP9,MYC,NFIL3,NPAS4,NR4A3,SFN,THBS1,TLR2,TYMP,VEGFA
LEP		growth factor	Activated	3.067	bias	1.18e-17	ABCC3,ADGRE1,ANGPTL4,AQP9,BCL2A1,CCL2,CCN1,CD14,CDKN1A,CEBPB,COL4A1,CSF3,CXCL10,CXCL8,EDN1,EGR1,F3,ICAM1,IL1B,IL1R1,IL6,IRF1,LIF,MYC,NPPA,PCK1,SELE,SOCS3,STEAP4,THBS1,TNFRSF1A,VEGFA,ZFP36	122 (21)
doxorubicin		chemical drug	Activated	4.678	bias	1.2e-17	ABCC3,ADAMTS1,BCL2A1,CCL2,CCN1,CD14,CDK2,CDKN1A,CP,CXCL1,CXCL2,CXCL8,DUSP5,EDN1,EGR1,F3,IL1B,IL6,IRF1,KLRC4-KLRK1/KLRK1,MYC,NPPA,PLA1A,PLAUR,RUNX1,S100A8,S100A9,SFN,TNFRSF10C,TNFRSF1A,TOP2A,VEGFA	87 (5)
F2RL1		G-protein coupled receptor	Activated	3.525	bias	1.23e-17	BCL3,CCL2,CCN1,CXCL1,CXCL2,CXCL8,F3,FPR2,GBP2,IL1B,IL4R,IL6,LIF,MMP9,NPTX2,OSMR,SERPINA3,VEGFA	121 (20)
camptothecin		chemical drug	Activated	3.453	bias	1.48e-17	BCL2A1,CASP4,CCL2,CD93,CDK2,CDKN1A,CXCL1,CXCL2,CXCL8,EDN1,F3,FOSB,FPR1,GADD45B,GBP2,ICAM1,IL15RA,IL18R1,IL1B,IL6,IRF1,MAFF,MMP9,MYC,OSM,PLAC8,S100A12,SELE,SFN,SLPI,SOCS1,STX11,THBD,TLR2,TNFRSF10D,VEGFA
ERK1/2		group	Activated	3.825	bias	1.58e-17	BCL2A1,CCL2,CDKN1A,CEBPB,CXCL1,CXCL10,CXCL8,EDN1,EGR1,F3,FKBP5,FOSB,FOSL1,HAMP,ICAM1,IL1B,IL6,ITGB3,MMP9,MYC,NPPA,NR4A3,PLAUR,SOCS3,TREM1,TYMP,VEGFA	127 (23)
CD14	1.015	transmembrane receptor	Activated	3.642	bias	1.64e-17	BCL2A1,CCL2,CISH,CXCL10,CXCL2,CXCL8,F3,ICAM1,IL1B,IL1R1,IL6,SELE,SOCS1,SOCS3,TLR2	139 (19)
E. coli B4 lipopolysaccharide		chemical toxicant	Activated	4.15	bias	1.76e-17	CCL2,CSF3,CXCL10,CXCL2,CXCL8,F3,FCGR1A,FOSB,FPR1,FPR2,GBP2,ICAM1,IL1B,IL1R1,IL6,LILRB3,PLAUR,RAB20,SELE,SERPINH1,SLC14A1,SOCS1,SOCS3,TLR2,TNFRSF1A,ZBP1
SOCS1	1.717	other	Inhibited	-3.788	bias	2.29e-17	BCL2A1,CCL2,CDK2,CDKN1A,CISH,CSF3,CXCL10,CXCL2,CXCL8,FKBP5,GBP5,HAMP,ICAM1,IL1B,IL4R,IL6,IRF1,SELE,SOCS1,SOCS3	114 (21)
PIK3CG		kinase		-0.576		3.03e-17	BCL2A1,CXCL10,FCGR3A/FCGR3B,FOSL2,GBP2,GBP5,HAMP,ICAM1,IL1B,IL6,IRF1,ITGB3,ITK,LCK,SECTM1,SELE,TLR2,ZBP1	154 (24)
gefitinib		chemical drug		-0.667	bias	3.56e-17	ADAMTS1,ARC,CCL2,CDK2,CEBPB,CEBPD,CXCL2,CXCL8,FOSL1,GADD45B,IL1B,LTF,MAFF,MMP9,OSM,OSMR,PLAUR,S100A9,SLPI,TLR2,TOP2A,VEGFA	94 (7)
HIF1A		transcription regulator	Activated	4.63	bias	3.58e-17	ADAMTS1,ANGPTL4,AQP9,CCL2,CCN1,CDKN1A,CXCL10,CXCL2,CXCL8,CXCR1,EDN1,GADD45B,HAMP,HILPDA,ICAM1,IL1B,IL6,ITGB3,KLRC4-KLRK1/KLRK1,LOXL2,MAFF,MMP9,MYC,NPPA,NR4A3,PGF,PLAC8,PLAUR,RAB20,SOCS3,THBS1,TLR2,VEGFA	122 (22)
G protein alphai		group	Activated	3.97	bias	3.9e-17	ADAMTS1,ADAMTS9,CCN1,CEBPD,CXCL10,FOSL1,FOSL2,GBP2,GBP5,GEM,LIF,MAFF,NR4A3,RAB20,SOCS3,THBS1
NOS2		enzyme	Activated	2.404		3.99e-17	BCL2A1,CCL2,CD14,CDKN1A,CHI3L1,COL4A1,CP,CXCL2,CXCL8,EDN1,IGHG1,IL1B,IL32,IL6,LCK,MMP9,NPPA,S100A8,SERPINA3,SERPINH1,SLC1A5,VEGFA	109 (17)
EZH2		transcription regulator		-0.403		4.85e-17	CDKN1A,COL4A1,CRISPLD2,CSF3,CXCL1,CXCL10,CXCL11,CXCL2,CXCL8,CYP1B1,DUSP5,EGR1,FKBP5,ICAM1,IL18R1,IL6,MMP9,MPZL2,MYC,OXTR,PER1,PGF,RUNX1,S100A8,S100A9,SFN,SOCS1,SOCS3,VDR,VEGFA	126 (20)
CEBPA		transcription regulator	Activated	2.564	bias	6.05e-17	BCL2A1,CD14,CDKN1A,CEBPB,CEBPD,CHI3L1,CSF3,CXCL8,FCGR1A,GBP1,GPR84,GRHL3,HAMP,ICAM1,IL6,KLRC1,LCK,LTF,MYC,NFIL3,OXTR,PCK1,S100A8,S100A9,SECTM1,SOCS3,STEAP4,THBD,THBS1,TNFRSF1A,VDR	132 (19)
ZFP36	1.981	transcription regulator	Inhibited	-2.577	bias	6.4e-17	CDKN1A,CXCL2,FOSL1,ICAM1,IL1B,IL6,IRF1,LTF,MEFV,OSM,PLAUR,S100A8,S100A9,SOCS1,THBD,TOP2A,ZFP36	115 (18)
IFNB1		cytokine		0.42	bias	6.77e-17	CCL2,CD14,CDKN1A,CH25H,CLEC4E,CXCL10,CXCL11,CXCL2,CXCL8,GBP1,GBP2,GBP5,IL1B,IL1R1,IL6,IRF1,ITGB3,KLRC4-KLRK1/KLRK1,MMP9,MYC,NNMT,SLC39A14,SOCS1,THBS1,VDR,ZBP1	124 (20)
AGER		transmembrane receptor		1.875	bias	7.63e-17	CCL2,CDKN1A,COL4A1,CXCL2,CXCL8,EGR1,F3,ICAM1,IL1B,IL4R,IL6,MMP9,S100A8,S100A9,SELE,VEGFA	98 (12)
progesterone		chemical - endogenous mammalian		1.354		1.01e-16	ADAMTS1,ARID5A,CCL2,CDK2,CDKN1A,CEBPB,CEBPD,CP,CXCL10,CXCL11,CXCL8,CYP1B1,EGR1,F3,FKBP5,FOSL1,ICAM1,IL6,ITGB3,KLF10,LIF,LTF,MMP9,MYC,NFIL3,PCK1,PDLIM1,PDZK1IP1,SFN,SLC1A5,SOCS1,THBD,THBS1,TNFRSF1A,TYMP,VDR,VEGFA	143 (26)
Tnf (family)		group	Activated	4.277	bias	1.08e-16	ABCC3,BCL2A1,CCL2,CD163,CXCL1,CXCL10,CXCL11,CXCL8,F3,FCGR1A,GPR84,ICAM1,IL1B,IL1R1,IL6,MMP9,MYC,SELE,SLPI,SOCS3,TLR2,TYMP	88 (16)
IRAK4		kinase		1.299	bias	1.17e-16	CSRNP1,CXCL10,CXCL2,CXCL8,EDN1,EGR1,FOSB,GEM,IL1B,IL6,IRF1,IRF4,LIF,SOCS1,ZC3H12A,ZFP36	117 (22)
Pam3-Cys-Ser-Lys4		chemical reagent	Activated	3.651	bias	1.29e-16	BATF,BCL2A1,CASP4,CCL19,CCL2,CD14,CSF3,CXCL10,CXCL2,CXCL8,CXCR1,F3,ICAM1,IL1B,IL32,IL6,IRF1,IRF4,MMP9,SELE,TLR2	73 (7)
JAK2		kinase	Activated	3.695	bias	1.33e-16	CCL2,CDKN1A,CST7,CXCL10,CXCL8,CXCR1,EGR1,GBP2,ICAM1,IL1B,IL6,IRF1,MYC,OSM,OSMR,SERPINH1,SLC11A1,SOCS1,SOCS3,THBS1	135 (24)
AGT		growth factor	Activated	5.943	bias	1.67e-16	ADGRE1,CCL2,CD14,CDKN1A,COL4A1,COL4A2,CP,CXCL10,CXCL2,CXCL8,EDN1,EGR1,F3,FCGR1A,FKBP5,FOSL1,ICAM1,IL18R1,IL1B,IL6,ITGB3,KIFC1,LIF,LOXL2,MMP9,MYC,NPPA,NPTX2,PGF,PLAC8,RUNX1,S100A8,S100A9,SELE,SERPINA3,SOCS1,SOCS3,THBD,THBS1,TOP2A,VEGFA,ZFP36	136 (20)
CG		complex	Activated	3.461	bias	1.79e-16	ADAMTS1,ANGPTL4,CCL2,CD93,CDKN1A,CEBPB,CEBPD,CXCL10,CXCL8,CYP1B1,EGR1,EMP1,FOSL1,FOSL2,ICAM1,IL15RA,IL18R1,IL1B,IL1RL1,IL4R,IL6,ITGB3,LIF,MMP9,MYC,OXTR,PLAUR,RUNX1,TFPI2,TM4SF1,VEGFA
resiquimod		chemical drug	Activated	4.245	bias	2.89e-16	BATF,BCL2A1,CASP4,CCL19,CCL2,CEBPB,CLEC4E,CSF3,CXCL1,CXCL10,CXCL11,CXCL2,CXCL8,FCGR1A,GBP1,GPR84,ICAM1,IL1B,IL6,IRF4,LIF,TLR2,TNFRSF1A,VEGFA,ZC3H12A	65 (4)
KLF2		transcription regulator	Inhibited	-2.271		4e-16	BCL3,CCL2,CD93,CDKN1A,COL4A1,CXCL2,CXCL8,CYP1B1,EDN1,F3,IL1B,IL1RL1,IL32,IL6,IL7R,ITGB3,MYC,PGF,TFPI2,THBD,THBS1	139 (23)
IGF1		growth factor	Activated	2.452	bias	4.55e-16	BATF,BCL2A1,CCN1,CDK2,CDKN1A,CEBPB,CEBPD,CISH,CP,CXCL8,CYP1B1,EDN1,EGR1,F3,FOSB,ICAM1,IL1B,IL1R1,IL4R,IL6,LOXL2,MYC,NNMT,NPPA,OSMR,PLAUR,SELE,SFN,SLPI,SOCS3,THBS1,VEGFA,YBX3,ZFP36	144 (26)
AHR		ligand-dependent nuclear receptor	Activated	2.782	bias	4.58e-16	ADGRE1,CCL19,CD14,CDK2,CDKN1A,CHI3L1,COL4A1,COL4A2,CXCL10,CXCL11,CXCL2,CYP1B1,EDN1,FOSL1,IL1B,IL1R1,IL6,IL7R,IRF1,IRF4,ITK,LCK,MYC,NNMT,PCK1,SLAMF8,SOCS3,STEAP4,THBS1,VEGFA	149 (24)
actinomycin D		biologic drug	Inhibited	-2.572	bias	4.63e-16	ARC,BCL2A1,CCL2,CCN1,CDKN1A,CXCL1,CXCL8,DIO3,F3,FOSL2,FPR1,IL6,IL7R,IRF1,LMNB1,MYC,OSM,PLAUR,SELE,SOCS3,TLR2,VDR,VEGFA
calcitriol		chemical drug		1.303		4.73e-16	ABCC3,BATF,BCL3,CCN1,CD14,CD163,CDKN1A,CEBPB,CEBPD,CISH,COL4A1,COL4A2,CXCL1,CXCL10,CXCL2,CXCL8,EDN1,EGR1,F3,GEM,IL1B,IL6,IRF4,LTF,MYC,NPPA,S100A8,S100A9,SOCS3,THBD,THBS1,TLR2,TNFRSF10D,VDR,VEGFA	92 (10)
rosiglitazone		chemical drug		-1.001	bias	5.04e-16	ADAMTS1,ADGRE1,ANGPTL4,C1QL3,CCL2,CDKN1A,CXCL10,CXCL11,CXCL8,EDN1,F3,FOSL1,GBP1,GBP2,HILPDA,ICAM1,IL1B,IL6,IL7R,IRF1,ITGB3,LRG1,MMP9,NPPA,PCK1,S100A8,S100A9,SOCS1,SOCS3,THBS1,VEGFA	82 (11)
Ca2+		chemical - endogenous mammalian	Activated	3.976	bias	7.5e-16	ARC,CCN1,CDK2,CDKN1A,CEBPB,CEBPD,CXCL8,CYP1B1,EDN1,EGR1,FOSL1,FOSL2,ICAM1,IL1B,IL1RL1,IL6,IRF1,MMP9,NPPA,NR4A3,PER1,S100A8,S100A9,VDR,VEGFA	113 (17)
IL27		cytokine	Activated	3.314	bias	8.65e-16	ADGRE1,CCL2,CD14,CD163,CEBPD,CXCL10,CXCL11,CXCL8,DEPP1,EGR1,GBP2,ICAM1,IL15RA,IL1B,IL6,IRF1,MYC,SOCS1,SOCS3	83 (5)
GNAQ		enzyme	Activated	2.933	bias	8.65e-16	ADAMTS1,CXCL8,DUSP5,EDN1,EGR1,EMP1,FOSL1,GBP2,IL6,MAFF,MYC,NFIL3,NPPA,NR4A3,PLAUR,SLCO4A1,SOCS3,THBD,VEGFA	145 (24)
LDL		complex	Activated	4.088	bias	9.6e-16	BCL2A1,CCL2,CDKN1A,CXCL1,CXCL10,CXCL11,CXCL2,CXCL8,EGR1,F3,FCGR1A,FOSB,ICAM1,IL1B,IL6,ITGB3,MMP9,NR4A3,S100A8,SELE,SOCS1,SOCS3,TLR2,VEGFA	111 (16)
SP1		transcription regulator	Activated	3.38	bias	1.26e-15	ADAMTS1,CCL2,CDK2,CDKN1A,CEBPB,CEBPD,CHI3L1,CXCL10,CXCL8,CYP1B1,CYP21A2,EGR1,F3,FOSL1,FPR2,ICAM1,IL1B,IL4R,IRF1,IRF4,ITGB3,MMP9,MYC,NPPA,PCK1,PLAUR,SLC11A1,SOCS1,TFPI2,THBD,TLR2,VDR,VEGFA	134 (19)
FGF2		growth factor	Activated	3.708	bias	1.36e-15	ANGPTL4,ARC,CCL2,CCN1,CDK2,CDKN1A,CSF3,CXCL10,CXCL2,DIO3,EGR1,F3,FOSL1,GBP1,ICAM1,IFITM2,IL1B,IL6,MMP9,MYC,NPPA,PGF,PLAUR,RUNX1,S100A8,SELE,SOCS3,TEAD4,THBS1,TOP2A,VEGFA	110 (16)
SELP		transmembrane receptor	Activated	2.813	bias	1.36e-15	BCL2A1,CCL2,CDKN1A,CXCL2,CXCL8,CYP1B1,F3,IL1B,IL4R,IL6,PLAUR,THBD	136 (17)
peptidoglycan		chemical - endogenous non-mammalian	Activated	3.85	bias	1.44e-15	BCL2A1,CCL2,CSF3,CXCL1,CXCL10,CXCL2,CXCL8,EGR1,FPR2,ICAM1,IL1B,IL6,IRF1,S100A8,S100A9,TLR2,VDR	91 (11)
TRADD		other	Activated	3.286	bias	1.75e-15	BCL2A1,CCL2,CXCL1,CXCL11,CXCL2,CXCL8,ICAM1,IL18R1,IL6,IRF1,MMP9	107 (21)
F10		peptidase	Activated	2.966	bias	1.91e-15	CCL2,CCN1,CXCL8,EGR1,F3,ICAM1,IL6,SELE,VEGFA	77 (6)
TCR		complex	Activated	2.558	bias	1.97e-15	BATF,BCL2A1,BCL3,CDK2,CISH,CXCL10,CXCL11,CXCL8,EGR1,GADD45B,IL18R1,IL1RL1,IL4R,IL6,IL7R,IRF1,IRF4,LCK,LMNB1,MYC,RUNX1,SERPINA3,SLC1A5,SOCS1,SOCS3,TNFRSF1A,VDR	128 (25)
Fibrinogen		complex	Activated	2.178	bias	3.12e-15	BCL3,CCL2,CXCL1,CXCL8,F3,FCGR3A/FCGR3B,ICAM1,IL1B,IL6,TLR2	82 (11)
EDN1	1.317	cytokine	Activated	4.16	bias	3.18e-15	BCL2A1,CCL2,CCN1,COL4A1,CXCL8,EDN1,EGR1,FOSB,FOSL1,ICAM1,IL6,ITGB3,MMP9,MYC,NPPA,PLAUR,SELE,SOCS1,SOCS3,THBS1,VEGFA	109 (15)
bee venom		chemical - endogenous non-mammalian		1.093	bias	3.52e-15	ARC,CXCL8,FOSB,GPR84,ICAM1,IL1B,IRF1,ITPKC,KIFC1,MEFV,NFIL3,OSM,SOCS3,THBD,TOP2A,YBX3
Sb202190		chemical drug	Inhibited	-2.714	bias	3.81e-15	ANGPTL4,CCL2,CDKN1A,CEBPB,CXCL10,CXCL8,EGR1,FPR2,ICAM1,IL1B,IL6,MMP9,RUNX1,S100A8,SELE,TYMP,VDR,VEGFA	117 (9)
4-hydroxytamoxifen		chemical drug		1.287	bias	3.91e-15	CCN1,CDKN1A,CEBPB,CEBPD,CYP1B1,DUSP5,EDN1,EGR1,FOSB,FOSL2,IL6,IL7R,KLRC4-KLRK1/KLRK1,MT1A,MT1X,MYC,S100A9,TM4SF1,VDR,ZFP36	91 (11)
EIF2AK2		kinase	Activated	3.508	bias	4.16e-15	BCL2A1,CDKN1A,CEBPB,CEBPD,CXCL8,EGR1,IFITM2,IL1B,IL6,IRF1,MMP9,MT1M,MYC,NNMT,SELE,SOCS3	128 (18)
MAPK1		kinase		1.858		4.26e-15	ANGPTL4,ARC,CCL2,CDKN1A,CISH,CXCL11,CXCL8,EGR1,EMP1,FOSB,FOSL2,GBP1,GBP2,GBP5,IL1B,IL1RL1,IL6,ITGB3,LIF,MMP9,MNS1,MYC,NPPA,NPTX2,OSM,SECTM1,VDR	118 (29)
TLR3		transmembrane receptor	Activated	4.431	bias	5.19e-15	CCL2,CD300E,CSF3,CXCL10,CXCL11,CXCL2,CXCL8,EDN1,GADD45B,GBP2,HAMP,ICAM1,IL1B,IL6,IRF1,LMNB1,S100A8,SELE,SLPI,SOCS1,SOCS3,TNFRSF1A,TREM1	108 (22)
CREBBP		transcription regulator	Activated	2.854	bias	6.59e-15	ARID5A,CCN1,CDKN1A,CRISPLD2,CST7,CXCL10,CXCL8,EGR1,FOSB,FOSL2,HAMP,IL18R1,IL6,IL7R,IRF1,MMP9,MYC,NPPA,NR4A3,PCK1,PDLIM4,SELE,SERPINA3,SOCS3,TBX15,TLR2,VEGFA	115 (25)
TNFRSF1A	1.008	transmembrane receptor		1.953		6.67e-15	ABCC3,CCL19,CCL2,CDKN1A,CEBPB,CSF3,CXCL1,CXCL10,CXCL2,CXCL8,ICAM1,IL1B,IL6,MMP9,SELE,SOCS3,THBD,TNFRSF1A,VEGFA	102 (19)
bucladesine		chemical toxicant	Activated	4.171	bias	7.18e-15	ADAMTS1,CD14,CDKN1A,CEBPB,CXCL10,CXCL8,CYP21A2,EGR1,F3,FOSL1,FOSL2,GADD45B,GEM,ICAM1,IL1B,IL6,LIF,MMP9,MYC,NR4A3,OSM,PCK1,SOCS3,TC2N,THBD,VDR
Ifn		group	Activated	2.724	bias	7.34e-15	ADAMTS1,CH25H,CXCL10,CXCL11,EDN1,ICAM1,IL15RA,IL1R1,IL32,IRF1,MMP9,S100A8,SECTM1,SOCS1,TLR2,TYMP,ZBP1	107 (9)
F2R		G-protein coupled receptor	Activated	3.64	bias	7.96e-15	CASP4,CCL2,CCN1,CXCL8,EGR1,F3,HAMP,ICAM1,IL1B,IL6,MMP9,PLAUR,SELE,TFPI2,THBS1,VEGFA	116 (17)
PRKCD		kinase	Activated	3.024	bias	8.07e-15	BCL2A1,CCL2,CDKN1A,CEBPB,CXCL10,CXCL8,FOSL1,FOSL2,GEM,ICAM1,IL1B,IL32,IL6,LIF,MMP9,MYC,SOCS1,TLR2,VEGFA,ZFP36	142 (26)
leukotriene D4		chemical - endogenous mammalian	Activated	3.524	bias	8.82e-15	ADAMTS1,CCL2,CCN1,CXCL2,CXCL8,EGR1,F3,FOSL2,GEM,IL6,NR4A3,SELE,ZFP36
collagenase		group	Activated	3.302	bias	1.01e-14	CEBPB,CEBPD,CXCL10,CXCL2,EGR1,FOSL1,ICAM1,IL1R1,IL6,IRF1,SELE
IL6R		transmembrane receptor	Activated	3.054	bias	1.12e-14	ABCC3,CCL2,CDK2,CDKN1A,CXCL10,CXCL2,CXCL8,ICAM1,IL1B,IL6,IRF1,MMP9,SERPINA3,SOCS3,VEGFA	140 (20)
FOSL1	2.621	transcription regulator		1.173		1.12e-14	CCL2,CCN1,CSF3,CXCL8,EDN1,EGR1,FOSB,FOSL1,HAMP,IL1B,IL6,MMP9,PLAUR,THBD,THBS1	117 (20)
FADD		other		-0.775	bias	1.34e-14	ARID5A,CDK2,CDKN1A,CXCL10,CXCL2,CXCL8,EGR1,GADD45B,HAMP,ICAM1,IL6,MMP9,MYC,NFIL3,SOCS1	127 (26)
LIF	2.909	cytokine	Activated	3.128		1.42e-14	BATF,BCL3,CDKN1A,CEBPB,CEBPD,CISH,CXCL10,CXCL2,CXCL8,CYP21A2,EGR1,IL1B,IL6,IRF1,KLF10,MYC,NPPA,SERPINA3,SOCS1,SOCS3,VEGFA	92 (9)
C5		cytokine	Activated	4.012	bias	1.46e-14	CCL2,CSF3,CXCL1,CXCL10,CXCL2,CXCL8,EGR1,F3,FCGR1A,ICAM1,IL18R1,IL1B,IL6,MMP9,SELE,VEGFA,ZFP36	18 (4)
IL3		cytokine	Activated	3.86	bias	1.54e-14	ADGRE1,CCL19,CCL2,CD14,CDKN1A,CISH,CSF3,CXCL8,EGR1,FOSL2,GADD45B,ICAM1,IL1B,IL1RL1,IL6,ITGB3,LIF,MYC,OSM,SELE,SERPINA3,SOCS1,SOCS3,TLR2,VEGFA	87 (9)
CD40		transmembrane receptor	Activated	3.481	bias	1.56e-14	BCL2A1,CCL2,CDKN1A,CSF3,CXCL10,CXCL8,F3,ICAM1,IGHG1,IL15RA,IL1B,IL4R,IL6,IRF1,IRF4,MMP9,MYC,SELE,THBD,TLR2,VEGFA	97 (13)
CITED2		transcription regulator	Inhibited	-4.37	bias	1.7e-14	ANGPTL4,CCL2,CXCL1,CXCL10,CXCL2,CXCL8,F3,FCGR3A/FCGR3B,GADD45B,GBP2,GBP5,ICAM1,IL1B,IL6,IRF1,OSM,PLAC8,SECTM1,SLAMF8,VEGFA,ZBP1	104 (16)
Mapk		group	Activated	3.388	bias	1.73e-14	ARC,CCL2,CDKN1A,CEBPB,CXCL1,CXCL8,EGR1,F3,IL1B,IL6,MMP9,MYC,NR4A3,PER1,S100A8,VEGFA	139 (22)
ID3		transcription regulator		1.724		1.78e-14	BATF,BCL3,CDKN1A,CEBPB,CXCL1,CXCL8,GADD45B,ICAM1,IL4R,IL6,IL7R,IRF4,ITGB3,MMP9,MYC,NPPA,NR4A3,SELE,SOCS3,TNFRSF1A	132 (19)
IL-1R		group	Activated	3.503	bias	1.87e-14	CSF3,CXCL1,CXCL11,CXCL2,CXCL8,ICAM1,IL1B,IL6,MMP9,PLAUR,SELE,TNFRSF10C,VEGFA	43 (7)
IRF1	1.581	transcription regulator	Activated	2.313	bias	1.96e-14	CCL19,CCL2,CDK2,CDKN1A,CEBPB,CXCL10,CXCL11,CXCL2,CXCL8,F3,FPR2,GBP2,IL1B,IL6,IRF1,IRF4,MMP9,MYC,SLPI,SOCS1	113 (17)
TP53		transcription regulator	Activated	2.268		2.12e-14	BCL2A1,BCL3,CASP4,CCL2,CCN1,CDK2,CDKN1A,CEBPB,CEBPD,COL4A1,COL4A2,CP,CXCL1,CXCL10,CXCL2,CXCL8,CXCR1,DUSP5,EDN1,EGR1,EPHA2,F3,FKBP5,FOSL1,GADD45B,GBP1,GPR4,ICAM1,IL1B,IL4R,IL6,KIFC1,LIF,MMP9,MPZL2,MYC,NR4A3,PCK1,PDLIM1,PLAUR,RRAD,RUNX1,SELE,SERPINA3,SERPINH1,SFN,SLPI,TFPI2,THBD,THBS1,TNFRSF10C,TNFRSF10D,TNFRSF1A,TOP2A,VASN,VDR,VEGFA,ZC3H12A,ZFP36	150 (23)
MAPK9		kinase	Activated	2.134	bias	2.21e-14	CCL2,CDKN1A,CEBPB,CXCL8,EDN1,EGR1,F3,FOSL1,FOSL2,GADD45B,IL15RA,IL1B,IL6,LIF,MMP9,MYC,PLA1A,VDR,ZFP36	141 (22)
cyclosporin A		biologic drug	Inhibited	-2.986	bias	2.24e-14	BATF,CCL2,CD14,CD163,CDKN1A,CLDN22,COL4A2,CP,CXCL1,CXCL8,EDN1,EGR1,F3,FKBP5,FOSB,ICAM1,IL1B,IL6,IRF4,MMP9,MYC,NPPA,RUNX1,S100A9,SELE,SERPINH1,SOCS1,VEGFA	43 (7)
Pam3-Cys		chemical toxicant	Activated	3.366	bias	2.64e-14	CCL2,CD14,CD163,CXCL10,CXCL2,CXCL8,FPR1,IL1B,IL1RL1,IL6,SELE,TLR2	75 (7)
RAS		group	Activated	2.444	bias	2.81e-14	CCL2,CDKN1A,CXCL10,CXCL8,EDN1,EGR1,FOSL1,GBP2,IL1B,IL6,IRF1,LIF,MMP9,MYC,PLAUR,TFPI2,VEGFA	139 (26)
curcumin		chemical drug	Inhibited	-3.881	bias	2.87e-14	CCL2,CDK2,CDKN1A,CEBPB,CXCL1,CXCL8,EDN1,EGR1,F3,FOSB,FOSL1,FOSL2,ICAM1,IL1B,IL6,MMP9,MYC,NPPA,PGF,SELE,SOCS1,SOCS3,TLR2,TNFRSF1A,TOP2A,VEGFA	132 (26)
CXCL12		cytokine	Activated	3.04	bias	2.87e-14	BCL3,CCL2,CD14,CDK2,CXCL10,CXCL8,EGR1,ICAM1,IL1B,IL6,ITGB3,LOXL2,MMP9,MYC,SELE,SOCS1,SOCS3,THBS1,TNFRSF10C,TNFRSF10D	123 (17)
pyrrolidine dithiocarbamate		chemical reagent	Inhibited	-3.791	bias	3.11e-14	BCL2A1,CCL2,CXCL1,CXCL10,CXCL2,CXCL8,ICAM1,IL1B,IL6,IRF1,MMP9,MYC,NPPA,SELE,TLR2,VEGFA
IL1RN		cytokine	Inhibited	-2.729	bias	3.19e-14	CCL2,CDKN1A,CXCL1,CXCL11,CXCL8,GBP1,ICAM1,IL1B,IL32,IL6,IRF1,LIF,MMP9,NPY2R,S100A9,SELE,VEGFA
PRDM1		transcription regulator	Inhibited	-2.082		3.82e-14	ANGPTL4,BCL2A1,CHI3L1,CLEC2B,CRISPLD2,CSF3,CXCL2,FOSL1,GPR84,ICAM1,IGHG1,IL1B,IL6,IL7R,IRF4,KLRC1,MYC,PLAC8,S100A8,S100A9,SERPINA3,TNFRSF10D,TNFRSF1A	119 (16)
S100A8	2.841	other	Activated	2.366		4.54e-14	ADAMTS1,BCL3,CCL2,CP,CXCL10,CXCL2,CXCL8,FOSL1,ICAM1,IL1B,IL1RL1,IL6,MMP9,MYC,NR4A3,PER1,RAB20,S100A8,SOCS3	121 (24)
PROC		peptidase		-1.896	bias	4.64e-14	BCL2A1,CCL2,CXCL2,CXCL8,ICAM1,IL1B,IL6,MMP9,SELE,THBD,THBS1,TLR2	103 (19)
cerivastatin		chemical drug		-0.949		4.91e-14	CCL2,CDKN1A,CXCL8,CYP1B1,F3,ICAM1,IL6,MMP9,MYC,PLAUR,S100A8,S100A9,THBD,VEGFA
wortmannin		chemical drug	Inhibited	-2.776	bias	5.47e-14	CCL2,CD14,CDK2,CDKN1A,CEBPD,CXCL10,CXCL8,EGR1,F3,ICAM1,IL1B,IL6,IRF1,MMP9,MYC,NR4A3,SELE,SOCS3,TYMP,VEGFA	113 (14)
Tlr		group	Activated	3.905	bias	6.3e-14	CASP4,CCL2,CISH,CLEC2B,CXCL10,CXCL8,FPR2,ICAM1,IL1B,IL6,IRF1,IRF4,SOCS1,SOCS3,TREM1,ZC3H12A	104 (19)
15-deoxy-delta-12,14 -PGJ 2		chemical - endogenous mammalian	Inhibited	-2.599		6.67e-14	CCL2,CDK2,CDKN1A,CEBPD,CXCL10,CXCL11,CXCL2,CXCL8,EGR1,ICAM1,IFITM2,IL1B,IL6,IRF1,MMP9,MYC,NPPA,SELE,SOCS1,SOCS3,VEGFA	111 (15)
zymosan		chemical - endogenous non-mammalian	Activated	2.091	bias	7.1e-14	CSF3,CXCL10,CXCL2,CXCL8,DEPP1,FPR2,IL1B,IL4R,IL6,IRF4,LIF,SOCS1,SOCS3,TLR2	91 (9)
dextran sulfate		chemical drug	Activated	2.42	bias	7.8e-14	ADAMTS1,CCL19,CD14,CDKN1A,CSF3,CXCL10,CXCL2,CXCL8,ICAM1,IL1B,IL6,MMP9,MNS1,MYC,OSMR,PGF,S100A8,S100A9,SOCS3,THBS1,TOP2A,VDR,VEGFA
deferoxamine		chemical drug	Activated	2.977	bias	7.82e-14	ANGPTL4,ANKRD22,CD14,CDK2,CDKN1A,CP,CXCL8,DUSP5,F3,GADD45B,GEM,ICAM1,IL32,IL6,MYC,NFIL3,PLAUR,SELE,VDR,VEGFA
BAPTA-AM		chemical reagent		-1.84	bias	7.94e-14	CCL2,CDKN1A,CISH,CXCL10,CXCL11,CXCL8,EGR1,ICAM1,IL6,SELE,SOCS1,SOCS3
LDLR		transporter		-1.103		8.52e-14	CCL2,CD300E,CDKN1A,CLEC4E,EGR1,F3,FCGR1A,FPR1,FPR2,ICAM1,IL1B,IL6,ITGB3,MMP9,MYC,PCK1,SELE,SIGLEC9,SOCS1,TOP2A,ZBP1	124 (21)
filgrastim		biologic drug		-0.173		8.91e-14	ADGRG3,BATF,CD163,CST7,CXCL1,CXCL10,CXCL8,CYP1B1,ETV7,FKBP5,GBP1,GBP5,GPR84,HILPDA,IL18R1,IL1R1,IL32,IL4R,ITPKC,KLRC4-KLRK1/KLRK1,MAFF,MMP9,NR4A3,PDLIM1,PLAUR,SIGLEC9,SOCS1
Akt		group	Activated	2.656	bias	9.89e-14	BCL2A1,CCL2,CDKN1A,CEBPB,CP,CXCL10,CXCL8,F3,FKBP5,FOSL1,IL1B,IL1R1,IL32,IL6,IL7R,MMP9,MT1X,MYC,NFIL3,NPPA,PCK1,SOCS3,STEAP4,THBS1,TLR2,VEGFA	147 (25)
MEOX2		transcription regulator	Inhibited	-2.501	bias	1.24e-13	CCL2,CDKN1A,CXCL1,CXCL2,CXCL8,EDN1,F3,ICAM1,IL6,ITGB3,SELE	122 (22)
TP73		transcription regulator		-1.369	bias	1.31e-13	ANGPTL4,CASP4,CCL2,CCN1,CDK2,CDKN1A,CXCL1,CXCL10,CXCL2,CYP21A2,EDN1,EGR1,EPHA2,IL1B,IL4R,IL6,LRG1,MPZL2,MYC,RUNX1,SERPINA3,SFN,THBS1,TNFRSF1A,VDR,VEGFA	128 (18)
simvastatin		chemical drug		-1.576		1.32e-13	ADAMTS1,CCL2,CCN1,CD14,CDKN1A,CXCL2,CXCL8,EDN1,F3,ICAM1,IL1B,IL6,IRF1,MMP9,MYC,SELE,SOCS3,THBD,TLR2,VEGFA
N-acetyl-L-cysteine		chemical drug	Inhibited	-3.741	bias	1.37e-13	ADGRE1,BCL2A1,CASP4,CCL2,CCN1,CDKN1A,CXCL10,CXCL8,EDN1,EGR1,HAMP,ICAM1,IL1B,IL6,MMP9,MYC,NPPA,PLAUR,SELE,THBD,VEGFA
staurosporine		chemical drug		0.697		1.4e-13	ARC,CDKN1A,CXCL8,FOSL1,ICAM1,IL1B,IL6,ITGB3,KLF10,MMP9,MYC,PCK1,SELE,SERPINA3,VDR,VEGFA	128 (23)
C3		peptidase	Activated	3.18	bias	1.44e-13	BCL2A1,CASP4,CCL2,CSF3,CXCL10,CXCL2,CXCL8,IGHG1,IL1B,IL6,THBD,TNFRSF1A,VEGFA,ZBP1	81 (10)
IL18		cytokine	Activated	3.676	bias	1.45e-13	CCL2,CXCL10,CXCL11,CXCL8,FCGR3A/FCGR3B,FOSL2,GADD45B,ICAM1,IL18R1,IL1B,IL32,IL6,IRF1,KLRC4-KLRK1/KLRK1,LIF,MMP9,NFIL3,NPPA,VEGFA	121 (11)
atorvastatin		chemical drug		-1.195		1.56e-13	ABCC3,CCL19,CCL2,CCN1,CXCL8,EDN1,EGR1,F3,FOSB,GADD45B,ICAM1,IL6,ITPK1-AS1,MMP9,S100A12,SELE,TCIM,TLR2,VEGFA,ZFP36
Mek		group	Activated	2.358	bias	1.57e-13	CDKN1A,CXCL10,CXCL11,CXCL8,DUSP5,EGR1,EPHA2,F3,FOSL1,GBP2,ICAM1,IL1B,IL6,IRF1,ITGB3,MAFF,MMP9,MYC,OSM,RUNX1,SLCO4A1,STEAP4,THBS1,TOP2A	145 (23)
KRAS		enzyme		1.591		1.71e-13	BCL2A1,CCL2,CCN1,CDKN1A,CEBPB,CHI3L1,COL4A1,CSF3,CXCL10,CXCL8,DUSP5,EGR1,EPHA2,F3,FOSB,FOSL1,HAMP,IFITM2,IL1B,IL6,IRF1,ITGB3,LIF,LMNB1,MMP9,MYC,PLA1A,RAB20,SERPINA3,SLAMF8,SLCO4A1,STEAP4,THBS1,TLR2,TOP2A,VEGFA	134 (21)
5-O-mycolyl-beta-araf-(1->2)-5-O-mycolyl-alpha-araf-(1->1')-glycerol		chemical - endogenous non-mammalian	Activated	3.701	bias	1.71e-13	AQP9,BCL2A1,BCL3,CCL2,CXCL1,CXCL10,CXCL11,CXCL2,CXCL8,ICAM1,IL1B,MMP9,NR4A3,SOCS3
ADIPOQ		other		-0.345		1.74e-13	BCL3,CCL2,CD163,CDKN1A,CEBPB,CXCL1,CXCL10,CXCL11,CXCL2,CXCL8,CYP1B1,EGR1,F3,ICAM1,IL1B,IL4R,IL6,MMP9,NPPA,PCK1,SOCS3	103 (11)
CEBPB	1.107	transcription regulator	Activated	2.788	bias	1.86e-13	BCL2A1,CCL2,CD14,CD163,CDKN1A,CEBPB,CEBPD,CLEC4E,CP,CSF3,CXCL10,CXCL2,CXCL8,FCGR1A,FCGR3A/FCGR3B,HAMP,ICAM1,IL1B,IL6,IRF4,KLF10,LMNB1,MYC,OXTR,PCK1,PLAUR,SOCS3,TM4SF1,TNFRSF1A,TOP2A,VDR	141 (23)
S100A9	2.772	other	Activated	2.848	bias	1.88e-13	ADAMTS1,BCL3,CP,CXCL10,CXCL8,FOSL1,ICAM1,IL1B,IL1RL1,IL6,MMP9,MYC,NR4A3,PER1,RAB20,S100A8,S100A9,SOCS3	117 (24)
resveratrol		chemical drug		-1.201		1.89e-13	BCL2A1,CCL2,CD14,CD163,CDK2,CDKN1A,CXCL10,CXCL2,CXCL8,CYP1B1,EDN1,EGR1,F3,FOSL1,FOSL2,ICAM1,IL1B,IL6,IL7R,MMP9,MYC,PCK1,VDR	157 (26)
TGFBR2		kinase		-1.85	bias	1.99e-13	ADGRE1,ANGPTL4,BATF,BCL3,CD14,CDKN1A,CRISPLD2,CXCL2,FKBP5,FPR1,GADD45B,HILPDA,ICAM1,IL1B,IL6,MMP9,NFIL3,RRAD,S100A8,S100A9,SOCS3,THBD,THBS1,VEGFA,ZC3H12A	121 (27)
RNA polymerase II		complex				2.13e-13	ANGPTL4,ARID5A,CD14,CDKN1A,CISH,CXCL2,CXCL8,CYP1B1,FOSL1,FOSL2,GADD45B,GBP2,ICAM1,IL1B,IL6,MMP9,MYC,PCK1,SFN,SOCS3,TOP2A,VEGFA	134 (23)
NFKBIB		transcription regulator		1.586	bias	2.16e-13	BCL2A1,CCL2,CXCL1,CXCL2,CXCL8,EGR1,ICAM1,IL1B,IL6,MMP9,SELE,VEGFA	111 (20)
MAPK3		kinase	Activated	3.634	bias	2.33e-13	ARC,CDKN1A,CXCL8,EGR1,FOSB,FOSL1,FOSL2,IL6,MMP9,MYC,NPTX2,PLAUR,SELE,THBS1,VEGFA	144 (25)
GLI1		transcription regulator		-0.621		2.43e-13	ABCC3,ADGRE2,ANKRD22,ARC,BCL2A1,C11orf96,CCN1,CDK2,CDKN1A,CHI3L1,CSRNP1,CXCL8,DUSP5,EGR1,EMP1,GADD45B,IL6,KLRC4-KLRK1/KLRK1,LIF,MAFF,MMP9,MT1X,PLAUR,S100A9,SOCS1,SOCS3,TM4SF1,VEGFA,ZFP36	139 (25)
SRC		kinase	Activated	3.477	bias	2.65e-13	CCL2,CDKN1A,CSF3,CXCL10,CXCL8,F3,FOSL1,GBP1,ICAM1,IL6,MMP9,MYC,NPPA,PLAUR,TFPI2,VEGFA	151 (24)
FCGR2A		transmembrane receptor	Activated	2.902	bias	2.74e-13	CCL2,CLEC4E,CXCL10,CXCL2,CXCL8,FCGR3A/FCGR3B,GBP2,GPR84,ICAM1,IL1B,IL6,VEGFA	115 (16)
IL5		cytokine	Activated	3.946	bias	2.82e-13	BCL3,CASP4,CCL2,CDKN1A,CISH,CLEC2B,CXCL8,DUSP5,EGR1,FOSL2,GBP2,ICAM1,IGHG1,IL1RL1,IL4R,LMNB1,MMP9,MYC,NFIL3,PDLIM1,SLC1A5,SOCS1	110 (12)
GFI1		transcription regulator	Inhibited	-2.391	bias	3e-13	BCL3,CDKN1A,CXCL8,FOSL2,ICAM1,IL1B,IL1R1,IL6,IL7R,IRF1,ITGB3,MAFF,MYC,OSM,SERPINA3,TNFRSF1A,VDR	141 (21)
Bay 11-7082		chemical - kinase inhibitor	Inhibited	-3.646	bias	3.31e-13	BCL2A1,CCL2,CHI3L1,CXCL1,CXCL2,CXCL8,F3,FPR2,ICAM1,IL15RA,IL1B,IL6,MMP9,TLR2
VIP		other		-1.291		3.55e-13	CCL2,CEBPB,CEBPD,CXCL10,CXCL2,CXCL8,HAMP,IGHG1,IL1B,IL1RL1,IL6,IRF1,KLRC4-KLRK1/KLRK1,MYC,TNFRSF1A	46 (6)
NR1H3		ligand-dependent nuclear receptor		-1.336		3.88e-13	ADGRE1,CCL2,CD300E,CDKN1A,CH25H,CLEC4E,CSF3,CXCL10,CXCL2,FCGR1A,FPR1,FPR2,IL1B,IL6,ITGB3,MMP9,SOCS1,TOP2A,VEGFA,ZBP1	144 (23)
CSF1		cytokine	Activated	2.93	bias	3.99e-13	CCL2,CD163,CDK2,CDKN1A,CXCL2,DUSP5,EGR1,FCGR3A/FCGR3B,IL1B,IL1RL1,IL6,IRF4,ITGB3,MMP9,MYC,RUNX1,SLC1A5,THBS1,TLR2,TNFRSF1A,VEGFA	134 (22)
CpG oligonucleotide		chemical drug	Activated	3.899	bias	4.55e-13	BCL2A1,CASP4,CD14,CEBPB,CLEC4E,CXCL10,CXCL2,CXCL8,EGR1,GPR84,ICAM1,IL1B,IL6,MYC,SLC1A5,THBS1,TLR2,ZBP1	59 (7)
MAPK8		kinase	Activated	2.46	bias	5.01e-13	CDK2,CDKN1A,CEBPB,CXCL8,EGR1,FOSL1,FOSL2,IL1B,IL6,LIF,MMP9,MYC,NPPA,PLAUR,SELE,TLR2,VDR,ZFP36	140 (25)
PTGER4		G-protein coupled receptor		-1.288		5.12e-13	CCL2,CH25H,CP,CXCL10,CXCL8,EDN1,EGR1,GBP2,HAMP,ICAM1,IL1B,IL6,IRF1,MAFF,MMP9,OSM,SLAMF8	125 (20)
SOCS3	4.454	phosphatase	Inhibited	-2.359	bias	5.33e-13	CDKN1A,CXCL10,EGR1,FCGR1A,HAMP,ICAM1,IL1B,IL4R,IL6,IRF1,NPPA,PCK1,SOCS1,SOCS3	116 (19)
Ap1		complex	Activated	3.505	bias	5.5e-13	BCL2A1,CCL2,CXCL8,EDN1,F3,FOSL1,ICAM1,IL1B,IL6,MMP9,MYC,PCK1,PLAUR,SELE,SOCS1,SOCS3,VDR,VEGFA	110 (15)
MAPKAPK2		kinase		1.977	bias	6.75e-13	CCL2,CEBPD,CXCL10,CXCL2,CXCL8,ICAM1,IL1B,IL6,MMP9,PLA1A,TOP2A,ZFP36	133 (26)
mir-21		microRNA		-1.826	bias	7.29e-13	CASP4,CCL19,CCL2,CDKN1A,CXCL10,CXCL2,FCGR1A,GBP2,GBP5,ICAM1,IGHG1,IL1B,IL6,IRF1,ITK,KIFC1,MMP9,MYC,SLPI,TLR2,TOP2A,TYMP	118 (19)
NRG1		growth factor	Activated	3.444	bias	7.66e-13	CCN1,CDKN1A,CXCL8,CXCR1,EDN1,EGR1,EPHA2,FOSB,GDF5,ITGB3,MMP9,MYC,NPPA,NR4A3,PLAUR,RUNX1,SELE,THBS1,TOP2A,VEGFA,ZFP36	123 (18)
Il3		cytokine	Activated	2.285		7.7e-13	ADGRE1,CD14,CDKN1A,CISH,CSF3,EGR1,IL6,LTF,MYC,NFIL3,OSM,SOCS1,TNFRSF1A	21 (3)
Growth hormone		group	Activated	3.881	bias	8.48e-13	ANGPTL4,CEBPB,CEBPD,CISH,CXCL1,CXCL2,EGR1,FKBP5,FOSL2,ICAM1,IL1B,IL6,IRF1,KLF10,MMP9,MYC,NPPA,PCK1,SOCS1,SOCS3	74 (6)
5-N-ethylcarboxamido adenosine		chemical reagent	Activated	2.513		9.05e-13	BAG3,BCL3,CCL2,CEBPD,CXCL8,EGR1,IL1B,IL6,NFIL3,NR4A3,SOCS3,THBD,THBS1,VDR,VEGFA	36 (3)
TLR7		transmembrane receptor	Activated	3.526	bias	1.08e-12	BCL2A1,CCL2,CDKN1A,CEBPB,CXCL1,CXCL10,CXCL2,CXCL8,FOSL1,GPR84,ICAM1,IL1B,IL1R1,IL6,IRF1,MYMK,SELE,SOCS1,ZC3H12A	103 (17)
RAF1		kinase	Activated	3.631	bias	1.08e-12	CCL19,CDKN1A,DUSP5,EGR1,EMP1,IL1B,IL1R1,IL6,ITGB3,LIF,MMP9,MT1M,MYC,NPPA,OSMR,PCK1,PLAUR,TFPI2,VEGFA	115 (24)
GPER1		G-protein coupled receptor	Activated	2.891	bias	1.27e-12	CCN1,CDKN1A,CEBPD,DUSP5,EDN1,EGR1,FOSB,LTF,MT1A,MT1X,MYC,ZFP36	104 (11)
MAP3K7		kinase	Activated	2.05	bias	1.29e-12	CD14,CH25H,CXCL10,CXCL2,CXCL8,GBP1,GBP2,IL1B,IL6,IRF1,NPPA,SELE,SLPI	125 (21)
IL36A		cytokine	Activated	3.122	bias	1.43e-12	CSF3,CXCL1,CXCL10,CXCL2,CXCL8,IL1B,IL6,MMP9,S100A8,S100A9
CXCR4		G-protein coupled receptor	Activated	2.513	bias	1.55e-12	CCL2,CDKN1A,CXCL1,CXCL10,CXCL8,EGR1,F3,IL6,MYC,TNFRSF10C,TNFRSF10D,VEGFA	112 (18)
BCL3	1.364	transcription regulator	Inhibited	-2.331		1.55e-12	CXCL10,CXCL2,CXCL8,DUSP5,EGR1,ICAM1,IL1B,IL6,IRF1,PLAUR,S100A12,S100A8	111 (17)
ionomycin		chemical reagent	Activated	3.626	bias	1.64e-12	BCL2A1,CCL2,CSF3,CXCL10,CXCL8,DUSP5,EGR1,FCGR1A,FOSB,GEM,ICAM1,IL6,IRF4,MMP9,MYC,NFIL3,TLR2,TNFRSF6B
vorinostat		chemical drug		-0.793		1.64e-12	ADAMTS1,ARC,CDK2,CDKN1A,CISH,CXCL8,EDN1,EGR1,ICAM1,IL1B,IL6,IRF1,MMP9,MYC,OSM,S100A8,S100A9,SOCS1,SOCS3,TNFRSF1A,TOP2A	109 (22)
trichostatin A		chemical drug		-1.296		1.79e-12	ABCC3,ADAMTS1,ADGRE1,ARC,BCL2A1,CCL2,CD14,CDKN1A,CEBPB,CISH,CXCL1,CXCL10,CXCL2,CXCL8,CYP1B1,F3,FOSL2,ICAM1,IL1B,IL6,IRF1,IRF4,LMNB1,MMP9,MYC,NPPA,OSM,OXTR,PLAUR,SELE,SOCS1,TFPI2,THBS1,TLR2,TNFRSF10C,TNFRSF1A,TOP2A,VEGFA	103 (21)
MAP2K1		kinase	Activated	3.02	bias	1.79e-12	BCL2A1,CCL2,CCN1,CDK2,CDKN1A,CXCL8,DUSP5,F3,FOSL1,IL6,ITGB3,MMP9,MYC,OSM,PLAUR,TFPI2,THBS1,VEGFA	145 (24)
troglitazone		chemical drug	Inhibited	-2.232		1.86e-12	ANGPTL4,CCL2,CDK2,CDKN1A,CEBPD,COL4A1,CXCL1,CXCL10,CXCL11,CXCL8,EGR1,FOSL1,GBP2,ICAM1,IL1B,IL6,MMP9,MYC,NNMT,NPPA,NR4A3,PCK1,SELE,VEGFA	61 (7)
Pdgf (complex)		complex	Activated	3.044	bias	2e-12	CCL2,CDKN1A,COL4A1,DIO3,EDN1,EGR1,F3,FOSB,ICAM1,ITGB3,MYC,PLAUR,THBD,VEGFA	87 (8)
CD28		transmembrane receptor	Activated	3.704	bias	2.26e-12	BCL2A1,CDK2,CH25H,CISH,CXCL2,CXCL8,CXCR1,GBP1,GBP2,HAMP,IL15RA,IL18R1,IL1B,IL1R1,IL6,IL7R,IRF1,IRF4,MYC,SOCS1,SOCS3,TFPI2,THBS1	118 (18)
NR3C2		ligand-dependent nuclear receptor		1.97	bias	2.33e-12	ADAMTS1,BCL2A1,CCL2,CXCL8,CYP1B1,EDN1,EGR1,FKBP5,ICAM1,IL1B,IL6,NPPA,PGF,RRAD,SERPINA3,VEGFA	142 (21)
MYC	1.683	transcription regulator		0.594	bias	2.5e-12	ABCC3,ADAMTS1,ANGPTL4,BCL2A1,CDK2,CDKN1A,CEBPD,COL4A1,COL4A2,CXCL10,CXCL11,CXCL8,DUSP5,EDN1,EGR1,EMP1,EPHA2,F3,FKBP5,FOSL1,GADD45B,GBP2,GRHL3,HAMP,ICAM1,IL6,IRF4,KLF10,MMP9,MYC,NPPA,PCK1,PLA1A,PLAC8,PLAUR,SERPINH1,SLC11A1,SLC1A5,TEAD4,THBS1,VEGFA,YBX3,ZFP36	149 (26)
IL7		cytokine	Activated	2.063	bias	2.59e-12	CCL2,CDKN1A,CISH,CXCL1,CXCL2,DUSP5,IL18R1,IL1R1,IL6,IL7R,KLRC4-KLRK1/KLRK1,LIF,MMP9,MYC,SOCS1,SOCS3	77 (7)
TGM2		enzyme	Activated	4.078	bias	2.6e-12	ADGRE2,AQP9,BCL2A1,CCL2,CD93,CSF3,CSRNP1,CXCL10,CXCL8,IL1B,IL6,ITGB3,JAML,MMP9,MYC,S100A8,SLPI,THBS1,VSIG4	115 (20)
IL17RA		transmembrane receptor	Activated	3.1	bias	2.67e-12	CSF3,CXCL2,CXCL8,HAMP,IL1B,IL6,MMP9,S100A8,S100A9,SELE	94 (13)
TNFSF13B		cytokine	Activated	3.973	bias	2.87e-12	ADGRG3,BCL2A1,CCL2,CXCL8,DUSP5,F3,FOSL1,FPR2,ICAM1,MEFV,MMP9,MYC,PGF,PLAUR,THBS1,VDR	127 (18)
MAPK14		kinase	Activated	3.376	bias	2.99e-12	CCL2,CEBPD,CXCL10,CXCL8,F3,FOSL2,ICAM1,IL1B,IL6,MMP9,NPPA,PCK1,PLAUR,SOCS3,TOP2A,VDR,VEGFA,ZFP36	148 (25)
CD3		complex	Activated	3.626	bias	3.24e-12	BATF,BCL2A1,CDK2,CH25H,CISH,CXCL10,CXCL8,GBP1,ICAM1,IL15RA,IL18R1,IL1B,IL1R1,IL32,IL4R,IL6,IL7R,IRF1,IRF4,LCK,MYC,SLPI,SOCS1,SOCS3,TFPI2,THBS1,TLR2,TOP2A,VEGFA,ZFP36	96 (12)
KLF4		transcription regulator		1.987	bias	3.32e-12	ADAMTS1,ADGRE1,CCL2,CD14,CDKN1A,CXCL8,DUSP5,EPHA2,GRHL3,IL32,IL6,MYC,NPPA,OSM,PLAUR,SERPINH1,SLPI,SOCS1,TEAD4,THBD,THBS1,VEGFA	122 (20)
erlotinib		chemical drug		1.247	bias	3.45e-12	CCL2,CD14,CSF3,CXCL1,CXCL8,EGR1,F3,ICAM1,IL1B,IL6,LIF,PLAUR,TLR2,TNFRSF1A	116 (11)
BRD4		kinase	Activated	3.091	bias	3.54e-12	BCL3,COL4A1,CXCL2,CXCL8,FOSL2,ICAM1,IL6,IL7R,IRF1,IRF4,LCK,LOXL2,MYC,SELE,THBS1,TOP2A	132 (24)
CERK		kinase				3.59e-12	CCL2,CSF3,CXCL1,CXCL11,CXCL2,CXCL8,IL6,TLR2,TNFRSF1A,TYMP	75 (7)
IL21		cytokine	Activated	2.93	bias	3.65e-12	BATF,CDKN1A,CXCL10,CXCL8,EGR1,GBP5,IGHG1,IL18R1,IL6,IL7R,IRF4,KLRC1,KLRC4-KLRK1/KLRK1,MMP9,RUNX1,SOCS1,SOCS3	105 (15)
TBK1		kinase	Activated	3.206	bias	3.94e-12	CDKN1A,CXCL10,CXCL11,CXCL2,CXCL8,EDN1,ICAM1,IL15RA,IL6,PLA1A,SELE,TLR2,VEGFA,ZC3H12A	104 (18)
mifepristone		chemical drug		-0.323		3.98e-12	ABCC3,CCL2,CD14,CDKN1A,CEBPB,CEBPD,CHI3L1,CISH,EGR1,F3,FKBP5,ICAM1,IL1B,IL4R,IL6,ITGB3,LTF,MMP9,MYC,OXTR,TEAD4,VDR	128 (23)
F3	1.194	transmembrane receptor	Activated	3.381	bias	4.86e-12	CCL2,CCN1,CXCL8,EGR1,F3,HAMP,ICAM1,IL1B,IL6,MMP9,SELE,VEGFA	70 (12)
prexasertib		chemical drug	Activated	3.464	bias	4.86e-12	BCL3,CDKN1A,CSRNP1,EGR1,GADD45B,ICAM1,IL1B,MMP9,NR4A3,OSM,TNFRSF10D,ZFP36
FGF1		growth factor		0.492		4.9e-12	ADGRE1,CCN1,CDKN1A,CXCL1,DIO3,EDN1,EGR1,ICAM1,IL1B,IL6,MYC,SELE,TEAD4,THBS1,VEGFA	90 (9)
NFATC2		transcription regulator		0.055	bias	4.91e-12	BATF,CASP4,CDKN1A,CISH,CXCL10,CXCL2,EDN1,GDF5,IL1B,IL6,IRF1,IRF4,MYC,S100A3,SELE,SOCS1,SOCS3,TLR2	119 (18)
medroxyprogesterone acetate		chemical drug	Activated	2.815	bias	5.42e-12	ADAMTS1,CCL2,CCN1,CDK2,CDKN1A,CXCL10,EDN1,F3,FOSL1,ICAM1,IL1B,IL1RL1,IL4R,IL6,IL7R,ITGB3,LIF,MPZL2,MYC,ODF3B,RUNX1,SLPI,SOCS1,TFPI2,THBS1,VEGFA	132 (22)
NfkB1-RelA		complex	Activated	3.072	bias	6.32e-12	CCL2,CSF3,CXCL1,CXCL8,ICAM1,IL1B,IL6,MMP9,MYC,SELE	96 (13)
IFN Beta		group	Activated	2.172	bias	6.77e-12	CASP4,CDKN1A,CEBPB,CEBPD,CXCL1,CXCL10,CXCL11,CXCL8,ICAM1,IL15RA,IL1B,IL6,IRF1,MMP9,MYC,SOCS1,THBS1,ZBP1	133 (15)
lipoteichoic acid		chemical - endogenous non-mammalian	Activated	2.899	bias	6.94e-12	CCL2,CD14,CSF3,CXCL10,CXCL8,ICAM1,IL1B,IL6,MMP9,NR4A3,TLR2,TREM1	98 (15)
ESR1		ligand-dependent nuclear receptor		0.597		6.95e-12	ABCC3,AQP9,CCL2,CCN1,CDK2,CDKN1A,CEBPB,CEBPD,CISH,CP,CXCL1,CXCL8,CYP1B1,DUSP5,EDN1,EGR1,F3,FOSB,FOSL1,FOSL2,GADD45B,GEM,HAMP,ICAM1,IFITM2,IL1B,IL6,IRF1,IRF4,KLRC4-KLRK1/KLRK1,LCK,LTF,MMP9,MYC,ODF3B,OXTR,PLAUR,S100A9,SELE,TC2N,TCIM,TEAD4,TM4SF1,VDR,VEGFA	126 (20)
ILF3		transcription regulator		-1.551	bias	7.31e-12	CD14,CD163,CH25H,CHI3L1,CXCL1,CXCL10,CXCL8,FKBP5,IL1B,IL4R,IL6,PLAUR,STEAP4	119 (16)
REL		transcription regulator	Activated	2.218	bias	7.42e-12	BCL2A1,BCL3,CCL2,CDKN1A,CXCL10,CXCL8,F3,FOSL1,GADD45B,ICAM1,IGHG1,IL1B,IL32,IL6,IRF4,MMP9,MYC,NR4A3,TNFRSF10C	93 (17)
brusatol		chemical reagent	Inhibited	-2.63	bias	7.8e-12	CCL2,CXCL1,CXCL10,CXCL8,ICAM1,IL6,TNFRSF1A
ERBB2		kinase	Activated	3.406	bias	7.97e-12	ANGPTL4,BCL3,CCL2,CDKN1A,CEBPB,CLEC4E,COL4A1,CXCL10,CXCL8,EDN1,EGR1,EMP1,F3,ICAM1,IL1B,IL6,ITGB3,MMP9,MYC,NNMT,NPTX2,PDLIM4,PER1,PLAC8,PLAUR,RRAD,SERPINA3,SLCO4A1,SLPI,STEAP4,THBD,THBS1,TOP2A,TREM1,VDR,VEGFA	147 (23)
PLAU		peptidase	Activated	2.245	bias	8.25e-12	CCL2,CCN1,F3,FCGR1A,ICAM1,IL1B,IL6,MMP9,PLAUR,S100A8,S100A9,SLPI	134 (23)
hemozoin		chemical - endogenous non-mammalian	Activated	2.923	bias	8.36e-12	CCL2,CXCL1,CXCL2,ICAM1,IL1B,IL6,MMP9,S100A8,S100A9
CCL2	3.042	cytokine	Activated	2.064	bias	8.49e-12	CCL2,CEBPB,CEBPD,CXCL10,CXCL8,F3,ICAM1,IL1B,IL32,IL6,MMP9,SLC11A1,VEGFA,ZC3H12A	100 (11)
GATA2		transcription regulator	Activated	2.926	bias	8.52e-12	AQP9,CCL2,CDKN1A,CHI3L1,CLEC4E,CST7,CXCL10,CXCL2,EDN1,FCN1,GBP2,ICAM1,IL1RL1,IL4R,IL6,LTF,MYC,NFIL3,NPPA,RUNX1,S100A8,S100A9,THBS1,VEGFA	141 (22)
concanavalin a		chemical drug	Activated	3.409	bias	8.53e-12	BCL2A1,CDKN1A,CSF3,CXCL10,CXCL2,CXCL8,EGR1,ICAM1,IL1B,IL32,IL6,IRF1,IRF4,MMP9,SOCS3
TLR9		transmembrane receptor	Activated	3.493	bias	8.56e-12	CD300E,CDK2,CISH,CSF3,CXCL10,CXCL2,CXCL8,EDN1,EGR1,GADD45B,ICAM1,IL1B,IL6,IRF1,IRF4,MYC,S100A8,SOCS1,SOCS3	132 (25)
FN1		enzyme	Activated	3.652	bias	8.58e-12	CCL2,CCN1,CDKN1A,CEBPB,CXCL1,CXCL2,CXCL8,F3,IL1B,IL1R1,IL6,ITGB3,MMP9,MYC,PLAUR,SOCS3,THBS1,TLR2	131 (23)
platelet activating factor		chemical - endogenous mammalian	Activated	2.942	bias	9.45e-12	CCL2,CDKN1A,EGR1,F3,ICAM1,IL6,MMP9,PLAUR,SOCS3,THBS1,VEGFA	134 (13)
methotrexate		chemical drug		-1.182		9.88e-12	CASP4,CCL19,CCL2,CDKN1A,COL4A1,CXCL10,CXCL11,CXCL8,FPR1,FPR2,ICAM1,IL1B,IL4R,IL6,MYC,PCK1,SDS,SOCS3,THBS1	85 (7)
indomethacin		chemical drug		0.359	bias	1.06e-11	ADAMTS1,CCL2,CD14,CDKN1A,CEBPB,CP,IL1B,IL1R1,IL1RL1,IL6,LOXL2,MYC,NPPA,PLA1A,PLAUR,S100A8,TFPI2,VDR,VEGFA	118 (14)
HMGB1		transcription regulator	Activated	3.542	bias	1.12e-11	CCL2,CD163,CDKN1A,CXCL2,CXCL8,EGR1,ICAM1,IL1B,IL1R1,IL6,MMP9,SELE,TLR2	124 (22)
butyric acid		chemical - endogenous mammalian		-1.114		1.28e-11	ADGRE1,BCL2A1,CD14,CDK2,CDKN1A,COL4A1,COL4A2,CXCL8,GBP2,ICAM1,IFITM2,IL18R1,IL1B,IL1R1,IL1RL1,IL32,IL6,IRF1,MMP9,MYC,PCK1,SOCS3,TLR2,TOP2A,VEGFA
Pkc(s)		group	Activated	2.841	bias	1.36e-11	CCL2,CCN1,CDKN1A,CXCL8,EDN1,EGR1,F3,FOSL1,GADD45B,GRHL3,IL1B,IL6,MMP9,NR4A3,PER1,S100A8,VDR,VEGFA	122 (16)
NOD2		other	Activated	3.254	bias	1.37e-11	BCL2A1,CCL2,CLEC4E,CXCL10,CXCL2,CXCL8,GPR84,ICAM1,IL1B,IL6,MEFV,SOCS3	119 (21)
SELPLG		other	Activated	3.162	bias	1.39e-11	BCL2A1,CCL2,CDKN1A,CXCL2,CXCL8,CYP1B1,IL1B,IL4R,PLAUR,THBD	124 (13)
VCAN		other		0.096		1.66e-11	ADAMTS9,ANGPTL4,CCL2,CDKN1A,CEBPB,CRISPLD2,CXCL2,CXCL8,F3,ICAM1,IL1B,IL6,MMP9,THBD,VEGFA,YBX3	90 (18)
bempedoic acid		chemical drug	Inhibited	-2.621	bias	1.68e-11	ADGRE1,CCL2,CXCL10,CXCL8,ICAM1,IL1B,IL6
EGR1	1.394	transcription regulator	Activated	3.262	bias	1.74e-11	ARC,CCL2,CDKN1A,CXCL2,CXCL8,EGR1,F3,FOSL1,GADD45B,ICAM1,IL1B,MMP9,MYC,RRAD,SOCS1,THBS1,VEGFA	144 (21)
cocaine		chemical drug	Activated	3.221	bias	1.74e-11	ARC,CCL2,CXCL2,CXCL8,DUSP5,EGR1,FOSB,FOSL1,GADD45B,ICAM1,IL6,MNS1,NPTX2,NR4A3,PER1,THBS1,VEGFA
spironolactone		chemical drug		-1.644	bias	1.95e-11	ABCC3,CD163,CDKN1A,CEBPB,EDN1,FKBP5,ICAM1,IL1B,IL6,NPPA,PER1,PGF,VEGFA	114 (13)
BTK		kinase		1.089		1.96e-11	BCL2A1,CDK2,CDKN1A,CEBPB,CISH,CXCL10,CXCL8,EMP1,IL1B,IL6,IRF1,IRF4,ITGB3,MYC	124 (27)
tamoxifen		chemical drug		0.999		2.01e-11	AQP9,CCN1,CDK2,CDKN1A,CEBPD,CXCL8,DEPP1,IL6,IRF1,LIF,LOXL2,MAFF,MYC,NNMT,OXTR,SDS,SELE,SERPINA3,TYMP,VDR,VEGFA	133 (17)
RB1		transcription regulator		-1.999		2.06e-11	CASP4,CDK2,CDKN1A,COL4A1,COL4A2,CSF3,CXCL2,CXCL8,EGR1,F3,FOSB,FOSL1,GADD45B,GEM,GPR4,IL6,KLF10,LCK,LOXL2,MYC,NR4A3,OSMR,PER1,TREM1,VEGFA,ZFP36	134 (26)
GIP		other	Activated	2.2	bias	2.1e-11	CCL2,CXCL10,CXCL2,GBP2,GBP5,IL1B,IL4R,IL6,PCK1,SOCS3,STX11
IL1R1	1.241	transmembrane receptor	Activated	2.593	bias	2.1e-11	ABCC3,CXCL1,CXCL10,CXCL2,CXCL8,EGR1,ICAM1,IL1B,IL6,MMP9,SELE	129 (21)
IL12B		cytokine	Activated	2.16	bias	2.1e-11	CEBPD,CXCL10,CXCL8,DUSP5,ICAM1,IL1B,IL6,S100A8,S100A9,SOCS1,SOCS3	112 (11)
estrogen		chemical drug	Activated	2.241	bias	2.29e-11	BCL3,CCL2,CCN1,CDKN1A,COL4A2,EGR1,ICAM1,IL1B,IL1RL1,IL6,LIF,LTF,MYC,NFIL3,OXTR,SERPINA3,TOP2A,VDR,VEGFA,ZFP36	146 (23)
PRKCE		kinase	Activated	3.136	bias	2.58e-11	CCN1,CDKN1A,CEBPB,CSF3,CXCL8,EGR1,FCGR1A,IL1B,IL6,MMP9,MYC,VEGFA	137 (25)
CCL5		cytokine	Activated	2.755	bias	2.58e-11	CCL2,CD163,CXCL2,CXCL8,CYP1B1,EMP1,IL1B,IL6,MMP9,PLAUR,THBS1,ZFP36	120 (16)
SFTPA1		transporter	Inhibited	-3.426	bias	2.58e-11	ANGPTL4,CCN1,CXCL10,CXCL2,CYP1B1,EGR1,ETV7,FOSB,IL1B,IL1RL1,IL6,MYC	116 (12)
MTOR		kinase		1.245	bias	2.7e-11	BCL2A1,CCL2,CDKN1A,CEBPB,CEBPD,CXCL1,CXCL2,CXCL8,HAMP,IL1B,IL1R1,IL4R,IL6,IRF1,MEFV,MMP9,MYC,SOCS3,TNFRSF10C,TNFRSF1A,TNFRSF6B,VEGFA	135 (22)
WT1		transcription regulator		1.493		2.76e-11	BCL2A1,CCL2,CDKN1A,COL4A1,CXCL10,EGR1,FOSB,HAMP,IL1B,IL32,MMP9,MT1X,MYC,OSM,PLAUR,THBS1,TM4SF1,VDR,VEGFA	142 (26)
tacrolimus		chemical drug		-0.98	bias	2.76e-11	BATF,CCL2,CISH,CXCL10,CXCL2,CXCL8,EDN1,EGR1,FKBP5,FOSB,HAMP,IL1B,IL1RL1,IRF4,KLRC4-KLRK1/KLRK1,MYC,MYMK,NPPA,PDLIM4	120 (7)
Alpha catenin		group	Inhibited	-3.552	bias	2.76e-11	ADAMTS1,BCL3,CXCL10,CXCL2,IL1B,IL6,IRF1,MMP9,MYC,S100A8,S100A9,SELE,SOCS3,STEAP4	114 (12)
tyrphostin AG490		chemical drug	Inhibited	-3.484	bias	2.89e-11	CCL2,CDKN1A,CXCL2,CXCL8,EDN1,ICAM1,IL1B,IL6,IRF1,MMP9,MYC,SOCS3,VEGFA	98 (11)
TAB1		enzyme		-1.151	bias	3.11e-11	CDKN1A,CH25H,CXCL10,CXCL8,GBP1,GBP2,IL1B,IL6,SELE	117 (21)
TP63		transcription regulator	Activated	4.219	bias	3.45e-11	ADAMTS1,BCL3,CCN1,CDKN1A,COL4A1,CXCL8,EMP1,EPHA2,F3,FOSL1,FOSL2,GRHL3,IL1B,IL6,MAFF,MPZL2,MYC,RUNX1,S100A8,SFN,THBS1,TNFRSF1A,TOP2A,VDR,VEGFA	138 (20)
EP300		transcription regulator		1.749	bias	3.46e-11	ARID5A,CCL2,CDK2,CDKN1A,CRISPLD2,CSF3,CST7,CXCL8,EDN1,EGR1,FOSL2,IL15RA,IL18R1,IL1R1,IL6,IL7R,MYC,NPPA,PCK1,PDLIM4,SELE,SOCS3,TLR2,VEGFA	125 (24)
PRKCA		kinase	Activated	3.45	bias	3.85e-11	CCL2,CDKN1A,CSF3,CXCL10,CXCL2,EGR1,ICAM1,MMP9,MYC,NPPA,RUNX1,S100A8,S100A9,VEGFA	141 (20)
aspirin		chemical drug	Inhibited	-2.449	bias	4.03e-11	CCL2,CDK2,CDKN1A,CSF3,CXCL1,CXCL10,CXCL8,EMP1,HILPDA,ICAM1,IL1B,IL6,MMP9,NPPA,THBS1,TYMP	109 (12)
TGFA		growth factor	Activated	2.09	bias	4.07e-11	CCL2,CDKN1A,CEBPB,CXCL10,CXCL2,CXCL8,FOSL2,ICAM1,IL6,MMP9,SLPI,VEGFA	123 (12)
hydrogen peroxide		chemical - endogenous mammalian	Activated	4.609	bias	4.21e-11	BCL2A1,CCL2,CDK2,CDKN1A,CSF3,CXCL8,EDN1,EGR1,EPHA2,FOSL1,GADD45B,HAMP,ICAM1,IL1B,IL32,IL6,ITGB3,MMP9,MYC,NFIL3,PGF,PLAUR,SERPINH1,TNFRSF10C,VDR,VEGFA	66 (3)
NS-398		chemical reagent	Inhibited	-2.921	bias	4.24e-11	CDKN1A,CEBPB,CXCL8,F3,ICAM1,IL1B,IL6,MMP9,S100A8,S100A9,TFPI2,TREM1,VEGFA	96 (7)
norepinephrine		chemical - endogenous mammalian	Activated	3.308	bias	4.39e-11	CEBPB,CXCL8,EDN1,EGR1,FOSL2,FPR2,GEM,HILPDA,IL1B,IL6,MMP9,NPPA,NR4A3,PER1,TC2N,VEGFA
emodin		chemical drug		-1.702	bias	4.39e-11	CDKN1A,CXCL10,CXCL8,CYP1B1,ICAM1,IL1B,IL6,IRF4,MMP9,SELE,SOCS1	67 (6)
CREB1		transcription regulator	Activated	4.684	bias	4.62e-11	ARC,BAG3,CCN1,CDKN1A,CEBPB,CEBPD,CH25H,CSRNP1,CXCL2,CXCL8,EDN1,EGR1,FOSB,GADD45B,GEM,IL1B,IL6,MNS1,MYC,NFIL3,NPAS4,NPTX2,NR4A3,PCK1,PER1,VEGFA,ZFP36	102 (20)
CDKN1A	2.565	kinase	Inhibited	-2.463	bias	4.95e-11	CCL2,CCN1,CDKN1A,COL4A1,COL4A2,CSF3,CXCL2,IL1B,IL1R1,IL32,IL6,ITGB3,LOXL2,MMP9,MYC,OSMR,TOP2A,TREM1,VEGFA	123 (25)
cigarette smoke		chemical toxicant	Activated	3.671	bias	4.95e-11	CCL2,CCN1,CDKN1A,COL4A2,CXCL10,CXCL2,CXCL8,CYP1B1,EGR1,FOSL1,ICAM1,IL1B,IL6,MAFF,MMP9,PGF,SERPINA3,TNFRSF1A,VEGFA
CUX1		transcription regulator		-0.599		5.24e-11	CDK2,CDKN1A,CXCL1,CXCL10,CXCL2,CXCL8,LILRB3,LTF,MYC,NPPA,THBS1	128 (22)
carbon monoxide		chemical - endogenous mammalian	Inhibited	-2.107	bias	5.24e-11	CCL2,CD14,CDKN1A,EGR1,F3,HAMP,ICAM1,IL1B,IL6,PLAUR,VEGFA
bleomycin		biologic drug	Activated	3.636	bias	5.65e-11	CCL2,CDKN1A,CXCL1,CXCL10,CXCL2,FOSL1,ICAM1,IL1B,IL4R,IL6,LMNB1,MMP9,MYC,PLA1A,THBS1,TLR2,TNFRSF1A
TCF3		transcription regulator		0.853	bias	5.83e-11	CD93,CDKN1A,GADD45B,IL18R1,IL1B,IL1RL1,IL32,IL6,IL7R,IRF1,IRF4,LCK,MYC,NFIL3,NPPA,NR4A3,PLAC8,SOCS1,SOCS3,TOP2A,VEGFA,ZBP1,ZC3H12A	115 (25)
docosahexaenoic acid		chemical drug		-1.401	bias	6.14e-11	BCL2A1,CCL2,CDKN1A,CEBPB,CXCL8,IL1B,IL6,LOXL2,MMP9,MYC,PCK1,SELE,SERPINH1,SOCS3,THBS1,TNFRSF1A	67 (7)
MAPK7		kinase	Activated	2.336	bias	6.29e-11	ADAMTS1,BCL2A1,CXCL10,CXCL2,CXCL8,EDN1,IL1B,IL6,MYC,STEAP4,THBD,VEGFA	118 (22)
IKZF1		transcription regulator		-1.885	bias	6.78e-11	CCL19,CDKN1A,CISH,CSF3,CXCL2,DEPP1,DUSP5,EMP1,IL15RA,IL18R1,IL6,IL7R,IRF4,LCK,LILRB3,MYC,RUNX1,SERPINH1,SLPI	146 (24)
NFAT5		transcription regulator	Activated	3.182	bias	6.91e-11	BCL2A1,CCL2,COL4A1,CSF3,CXCL10,EDN1,F3,IL18R1,IL1B,IL6,IRF1,ITGB3,LIF,TLR2,VEGFA	143 (17)
TNFSF12		cytokine	Activated	3.3	bias	6.92e-11	CCL19,CCL2,CLEC4E,CXCL10,CXCL2,CXCL8,ICAM1,IL1B,IL6,MMP9,S100A8,S100A9,SELE	86 (12)
APP		other	Activated	4.486	bias	6.96e-11	ARC,CCL2,CDK2,CDKN1A,CEBPB,CH25H,CP,CSF3,CXCL1,CXCL10,CXCL2,CXCL8,EDN1,EGR1,FCGR1A,FOSB,GBP2,ICAM1,IL1B,IL6,IRF1,IRF4,ITGB3,LIF,MAFF,MMP9,MYC,OSM,S100A8,SLAMF8,SOCS1,SOCS3,TLR2,TOP2A,VEGFA	101 (19)
MIF		cytokine	Activated	3.109	bias	7.3e-11	ADGRE1,CCL2,CEBPB,CXCL2,CXCL8,CXCR1,ICAM1,IL15RA,IL1B,IL1R1,IL4R,IL6,IL7R,MMP9	108 (19)
ATP-gamma-S		chemical reagent				7.39e-11	CCL2,CD300E,CST7,CXCL2,CXCL8,IL15RA,IL6,IL7R,IRF4,MMP9,THBS1
CNTF		cytokine	Activated	2.567		7.61e-11	ADGRE1,CD14,CEBPD,CISH,CP,CXCL8,EGR1,IL7R,IRF1,LIF,OSMR,SERPINA3,SLC11A1,SOCS1,SOCS3,TLR2,ZFP36	76 (4)
IL10RA		transmembrane receptor	Inhibited	-2.524		7.98e-11	BATF2,BOC,CCN1,CLEC4E,CST7,EDN1,GBP2,GBP5,IL15RA,IL1B,IL6,IRF1,LRG1,PCK1,SECTM1,SLAMF8,SOCS3,TLR2,TREM1,ZBP1	90 (7)
CCN1	1.26	other	Activated	3.265	bias	8.33e-11	CCL2,CCN1,CDKN1A,CXCL10,CXCL2,CXCL8,IL1B,IL6,ITGB3,MMP9,MYC,VEGFA	74 (7)
EML4-ALK		fusion gene/product		1.772		8.33e-11	CDKN1A,CXCL8,EGR1,GADD45B,IL15RA,IL4R,IRF1,IRF4,NNMT,SOCS3,THBD,TLR2
IRF9		transcription regulator		-0.126		8.65e-11	CCL19,CXCL10,CXCL8,GBP1,IL6,IRF1,NPPA,SOCS1,SOCS3,ZBP1	108 (17)
9,10-dimethyl-1,2-benzanthracene		chemical toxicant	Activated	2.2	bias	8.65e-11	CDKN1A,CXCL2,CYP1B1,EPHA2,IL1B,IL6,MMP9,RUNX1,S100A8,S100A9
GPS2		transcription regulator	Inhibited	-2.577	bias	8.74e-11	CD14,CDKN1A,CXCL1,CXCL10,CXCL2,CXCL8,IL1B,IL6,MYC,RAB20,SOCS1	103 (23)
cardiotoxin		chemical - other	Activated	3.162	bias	9.22e-11	ANGPTL4,CCL2,CXCL10,FPR1,IL1B,IL1R1,IL4R,IL6,IL7R,LIF,LRG1,LTF,OSM,S100A8,S100A9,THBS1,TREM1,VEGFA
GATA3		transcription regulator		-0.551		9.22e-11	ANGPTL4,BATF,CDKN1A,GRHL3,ICAM1,IL1RL1,IL6,IL7R,ITK,KLRC1,MYC,NFIL3,NPPA,RUNX1,S100A8,S100A9,SLPI,VEGFA	98 (21)
LGALS3		other		1.529	bias	9.86e-11	CCL2,CDKN1A,CEBPB,CLEC2B,COL4A1,CXCL2,ICAM1,IL1B,IL6,LMNB1,MYC,SELE,SOCS3	130 (25)
nitric oxide		chemical - endogenous mammalian		0.516	bias	9.93e-11	CDKN1A,CXCL10,CXCL8,EDN1,EGR1,IL1B,IL6,IL7R,MMP9,MYC,PGF,SELE,SFN,THBS1,VEGFA	130 (15)
L-alpha-lysophosphatidylcholine, palmitoyl		chemical - endogenous mammalian		-1.342	bias	1.04e-10	CCL2,CXCL10,CXCL8,ICAM1,VEGFA
carrageenan		chemical drug	Activated	2.939	bias	1.06e-10	CXCL2,CXCL8,EGR1,FOSB,FOSL1,FOSL2,ICAM1,IL1B,IL6,VEGFA
IL1RL2		transmembrane receptor	Activated	2.596	bias	1.09e-10	CXCL1,CXCL10,CXCL2,CXCL8,IL6,MMP9,S100A8
PTGER2		G-protein coupled receptor	Activated	2.228	bias	1.11e-10	ADGRE1,CXCL10,CXCL8,EGR1,FPR1,HAMP,IL1B,IL6,LIF,MMP9,THBS1,TREM1,VEGFA	103 (14)
H89		chemical drug	Inhibited	-3.117	bias	1.19e-10	CD14,CDKN1A,CEBPB,CXCL8,EGR1,IL1B,IL6,MMP9,MYC,NFIL3,RUNX1,S100A8,TFPI2,TREM1,VEGFA	78 (9)
KLF6		transcription regulator		1.761		1.24e-10	CCL2,CDKN1A,CHI3L1,CXCL2,CXCL8,ICAM1,IL1B,IL6,MMP9,MYC,SERPINH1,TFPI2,VEGFA	105 (19)
homocysteine		chemical - endogenous mammalian	Activated	2.648		1.24e-10	CCL2,CDKN1A,CXCL10,CXCL8,F3,FOSL2,HAMP,IL1B,IL6,OXTR,PGF,SOCS3,VEGFA	55 (5)
STAT		group	Activated	2.759	bias	1.26e-10	CDKN1A,CEBPD,CISH,HAMP,IRF1,NPPA,SERPINA3,SOCS1,SOCS3	86 (7)
NKX2-3		transcription regulator		-1.167		1.26e-10	ANGPTL4,BATF2,C2CD4B,CDKN1A,CSRNP1,CXCL8,EDN1,GBP1,GBP2,IL7R,MEDAG,MT1M,PLA1A,TCIM,TFPI2,TNFRSF10D,TYMP
kainic acid		chemical toxicant	Activated	3.438	bias	1.41e-10	CEBPB,CSRNP1,EGR1,FOSB,FOSL1,FOSL2,GADD45B,IL1B,IL6,MMP9,NFIL3,NPAS4,NPTX2,PER1,VEGFA
SAMSN1		other	Activated	3.464	bias	1.43e-10	ARID5A,BATF,CXCL10,CXCL2,EDN1,IL15RA,IL6,IRF1,PLA1A,SOCS1,SOCS3,ZC3H12A	19 (4)
RIPK1		kinase	Activated	3.027	bias	1.58e-10	CCL2,CXCL1,CXCL10,CXCL2,CXCL8,HAMP,IL1B,IL6,MMP9,VEGFA	121 (23)
25-hydroxycholesterol		chemical reagent	Activated	2.623		1.66e-10	CH25H,CXCL8,CYP21A2,FOSB,FOSL1,FOSL2,IL1B,IL6,MAFF,MYC,NR4A3	102 (12)
STAT4		transcription regulator	Activated	3.921	bias	1.67e-10	BCL3,CCL2,CDK2,CXCL10,CXCL2,HILPDA,IL18R1,IL6,IRF1,IRF4,MYC,PER1,PLAC8,RRAD,SELE,SOCS3,VEGFA	128 (18)
8-bromo-cAMP		chemical reagent	Activated	3.717	bias	1.69e-10	CDK2,CDKN1A,CEBPB,CYP1B1,CYP21A2,EDN1,EGR1,FOSL1,IL1B,IL1RL1,IL4R,IL6,IL7R,ITGB3,LIF,MMP9,MYC,NFIL3,NPPA,PCK1,RUNX1,SOCS1,THBS1,TREM1,VEGFA
SYK		kinase	Activated	2.261		1.74e-10	ARID5A,CCL2,CXCL10,CXCL8,EDN1,FOSL1,ICAM1,IL1B,IL6,IRF1,ITGB3,TFPI2,VEGFA	136 (23)
KIT		transmembrane receptor				1.74e-10	CCL2,CISH,CXCL10,ICAM1,IL15RA,IL4R,IL6,IRF1,LIF,MYC,OSM,SOCS1,SOCS3	124 (21)
IKBKG		kinase		1.839	bias	1.79e-10	CEBPB,CEBPD,CH25H,CP,CXCL10,CXCL2,CXCL8,GBP2,ICAM1,IL1B,IL6,NPPA,SOCS3,VEGFA	105 (16)
CHD1		enzyme	Activated	2.646	bias	1.83e-10	BCL2A1,CXCL1,CXCL2,ICAM1,IL1B,IL6,LIF	70 (14)
METTL3		enzyme		0.562		1.91e-10	CCL2,CISH,CXCL10,ICAM1,IL1B,IL6,SOCS1,SOCS3	126 (24)
PROCR		other		-0.616	bias	1.91e-10	GBP2,ICAM1,IL1B,IL1R1,IL6,LIF,MMP9,MYC	44 (5)
LPL		enzyme		0.976	bias	1.91e-10	CCL2,CXCL8,GBP1,ICAM1,IL1B,IL6,NPPA,SELE,THBS1,VEGFA	99 (13)
TRAF3IP2		enzyme	Activated	2.776	bias	1.94e-10	CEBPD,CSF3,CXCL10,CXCL2,ICAM1,IL1B,IL6,MMP9,S100A8,STEAP4,ZC3H12A	104 (21)
IL22		cytokine	Activated	3.123	bias	1.97e-10	BCL3,CXCL1,CXCL10,CXCL2,CXCL8,IL1B,IL6,MMP9,MYC,S100A12,S100A8,S100A9,SERPINA3,SOCS3
SAA		group	Activated	2.954	bias	2.07e-10	CCL2,CSF3,CXCL8,F3,ICAM1,IL1B,IL6,IRF4,TLR2	113 (20)
NFKBIE		transcription regulator		1.732	bias	2.11e-10	CCL2,CSF3,CXCL8,ICAM1,LIF,SELE	105 (14)
quercetin		chemical drug		-1.902		2.2e-10	CCL2,CXCL10,CXCL8,DUSP5,EDN1,EGR1,FOSB,ICAM1,IL1B,IL32,IL6,KLF10,MMP9,MYC,PLAC8,PLAUR,SELE	131 (23)
RNF31		enzyme		-0.765	bias	2.26e-10	CCL19,CCL2,CXCL1,CXCL10,CXCL2,CXCL8,IL15RA,IL1B,IL1RL1,IL4R,IL6	98 (20)
CISH	2.902	other	Inhibited	-3.302	bias	2.26e-10	CD14,CISH,CLEC4E,CXCL10,EDN1,HILPDA,IL1B,MYC,NR4A3,OSM,PLAUR
SMPD1		enzyme	Activated	3.108	bias	2.31e-10	CCL2,CSF3,CXCL1,CXCL11,CXCL2,CXCL8,IL6,TLR2,TNFRSF1A,TYMP	114 (17)
Pka		complex	Activated	3.278	bias	2.38e-10	ARC,CD14,CDK2,CDKN1A,CEBPB,CXCL10,EDN1,EGR1,IL6,IRF1,NR4A3,OXTR,PCK1,RUNX1	98 (7)
mir-155		microRNA		-1.831	bias	2.38e-10	CCL2,CD163,CDKN1A,CEBPB,CSF3,CXCL10,CXCL8,DUSP5,EDN1,IL1B,IL6,IRF4,SOCS1,SOCS3	138 (24)
ethanol		chemical - endogenous mammalian		1.03	bias	2.5e-10	CCL2,CD14,CDKN1A,CEBPB,CEBPD,CXCL8,EDN1,EGR1,FOSB,FOSL1,FOSL2,HAMP,ICAM1,IL1B,IL1R1,IL6,MMP9,MYC,NPPA,PCK1,SELE,TFPI2,TLR2	62 (7)
IL11		cytokine		-0.096		2.62e-10	BCL2A1,CEBPD,CXCL8,ICAM1,IL1B,IL6,IRF1,MMP9,SERPINA3,SOCS3,STX11	99 (10)
PGF	1.132	growth factor	Activated	2.567	bias	2.63e-10	ANGPTL4,CCL2,CXCL8,EDN1,EGR1,FOSB,IL1B,IL6,MMP9	108 (14)
UM101		chemical drug	Inhibited	-2.813	bias	2.65e-10	CXCL1,CXCL10,CXCL11,CXCL8,IL1B,MMP9,PLA1A,VDR	102 (7)
PI3K (complex)		complex	Activated	3.638	bias	2.65e-10	BCL2A1,CCL2,CDKN1A,CEBPB,CXCL10,CXCL8,FOSL1,ICAM1,IL1B,IL6,IL7R,MMP9,MYC,NPPA,SOCS3,THBS1,TREM1,TYMP,VEGFA	144 (29)
AKT1		kinase	Activated	2.252	bias	2.81e-10	BCL2A1,CCL2,CDK2,CDKN1A,CEBPD,CISH,COL4A1,CXCL10,CXCL2,CXCL8,EGR1,FOSB,IL6,MMP9,MYC,NPPA,PCK1,THBS1,VEGFA	132 (24)
PRKN		enzyme	Inhibited	-2.201	bias	3.06e-10	CCL2,CDKN1A,CSF3,CXCL1,CXCL2,CXCL8,ICAM1,IL1B,IL6,MMP9,MYC,PLAUR	139 (26)
losartan potassium		chemical drug		-1.16	bias	3.14e-10	CXCL10,CXCL8,EDN1,EGR1,F3,GBP2,IL1B,IL6,MMP9,NPPA,S100A8,S100A9,SOCS3,VEGFA
isoproterenol		chemical drug	Activated	3.617	bias	3.26e-10	CSF3,CYP1B1,EDN1,FOSL1,FOSL2,FPR2,HILPDA,IL1B,IL6,LIF,MMP9,NPPA,NR4A3,PCK1,VEGFA
IL17F		cytokine	Activated	2.487	bias	3.32e-10	CCL2,CSF3,CXCL1,CXCL10,CXCL2,CXCL8,ICAM1,IL32,IL6	69 (3)
NOTCH1		transcription regulator		0.492		3.47e-10	CCN1,CD14,CDK2,CDKN1A,CEBPB,CEBPD,CXCL1,CXCL8,FOSB,FOSL1,ICAM1,IL6,IL7R,IRF1,MYC,SELE,SOCS1,VEGFA	132 (25)
NEIL2		enzyme		-0.447	bias	3.52e-10	CCL19,CCL2,CD14,CEBPB,CXCL10,CXCL2,IL1B,IL1R1,IL6,SELE,TLR2	84 (12)
cyclic AMP		chemical - endogenous mammalian	Activated	3.403	bias	3.91e-10	ARC,CCL2,CDKN1A,CEBPB,CEBPD,CYP21A2,EGR1,F3,FCGR1A,FOSL2,IL1B,IL6,MMP9,MYC,PCK1,PER1,SOCS3,THBD	54 (3)
interferon beta-1a		biologic drug				4.5e-10	CST7,FCGR1A,FPR1,GADD45B,GBP5,IRF1,LILRB3,LTF,MMP9,NFIL3,PLAUR,S100A12,S100A9
PS-1145		chemical drug	Inhibited	-2.607	bias	4.67e-10	CCL2,CXCL1,CXCL8,ICAM1,IL6,IRF1,SERPINA3
GNAS		enzyme	Activated	2.53	bias	4.67e-10	ADAMTS1,CCN1,CDK2,CXCL2,FOSL2,GEM,IL6,MAFF,MYC,NR4A3,THBS1	101 (18)
STAT2		transcription regulator		1.72	bias	4.71e-10	CCL19,CXCL10,CXCL8,GBP1,IFITM2,IL6,IRF1,SOCS1,SOCS3,ZBP1	106 (18)
heme		chemical - endogenous mammalian		-0.676	bias	4.71e-10	CD14,CD163,CSF3,CXCL10,CXCL2,ICAM1,IL1B,IL6,LIF,PER1	75 (7)
CALCA		other		0.886		4.85e-10	BATF,CCL2,CXCL8,EDN1,FOSL2,GADD45B,HILPDA,ICAM1,IL1RL1,IL4R,IL6,IL7R,MYC,NFIL3,PDLIM1
ELANE		peptidase	Activated	2.24	bias	5.18e-10	CD14,CEBPD,CXCL2,CXCL8,IL1B,IL6,MMP9,OSM,SLPI	99 (18)
IFI16		transcription regulator	Activated	3.135	bias	5.37e-10	CCL2,CDKN1A,CXCL10,CXCL8,EDN1,ICAM1,IL1B,IL6,IL7R,NPPA,SELE	127 (23)
FOXO3		transcription regulator		0.586		5.45e-10	CASP4,CCN1,CDKN1A,CH25H,COL4A1,COL4A2,CXCL10,CXCL8,DEPP1,EGR1,FOSB,GADD45B,ICAM1,IL1R1,IL6,MMP9,MYC,TCIM,TNFRSF1A,VEGFA	131 (23)
N-nitro-L-arginine methyl ester		chemical drug		0.402		5.55e-10	CCL2,CXCL2,CXCL8,ICAM1,IL1B,IL6,ITGB3,MMP9,NPPA,SELE,TLR2,VEGFA
tunicamycin		chemical - endogenous non-mammalian	Activated	2.356	bias	5.57e-10	CASP4,CDKN1A,CEBPB,CEBPD,CXCL2,EGR1,GADD45B,HAMP,ICAM1,IL1B,IL6,MMP9,MYC,NFIL3,SLC39A14,SOCS3,TLR2,VEGFA
N-acetylmuramyl-L-alanyl-D-isoglutamine		chemical - endogenous non-mammalian	Activated	3.021	bias	5.58e-10	CCL2,CXCL11,CXCL2,CXCL8,ICAM1,IL1B,IL6,ITGB3,MMP9,TREM1	17 (3)
etoposide		chemical drug	Activated	2.668	bias	5.95e-10	BCL2A1,CCL2,CDKN1A,CXCL1,CXCL10,CXCL2,CXCL8,ICAM1,IL1B,IL6,IRF1,MYC,SFN,TNFRSF10D,TNFRSF1A,TOP2A	81 (10)
STAT5a/b		group	Activated	2.156	bias	6.07e-10	BCL2A1,CDKN1A,CISH,EMP1,FCGR1A,IL4R,IRF1,MYC,OSM,PCK1,SOCS1,SOCS3,TLR2	105 (18)
RNF152		enzyme	Activated	2.195	bias	6.21e-10	CXCL1,CXCL10,CXCL8,IL1B,IL6	94 (12)
THPO		cytokine	Activated	3.273	bias	6.23e-10	CISH,CXCL1,ICAM1,IL1B,IL6,IRF1,ITGB3,MYC,RUNX1,SOCS3,VDR,VEGFA	60 (3)
lipid A		chemical toxicant	Activated	2.789	bias	6.42e-10	CCL2,CD14,CSF3,CXCL10,CXCL8,FCGR1A,IL1B,IL6,THBS1	101 (14)
ANGPT1		growth factor		0.22	bias	6.42e-10	ADAMTS1,ADAMTS9,CCL2,DUSP5,ICAM1,IL1R1,NPPA,SELE,VEGFA
PTX3		other		-0.274	bias	6.54e-10	CCL2,CXCL2,CXCL8,F3,IL1B,IL6,MMP9,TLR2	56 (3)
PPARG		ligand-dependent nuclear receptor		-0.486	bias	6.69e-10	ANGPTL4,CCL2,CDK2,CDKN1A,CEBPB,CSF3,CXCL1,CXCL2,CXCL8,EDN1,FOSL1,ICAM1,IL1B,IL6,MMP9,NPPA,PCK1,RAB20,S100A8,SELE,SOCS1,SOCS3,VDR,VEGFA	134 (19)
reactive oxygen species		chemical toxicant	Activated	3.128	bias	6.7e-10	CCL2,CDKN1A,CSF3,CXCL8,EDN1,F3,IL1B,IL6,ITGB3,MYC,RRAD,TLR2,VEGFA	60 (7)
TLR1		transmembrane receptor	Activated	2.378	bias	7.12e-10	CXCL8,FCGR1A,HAMP,IL15RA,IL1B,IL6,VDR	91 (13)
E. coli serotype 0127B8 lipopolysaccharide		chemical - endogenous non-mammalian	Activated	3.343	bias	7.13e-10	AQP9,CCL2,CD14,CXCL10,CXCL2,FPR2,IL1B,IL6,IRF1,LIF,MEFV,PCK1,SOCS3,TLR2,VEGFA
FOXO1		transcription regulator	Activated	2.257	bias	7.46e-10	ANGPTL4,AQP9,BCL2A1,CDKN1A,CH25H,COL4A1,COL4A2,CXCL10,CXCL8,EDN1,EGR1,FOSB,GADD45B,ICAM1,IL1B,IL1R1,IL6,IL7R,MMP9,MYC,PCK1,SFN,THBS1	138 (25)
fulvestrant		chemical drug		-0.25		7.86e-10	CASP4,CCL2,CCN1,CDKN1A,CEBPD,CXCL10,CXCL11,EGR1,FOSL2,HAMP,ICAM1,IL1B,IRF1,ITGB3,KLF10,LTF,MYC,VEGFA	128 (17)
IFNLR1		transmembrane receptor				7.92e-10	CLEC4E,CXCL10,CXCL2,IL1B,IL6,LIF,MYC,THBS1,TLR2
stallimycin		biologic drug	Activated	2.933	bias	7.92e-10	CXCL10,CXCL8,F3,GDF5,IL1B,IL6,IL7R,IRF1,IRF4
cisplatin		chemical drug	Activated	4.299	bias	8.37e-10	ABCC3,ADAMTS1,ADGRE1,BCL2A1,C11orf96,CCL2,CD14,CDKN1A,CP,CXCL10,CXCL8,EDN1,EGR1,F3,FOSL1,ICAM1,IL1B,IL4R,IL6,MT1X,MYC,PLA1A,RUNX1,SOCS3,TCIM,THBS1,TNFRSF10C,TNFRSF1A,TOP2A,TYMP	98 (12)
TIRAP		other		1.536	bias	8.65e-10	CXCL10,CXCL2,CXCL8,ICAM1,IL1B,IL6,IRF1,SELE	90 (21)
STAT5B		transcription regulator		0.926	bias	8.9e-10	CASP4,CDKN1A,CISH,FOSL2,GADD45B,HAMP,IFITM2,IL6,IRF1,MYC,NNMT,NPPA,OSM,PDZK1IP1,SLC51B,SOCS1,SOCS3,TLR2,TNFRSF1A,ZFP36	120 (20)
MRTFA		transcription regulator		1.628		8.94e-10	CCN1,EDN1,EGR1,FCN1,HAMP,ICAM1,LTF,MMP9,NPPA,RUNX1,S100A8,S100A9,SELE,SLPI,THBS1	95 (22)
Jnk		group	Activated	3.67	bias	8.95e-10	CCL2,CXCL8,EDN1,EGR1,F3,FOSB,ICAM1,IL1B,IL6,MMP9,MYC,PLAUR,S100A12,SELE,SOCS3,ZFP36	138 (21)
ZBTB10		other	Activated	3.606	bias	8.96e-10	ARID5A,CASP4,CXCL10,GBP5,IFITM2,IL1B,IL32,IL4R,IL6,IRF1,IRF4,NR4A3,TNFRSF1A,ZBP1	114 (17)
HSPB8		kinase		1.741	bias	9.11e-10	CCL2,CDK2,CXCL8,ICAM1,IL6,NPPA	120 (26)
WRN		enzyme	Inhibited	-2.15	bias	9.11e-10	CDKN1A,CXCL1,CXCL2,CXCL8,IL1B,IL6	123 (26)
Sn50 peptide		chemical toxicant	Inhibited	-3.106	bias	9.13e-10	BCL2A1,CXCL10,CXCL2,CXCL8,ICAM1,IL1B,IL6,MMP9,MYC,TYMP
SMAD1		transcription regulator	Activated	2.043	bias	9.71e-10	CDKN1A,COL4A1,CXCL2,GADD45B,ICAM1,IRF1,MYC,SELE,VEGFA	108 (22)
ZFTA-RELA		fusion gene/product	Activated	3	bias	9.71e-10	BCL3,CASP4,CXCL10,CXCL2,ICAM1,IL15RA,IL4R,IL6,IRF1
CTNNB1		transcription regulator	Activated	3.19	bias	1.01e-09	CCN1,CDKN1A,COL4A1,COL4A2,CSF3,CXCL1,CXCL10,CXCL2,CXCL8,CYP1B1,EDN1,EGR1,FOSL1,GADD45B,HILPDA,IL1B,IL1R1,IL6,IRF4,KIFC1,LCK,LIF,MMP9,MPZL2,MYC,PCK1,PLAUR,S100A8,SERPINA3,SFN,SLC1A5,SLC39A14,TNFRSF1A,VEGFA	127 (19)
EPAS1		transcription regulator	Activated	2.924	bias	1.02e-09	ANGPTL4,CCN1,CDKN1A,CEBPB,CXCL2,EDN1,GADD45B,HAMP,HILPDA,ICAM1,IL6,ITGB3,LOXL2,MAFF,NFIL3,PGF,VEGFA	107 (18)
Lymphotoxin		complex	Activated	2.425	bias	1.06e-09	CCL19,CCL2,CXCL10,CXCL8,ICAM1,IL1B,IL6
salvin		chemical toxicant		0.21		1.06e-09	CCL2,CD14,CXCL8,EGR1,IL6,MMP9,VDR
SPP1		cytokine	Activated	2.952	bias	1.11e-09	CCL2,CD163,CDK2,CDKN1A,CXCL1,CXCL2,CXCL8,ICAM1,IL1B,IL6,ITGB3,LIF,MMP9,MYC,VEGFA	121 (28)
CARD9		other	Activated	2.179	bias	1.13e-09	CLEC4E,CSF3,CXCL10,CXCL2,FCGR1A,IL1B,IL6,TLR2	43 (4)
IFNAR1		transmembrane receptor	Activated	2.401	bias	1.15e-09	CH25H,CLEC4E,CXCL10,CXCL11,CXCL2,IL1B,IL6,IRF1,LIF,MYC,SOCS1,SOCS3,THBS1,TLR2	109 (20)
SMAD3		transcription regulator	Activated	2.505	bias	1.16e-09	CCL2,CDKN1A,CRISPLD2,CXCL10,CYP21A2,EDN1,EGR1,FPR2,GADD45B,IL1B,IL32,IL6,MMP9,MYC,SLC51B,THBS1,VEGFA,ZFP36	142 (25)
sirolimus		chemical drug		-0.953	bias	1.17e-09	BCL2A1,BCL3,CDKN1A,CEBPB,CSF3,EGR1,F3,FPR1,HAMP,ICAM1,IL1B,IL4R,IL6,MMP9,MYC,NPPA,NR4A3,PLAUR,SFN,SLC1A5,SLC39A14,SOCS3,THBD,TOP2A,VEGFA,ZFP36	126 (11)
ADRA1B		G-protein coupled receptor				1.18e-09	ARC,CDKN1A,CEBPB,CEBPD,EGR1,IL6,LIF,NPPA,VEGFA
hydrocortisone		chemical - endogenous mammalian		0.439		1.25e-09	CCL2,CD163,CEBPB,CEBPD,CXCL8,GADD45B,GBP1,ICAM1,IL1B,IL6,S100A8,SELE,TEAD4,TLR2	119 (13)
PPARGC1A		transcription regulator	Inhibited	-2.961		1.27e-09	ADAMTS1,CDKN1A,CEBPB,CEBPD,CXCL10,EDN1,GADD45B,HAMP,IL4R,IL6,LIF,MYC,NPPA,OSMR,PCK1,SERPINA3,SERPINH1,SLC39A14,SOCS1,SOCS3,TNFRSF1A,VEGFA	140 (25)
APOE		transporter	Inhibited	-3.107	bias	1.3e-09	ADGRE1,ANGPTL4,CCN1,EDN1,EGR1,F3,FCGR1A,FKBP5,ICAM1,IL1B,IL4R,IL6,MMP9,MYC,S100A8,S100A9,SELE,SERPINA3,SOCS3,TNFRSF1A	119 (21)
genistein		chemical drug	Inhibited	-2.015	bias	1.38e-09	ANGPTL4,BCL3,CCL2,CDKN1A,CXCL10,CXCL2,CXCL8,CXCR1,F3,ICAM1,IL1B,IL6,LTF,MMP9,MYC,PER1,SLC11A1,SLC1A5,SOCS1,VDR,VEGFA	128 (17)
diphenyleneiodonium		chemical reagent	Inhibited	-3.116	bias	1.46e-09	CCL2,CXCL2,CXCL8,EGR1,F3,IL1B,IL6,MMP9,SELE,VEGFA
bortezomib		chemical drug		-0.959		1.46e-09	BAG3,BCL2A1,CDK2,CDKN1A,CEBPD,CXCL10,CXCL2,CXCL8,GADD45B,ICAM1,IL1B,IL6,IRF4,LIF,MYC,SERPINA3,VEGFA	80 (5)
CASR		G-protein coupled receptor		0.832	bias	1.56e-09	CISH,COL4A1,COL4A2,CXCL10,EDN1,EGR1,S100A8,S100A9,SOCS3,THBD,TLR2,VDR,VEGFA	45 (7)
INS		other		1.646		1.59e-09	AQP9,CCN1,CDKN1A,CEBPB,EDN1,EGR1,F3,FOSB,FOSL1,FOSL2,ICAM1,IL6,PCK1,VEGFA	130 (22)
LETMD1		other	Inhibited	-2.414	bias	1.68e-09	CCL2,CDKN1A,CXCL8,IL1B,IL6,IRF1	106 (13)
PARP1		enzyme		1.91	bias	1.71e-09	CASP4,CDKN1A,CXCL1,CXCL10,CXCL8,GBP2,ICAM1,IL1B,IL6,LIF,MMP9,MYC,SOCS1	131 (19)
niacinamide		chemical - endogenous mammalian		-1.71		1.73e-09	BCL2A1,CCL2,CD14,CDKN1A,CXCL8,ICAM1,IL6,IRF1,MMP9,MYC,NNMT
PI3K (family)		group	Activated	2.26	bias	1.84e-09	CCL2,CXCL1,CXCL10,CXCL11,CXCL8,HAMP,IL1B,IL6,MMP9,MYC,THBS1,VEGFA	55 (7)
GNA15		enzyme				1.84e-09	CASP4,CEBPD,CP,CXCL2,CXCL8,FOSL1,GBP2,IL6,MYC,PDLIM1,SERPINA3,THBD	110 (13)
1-palmitoyl-2-(5-oxovaleroyl)-sn-glycero-3-phosphorylcholine		chemical reagent	Activated	2.765	bias	1.88e-09	BCL2A1,CCL2,CXCL8,ICAM1,IL1B,IL6,MYC,VEGFA
calphostin C		chemical drug	Inhibited	-2.452	bias	1.96e-09	CCL2,CDKN1A,CXCL8,ICAM1,IL6,MMP9,MYC,NPPA,S100A8,VEGFA	38 (4)
ESR2		ligand-dependent nuclear receptor		-0.328	bias	1.98e-09	ADAMTS1,CCL2,CCN1,CD93,CDKN1A,CEBPD,CXCL2,CXCL8,EDN1,EGR1,FOSL2,GADD45B,GBP2,IL1B,IL1R1,IL6,KLHL38,LMNB1,MMP9,MYC,NR4A3,PLAUR,S100A9,SELE,SOCS3,TEAD4,THBS1,VEGFA	131 (22)
CCR2		G-protein coupled receptor		1.075	bias	2.04e-09	CCL2,CD163,COL4A1,COL4A2,CSF3,CXCL10,CXCL2,IL1B,IL6,MMP9,SLPI,THBS1	104 (15)
SB 216763		chemical drug		0.465	bias	2.09e-09	CCL2,CCN1,CXCL8,FOSB,IL1B,IL6,MYC,NR4A3,PCK1	71 (7)
SPI1		transcription regulator		1.091	bias	2.1e-09	ADGRE1,CD14,CDK2,CDKN1A,CHI3L1,CXCL10,CXCR1,GPR84,IL1B,IL7R,IRF4,LILRB3,LTF,MT1A,MT1X,MYC,TLR2,TREM1	135 (23)
lipoarabinomannan		chemical - endogenous non-mammalian	Activated	2.414	bias	2.19e-09	CD14,CXCL2,CXCL8,ICAM1,IL1B,IRF1,SELE
sodium arsenite		chemical drug		0.988		2.27e-09	CDKN1A,CISH,CXCL8,EGR1,FKBP5,GADD45B,PCK1,SOCS1,SOCS3,VEGFA	73 (7)
ACVRL1		kinase		0.896	bias	2.4e-09	CDKN1A,CXCL8,ICAM1,IL1RL1,MYC,PLAUR,SELE,VEGFA	65 (11)
ITGB1		transmembrane receptor		1.698		2.43e-09	CCL2,CDKN1A,CXCL8,GDF5,ICAM1,IL1B,IL6,ITGB3,MMP9,MYC,PLAUR,THBS1,VEGFA	119 (19)
calcimycin		chemical reagent	Activated	2.977	bias	2.49e-09	CD14,CXCL8,EGR1,FOSB,FOSL1,ICAM1,IL1RL1,IL6,IRF4,MYC,TLR2,VEGFA
EIF4EBP1		translation regulator		-1.892	bias	2.51e-09	CEBPB,CEBPD,CXCL10,EGR1,HAMP,IL6,MYC,NFIL3,SOCS1
ADRA1A		G-protein coupled receptor				2.51e-09	ARC,CDK2,CEBPB,CEBPD,EGR1,IL6,LIF,NPPA,VEGFA
IFIH1		enzyme	Activated	2.898	bias	2.51e-09	CCL2,CISH,CXCL10,CXCL2,CXCL8,EGR1,IL1B,IL6,LCK	116 (22)
RIPK2		kinase	Activated	3.078	bias	2.62e-09	CLEC4E,CXCL10,CXCL2,GPR84,HAMP,ICAM1,IL1B,IL6,MEFV,SELE	88 (17)
bromodeoxyuridine		chemical drug	Activated	2.933	bias	2.99e-09	CXCL10,CXCL8,F3,GDF5,IL1B,IL6,IL7R,IRF1,IRF4
GNA14		enzyme				3.01e-09	ADAMTS1,CXCL8,DUSP5,FCGR3A/FCGR3B,GBP2,IL6,LIF,NFIL3,PLAUR,VEGFA
TRAF6		enzyme	Activated	2.932	bias	3.01e-09	CCL2,CSF3,CXCL1,CXCL2,CXCL8,ICAM1,IL1B,IL6,SELE,SERPINA3	129 (24)
ozone		chemical toxicant		1.97	bias	3.04e-09	CXCL10,CXCL2,CXCL8,F3,IL1B,IL6,NPPA,SOCS3
PTAFR		G-protein coupled receptor		1.256	bias	3.07e-09	CCL2,CXCL2,CXCL8,IL1B,IL6,MMP9,MYC	133 (22)
SB 290157		chemical reagent		-0.378	bias	3.07e-09	ADGRE1,CASP4,CXCL2,IL1B,IL6,THBD,THBS1
Ni2+		chemical reagent	Activated	2.624	bias	3.07e-09	ANGPTL4,CCL2,CXCL1,CXCL2,CXCL8,ICAM1,IL6	89 (12)
oleic acid		chemical - endogenous mammalian		-0.199		3.14e-09	ANGPTL4,AQP9,CEBPB,CXCL8,EDN1,EGR1,GADD45B,ICAM1,IL1B,IL6,PCK1,SELE,TLR2	66 (7)
Insulin		group		1.393	bias	3.4e-09	ANGPTL4,AQP9,CCL2,CDK2,CDKN1A,CEBPB,CEBPD,COL4A1,CXCL1,EDN1,EGR1,FOSB,ICAM1,IL1B,IL6,ITGB3,MMP9,MYC,NFIL3,NPPA,NR4A3,PCK1,PER1,SOCS3,THBS1,TLR2,VEGFA	134 (24)
IRF7		transcription regulator	Activated	3.648	bias	3.42e-09	CASP4,CCL19,CXCL10,FCGR1A,GBP1,GBP5,IFITM2,IL15RA,IL6,IRF1,PLAC8,S100A8,SOCS1,ZBP1	104 (14)
tyrphostin AG 1478		chemical drug	Inhibited	-2.599	bias	3.46e-09	CCL2,CDKN1A,CXCL8,EDN1,F3,ICAM1,IL6,MMP9,RUNX1,TFPI2	92 (7)
diethylstilbestrol		chemical drug		1.731	bias	3.51e-09	AQP9,CD14,CDKN1A,EGR1,EMP1,F3,IL4R,LTF,MNS1,NR4A3,OXTR,RUNX1,S100A8,SFN,SLPI,TOP2A,VDR,VEGFA
5-hydroxytryptamine		chemical - endogenous mammalian	Activated	3.351	bias	3.69e-09	ARC,CCL2,CXCL8,CYP1B1,EGR1,F3,ICAM1,IL1B,IL6,MYC,THBS1,TNFRSF1A
IRF3		transcription regulator	Activated	2.726	bias	3.88e-09	CCL19,CCL2,CXCL1,CXCL10,CXCL8,FCGR1A,GBP1,GBP5,ICAM1,IL1B,IL6,IRF1,MMP9,PLAC8,ZBP1	94 (11)
RARB		ligand-dependent nuclear receptor		1.093	bias	3.96e-09	BCL2A1,CASP4,CDKN1A,CXCL2,CXCL8,EGR1,GBP2,ICAM1,IL1B,IL32,IL6,LTF,THBD,VEGFA	137 (26)
isotretinoin		biologic drug		0.47	bias	3.96e-09	CCL2,CDKN1A,CXCL8,CYP1B1,IL6,IRF1,MMP9,S100A9,SERPINA3,TLR2	40 (7)
YAP1		transcription regulator	Activated	2.691	bias	4.01e-09	ADAMTS1,CCN1,CDK2,CDKN1A,CSF3,CXCL2,CXCL8,EDN1,EGR1,ICAM1,IL1B,IL6,LMNB1,MYC,NPPA,SFN,TEAD4,THBS1,TOP2A	134 (28)
TNFAIP3		enzyme	Inhibited	-2.921	bias	4.22e-09	CXCL10,CXCL8,ICAM1,IL1B,IL6,MMP9,NPPA,SELE,SOCS3	120 (20)
salicylic acid		chemical drug	Inhibited	-2.02	bias	4.22e-09	ARC,CSF3,CXCL10,CXCL8,F3,FKBP5,IL1B,IL6,MMP9	95 (7)
BIRC3		enzyme		1.348		4.23e-09	CCL2,CSF3,CXCL1,CXCL8,ICAM1,IL1B,IL6	118 (23)
NfkB-RelA		complex	Activated	2.615	bias	4.23e-09	CCL2,CXCL8,ICAM1,IL1B,IL6,MYC,SELE
SRF		transcription regulator		0.906	bias	4.61e-09	ARC,BATF,C1QL3,CDKN1A,CEBPD,DUSP5,EGR1,FCN1,FOSB,FOSL1,HAMP,LTF,MMP9,NPAS4,NPPA,NPTX2,S100A8,S100A9,SLPI	96 (23)
TIFA		other	Activated	2.425	bias	4.81e-09	CCL2,CXCL10,CXCL8,HAMP,ICAM1,IL6	74 (13)
RHOA		enzyme	Activated	2.526	bias	4.89e-09	CDKN1A,CEBPB,CXCL10,CXCL11,CXCL8,ICAM1,IL1B,IL6,IRF1,MMP9,NPPA	112 (19)
BCR (complex)		complex	Activated	2.909	bias	5.16e-09	BCL2A1,CDK2,CDKN1A,EGR1,FOSB,FOSL2,GBP2,IGHG1,IL6,IRF4,LCK,MYC,ZBP1	73 (7)
FOXP3		transcription regulator		-0.657		5.28e-09	CDKN1A,EGR1,FOSL2,GBP2,IL1RL1,IL6,IL7R,IRF4,MMP9,NFIL3,NR4A3,RUNX1,SLCO4A1,VEGFA	134 (20)
GW3965		chemical reagent		-1.189		5.38e-09	CH25H,CLEC4E,CSF3,CXCL10,CXCL8,IL1B,IL6,MMP9,SIGLEC9,SOCS3,TOP2A,VEGFA
cyclophosphamide		chemical drug	Activated	2.578	bias	5.45e-09	CP,CXCL2,ICAM1,IL18R1,IL1B,IL6,IL7R,MYC,PLA1A,THBS1,VEGFA
AGI-1067		chemical drug	Inhibited	-2.219	bias	5.7e-09	CCL2,EGR1,F3,IL1B,IL6
leukotriene B4		chemical - endogenous mammalian		1.293	bias	5.74e-09	CXCL2,CXCL8,F3,IL1B,IL6,MMP9,SOCS1
HMGB2		transcription regulator				5.74e-09	CEBPB,CSF3,CXCL1,CXCL2,CXCL8,IL1B,IL6	128 (22)
IL32	1.016	cytokine	Activated	2.186	bias	5.87e-09	CCL2,CXCL1,CXCL8,ICAM1,IL1B,IL32,IL6,MMP9,THBD	34 (3)
DDX58		enzyme	Activated	2.197	bias	6.7e-09	CASP4,CCL2,CXCL10,CXCL8,GEM,IL1B,IL6,IRF1,SOCS1,SOCS3	111 (18)
RELB		transcription regulator	Activated	2.118	bias	6.7e-09	CCL19,CDKN1A,CHI3L1,CXCL8,IGHG1,IL1B,IL6,IRF4,MYC,TNFRSF1A	82 (14)
JUNB		transcription regulator	Activated	3.117	bias	7.09e-09	BCL3,CASP4,CSF3,CXCL2,CXCR1,CYP1B1,FOSL1,IL1B,IL1RL1,IL6,ITGB3,MMP9,PLAUR	105 (16)
FSH		complex		1.101	bias	7.3e-09	ADAMTS1,CASP4,CH25H,FKBP5,FOSB,FOSL1,FOSL2,GBP1,GEM,IL6,KLF10,MMP9,MT1X,MYC,PCK1,PLA1A,TFPI2,THBS1,VEGFA,YBX3
Y 27632		chemical drug	Inhibited	-2.181	bias	7.61e-09	CCL2,CCN1,CDKN1A,CEBPB,ICAM1,IL6,MMP9,MYC,NPPA,THBS1
XIAP		enzyme		1.706	bias	7.68e-09	CDKN1A,CSF3,CXCL1,CXCL8,IL6,MYC,SELE	86 (20)
poly dA-dT		chemical reagent	Activated	2.64	bias	7.68e-09	CXCL10,CXCL8,ICAM1,IL1B,IL6,SELE,ZBP1	24 (4)
TSLP		cytokine		1.534	bias	8.05e-09	CISH,CXCL8,ICAM1,IL32,IL6,MYC,SELE,SLPI,VEGFA	105 (13)
IRF6		transcription regulator	Activated	2.929	bias	8.05e-09	CCL2,CD14,CXCL8,FPR2,GRHL3,IL1B,IL6,SOCS1,TEAD4	120 (24)
17-alpha-ethinylestradiol		chemical drug		1.087	bias	8.28e-09	ABCC3,ADGRE1,AQP9,BCL3,CDKN1A,CXCL10,F3,MMP9,SERPINH1,SFN,SLC11A1,SOCS1,VEGFA
CEBPD	1.453	transcription regulator		0.714	bias	8.33e-09	BCL2A1,CD14,CDKN1A,CEBPB,CEBPD,CXCL1,CXCL8,HAMP,IL1B,IL6,MYC	136 (20)
SAA1		transporter		1.992	bias	8.89e-09	CSF3,CXCL10,CXCL8,IL1B,IL6,MMP9,S100A8,S100A9	124 (6)
CCR5		G-protein coupled receptor		1.668	bias	8.89e-09	CXCL10,CXCL2,F3,IL1B,IL6,MMP9,SLPI,TNFRSF1A	86 (11)
propofol		chemical drug		-1.118	bias	8.89e-09	CCL2,CD14,EGR1,IL1B,IL6,MMP9,THBS1,ZFP36
estrogen receptor		group		-0.543		9.07e-09	COL4A1,COL4A2,CXCL1,CXCL8,EDN1,EGR1,ICAM1,IL6,KLF10,LOXL2,LTF,MMP9,MYC,OXTR,PLAUR,VEGFA	138 (22)
decitabine		chemical drug	Activated	2.723	bias	9.61e-09	ABCC3,ADAMTS1,ANGPTL4,CDKN1A,CHI3L1,CXCL10,CXCR1,CYP1B1,CYP21A2,GADD45B,IL1B,IL6,IL7R,LMNB1,MMP9,MYC,NPTX2,PDLIM4,RRAD,SERPINH1,SFN,SOCS1,SOCS3,TFPI2,THBD,THBS1,TNFRSF10C,TNFRSF10D,TOP2A
alitretinoin		chemical drug		-0.358	bias	9.66e-09	ABCC3,BCL2A1,CASP4,CD14,CDK2,CDKN1A,CXCL10,CXCL11,IL6,IRF1,LTF,MMP9,NPPA	91 (18)
lysophosphatidylcholine		chemical - other		1.845	bias	9.74e-09	CCL2,CXCL1,CXCL8,EGR1,F3,ICAM1,IL1B,IL6,PLAUR,SELE
enterotoxin B		biologic drug	Activated	2.904	bias	9.74e-09	CCL2,CSF3,CXCL1,CXCL10,CXCL2,ICAM1,IL1B,IL6,LIF,SERPINA3
KITLG		growth factor	Activated	3.537	bias	1.01e-08	CCL2,CD14,CDKN1A,CISH,CXCL2,CXCL8,EGR1,IL1B,IL1RL1,IL6,ITGB3,LTF,NPPA,OSM,SOCS1,TNFRSF1A	103 (11)
2-(4-acetoxyphenyl)-2-chloro-N-methylethylamine		chemical reagent	Inhibited	-2.59	bias	1.02e-08	CCL2,CXCL10,CXCL8,IL1B,IL6,MMP9,SELE
JAK inhibitor I		chemical drug		-1.937	bias	1.02e-08	CXCL1,CXCL10,CXCL11,CXCL2,MMP9,SOCS1,SOCS3	78 (7)
hydrochloric acid		chemical - endogenous mammalian		1.841	bias	1.02e-08	CCL2,CXCL2,CXCL8,ICAM1,IL1B,IL6,SELE
CD36		transmembrane receptor	Activated	3.233	bias	1.02e-08	ADGRE1,COL4A1,CSF3,CXCL1,CXCL8,ICAM1,IL1B,IL6,LIF,PLAUR,TNFRSF10C	112 (18)
GW501516		chemical drug		-0.056	bias	1.02e-08	ANGPTL4,CDKN1A,F3,IL1B,IL6,LTF,S100A8,S100A9,SLPI,THBS1,VEGFA	84 (7)
colfosceril palmitate		chemical - endogenous mammalian		-1.964	bias	1.04e-08	CCL2,CXCL10,CXCL8,ICAM1
CSF1R		kinase	Activated	2.828	bias	1.08e-08	ADGRE1,CD163,CDKN1A,HAMP,IL4R,IL6,MMP9,MYC	134 (23)
vitamin D		chemical drug		0.811		1.09e-08	ADAMTS1,CCL2,CCN1,CDKN1A,IL1B,IL6,IRF4,S100A8,VDR	47 (7)
NR5A2		ligand-dependent nuclear receptor		0.27	bias	1.1e-08	ABCC3,CDKN1A,CEBPB,CEBPD,CXCL10,CYP21A2,ICAM1,IL1B,IL32,IL6,MMP9,MYC	112 (26)
KLF11		transcription regulator		-0.302		1.1e-08	ADAMTS1,CCL2,CEBPB,EDN1,IL1B,ITGB3,MMP9,MYC,PCK1,SERPINH1,THBS1,VEGFA	119 (21)
PTHLH		other	Activated	2.384	bias	1.1e-08	ADAMTS1,CDK2,CDKN1A,CXCL8,FOSL2,IL6,MMP9,RUNX1,VDR,VEGFA	65 (13)
fingolimod		chemical drug	Inhibited	-2.398	bias	1.1e-08	CCL2,CDK2,CDKN1A,CXCL10,CXCL2,FOSB,FOSL1,ICAM1,IL1B,IL6
PTGS2		enzyme	Activated	3.41	bias	1.13e-08	CCL2,CD163,CDKN1A,CSF3,CXCL10,CXCL8,CYP1B1,EGR1,ICAM1,IL1B,IL6,MMP9,MYC,VEGFA	97 (16)
CXCL8	1.644	cytokine		0.783	bias	1.13e-08	CXCL2,CXCL8,CXCR1,F3,ICAM1,IL1B,IL32,MMP9,SOCS1,VEGFA,ZFP36	128 (19)
LBP		transporter		0.555		1.17e-08	CD14,CXCL10,CXCL8,IL1B,IL6,TLR2	60 (5)
IL1RAP		transmembrane receptor		1.664	bias	1.17e-08	CD14,CXCL1,CXCL10,CXCL8,IL1RL1,IL6	131 (22)
KLK5		peptidase	Activated	2.449	bias	1.17e-08	CXCL2,ICAM1,IL1B,IL6,S100A8,S100A9	123 (21)
ID2		transcription regulator		0.745		1.2e-08	BATF,BCL3,CDKN1A,CEBPB,GADD45B,ICAM1,IL1RL1,IL4R,IL7R,IRF4,ITGB3,MYC,NR4A3,SOCS3,TNFRSF1A	122 (26)
PF4		cytokine	Activated	3.037	bias	1.24e-08	CCL2,CDKN1A,CXCL8,F3,ICAM1,IL1B,IL6,IRF1,THBD,VDR	98 (12)
ETS1		transcription regulator	Activated	2.672	bias	1.27e-08	CCL2,CD14,CDK2,CDKN1A,EGR1,ICAM1,IL7R,ITGB3,ITK,LCK,MMP9,MYC,NFIL3,RUNX1,VEGFA	118 (22)
CLEC14A		other	Inhibited	-2.224	bias	1.27e-08	CCL2,EGR1,IL1B,IL6,PLAUR
ivermectin		chemical drug	Activated	2.236	bias	1.27e-08	CCL2,CXCL2,CXCL8,IL1B,IL6
bexarotene		chemical drug		-1.648	bias	1.29e-08	CCL2,CCN1,DEPP1,DUSP5,EPHA2,ICAM1,IL1B,KLF10,LOXL2,MAFF,MMP9,PLAUR,S100A9,TM4SF1
1-palmitoyl-2-oleoylphosphatidylserine		chemical - endogenous mammalian	Activated	2.425	bias	1.33e-08	CSF3,CXCL10,CXCL2,IL6,LIF,OSM,VEGFA
WNT5A		cytokine		1.305		1.37e-08	CCL2,CD14,CSF3,CXCL1,CXCL2,CXCL8,IL1B,IL6,IRF1,ITGB3,MYC,PGF,SOCS3,VEGFA	109 (18)
apigenin		chemical - endogenous non-mammalian	Inhibited	-2.424	bias	1.39e-08	CCL2,CDK2,CDKN1A,CXCL8,ICAM1,IL1B,IL6,MMP9,NPPA,SELE	131 (20)
metformin		chemical drug	Inhibited	-3.544		1.43e-08	BCL3,CCL2,CEBPB,CXCL8,CYP1B1,F3,GADD45B,IL1B,IL1R1,IL6,MMP9,MYC,PCK1,SOCS3,VEGFA	98 (13)
imiquimod		chemical drug	Activated	3.101	bias	1.43e-08	CSF3,CXCL10,CXCL2,CXCL8,FOSL1,ICAM1,IL1B,IL6,LRG1,MYC,NNMT,S100A8,S100A9,SOCS1,SOCS3
NR1I3		ligand-dependent nuclear receptor	Activated	2.711	bias	1.52e-08	ABCC3,CDKN1A,GADD45B,ICAM1,IL1R1,LRG1,MAFF,MYC,PCK1,STEAP4,TNFRSF1A	64 (11)
CDKN2A		transcription regulator		0.761		1.54e-08	CCL19,CCL2,CDK2,CDKN1A,CEBPB,CEBPD,CXCL10,EGR1,IL1B,IL6,IL7R,ITGB3,KIFC1,MMP9,MYC,PGF,TNFRSF1A,VEGFA	143 (23)
PP2/AG1879 tyrosine kinase inhibitor		chemical drug	Inhibited	-3.104	bias	1.57e-08	CCL2,CDKN1A,CXCL8,EDN1,ICAM1,IL1B,IL32,IL6,PER1,VEGFA
ZMPSTE24		peptidase		-1.543	bias	1.58e-08	CDKN1A,CISH,CXCL2,GADD45B,ICAM1,IL6,SOCS1,SOCS3	101 (12)
PTGS1		enzyme		1.383	bias	1.58e-08	CEBPB,EDN1,GEM,IL1B,IL6,MMP9,OXTR,VEGFA	61 (6)
HBB		transporter		-1.89	bias	1.58e-08	CSF3,CXCL10,CXCL2,CXCL8,ICAM1,IL1B,IL6,LIF	134 (28)
PGR		ligand-dependent nuclear receptor	Activated	2.476	bias	1.61e-08	ADAMTS1,CDKN1A,CEBPB,CEBPD,CXCL8,EDN1,F3,FKBP5,GBP1,ICAM1,IL1R1,MYC,PDLIM1,RUNX1,S100A8,TM4SF1,VDR	138 (20)
MET		kinase	Activated	3.083	bias	1.67e-08	ARID5A,CDKN1A,CXCL1,CXCL8,EDN1,IL15RA,IL1B,IL6,MYC,RUNX1,SOCS3,VEGFA	131 (24)
BMP4		growth factor		1.376	bias	1.7e-08	CCL19,CCN1,CDK2,CDKN1A,CEBPB,CSF3,DEPP1,DIO3,HAMP,IL6,KLF10,MYC,PGF,TBX15,VEGFA
CLEC7A		transmembrane receptor	Activated	2.549	bias	1.72e-08	CCL2,CSF3,CXCL2,CXCL8,IL1B,IL6,SOCS1	79 (7)
Hdac		group		-1.304		1.74e-08	ADAMTS1,ARC,CDKN1A,CXCL8,EDN1,EGR1,FOSL1,GADD45B,IL1B,IL6,KLF10,MYC,PGF	125 (26)
PPARD		ligand-dependent nuclear receptor		1.999	bias	1.83e-08	ANGPTL4,CDK2,CEBPB,CXCL1,CXCL2,CXCL8,EGR1,ICAM1,IL1B,IL6,LGALS4,MMP9,NPPA,NR4A3,THBS1,VEGFA	130 (22)
lipoxin A4		chemical - endogenous mammalian		-1.524	bias	1.9e-08	CCL2,CDKN1A,CXCL8,FPR2,ICAM1,IL1B,IL6,SELE
S100A4		other		1.977	bias	1.9e-08	CCL19,CDKN1A,CSF3,ICAM1,MMP9,S100A8,S100A9,THBS1	91 (13)
tributyrin		chemical drug	Activated	2.36	bias	1.94e-08	BCL2A1,CCL2,CCN1,CDKN1A,CXCL8,EDN1,GBP1,IL1B,IL6	93 (18)
PELP1		other		0		1.97e-08	ANGPTL4,CDK2,CDKN1A,CSF3,CXCL1,CXCL8,IL1B,KCNE4,MMP9,MYC,S100A9,SLPI	112 (23)
BMP7		growth factor		-0.146	bias	2.02e-08	CCL2,CDKN1A,CEBPB,CEBPD,CXCL8,EDN1,F3,HAMP,ICAM1,IL1B,IL6,LTF,MMP9,SOCS3,VEGFA	58 (9)
pioglitazone		chemical drug		-1.472		2.02e-08	ANGPTL4,CDKN1A,CEBPD,CXCL10,CXCL8,EGR1,FOSL1,ICAM1,IL1B,IL6,MMP9,NPPA,NR4A3,TNFRSF1A	59 (7)
ESRRA		transcription regulator	Activated	3.592	bias	2.03e-08	ANGPTL4,COL4A1,COL4A2,CSF3,CXCL10,EPHA2,HAMP,IL32,LOXL2,LRG1,LTF,MMP9,TNFRSF1A,TOP2A,VEGFA,ZC3H12A	83 (12)
TCF12		transcription regulator		1.197		2.13e-08	CD93,CDKN1A,IL18R1,IL1RL1,IL32,IL7R,IRF1,IRF4,LCK,NR4A3,VEGFA,ZC3H12A	111 (25)
RXRA		ligand-dependent nuclear receptor		-1.187		2.15e-08	ABCC3,CDKN1A,CEBPD,CXCL1,CXCL10,CXCL2,IL1B,IL32,IL6,LTF,NPPA,PCK1,S100A8,SLC51B,THBD,VDR,VEGFA	123 (23)
anakinra		biologic drug	Inhibited	-2.572	bias	2.2e-08	CCL2,CXCL1,EDN1,ICAM1,IL1B,IL6,SELE	111 (11)
IDR-1002		chemical reagent		0.075	bias	2.2e-08	CCL2,CXCL1,CXCL2,CXCL8,CXCR1,IL6,SLC11A1
TRPV4		ion channel	Activated	2.578	bias	2.2e-08	CXCL10,CXCL2,IL1B,IL6,SOCS3,THBS1,TLR2	107 (19)
AS1842856		chemical reagent	Inhibited	-2.63	bias	2.2e-08	CCL2,CDKN1A,CXCL1,CXCL10,CXCL8,ICAM1,IL6
PIK3R1		kinase		1.894	bias	2.2e-08	CXCL10,CXCL8,F3,ICAM1,IL1B,IL6,MMP9,MYC,PCK1,VEGFA	132 (27)
DICER1		enzyme	Inhibited	-2.375		2.26e-08	ANGPTL4,CCN1,CDKN1A,CXCL10,CXCL8,DEPP1,EGR1,ICAM1,IL18R1,IL1B,IL7R,MMP9,MYC,RUNX1,SOCS3,THBS1,TM4SF1	97 (12)
hyaluronic acid		chemical - endogenous mammalian	Activated	2.752	bias	2.44e-08	BCL3,CXCL10,CXCL2,CXCL8,CXCR1,ICAM1,IL1B,IL6,MMP9,SOCS3,TLR2	116 (21)
COL18A1		other	Inhibited	-2.424	bias	2.46e-08	CCL2,EDN1,F3,ICAM1,IL6,ITGB3,MYC,THBS1,TNFRSF1A,VEGFA	88 (10)
TCL1A		transcription regulator				2.46e-08	CLEC4E,FKBP5,FPR1,IL1B,LTF,MMP9,S100A8,S100A9,SLC11A1,STEAP4	44 (10)
N-(1-carbamoyl-2-phenyl-ethyl) butyramide		chemical reagent	Inhibited	-2.449	bias	2.52e-08	ADGRE1,CD14,IL1B,IL6,SOCS3,TLR2
ACTN4		transcription regulator	Activated	2.219	bias	2.52e-08	ANGPTL4,CCL2,CXCL8,IL1B,MMP9,PDLIM1	103 (20)
LGALS8		other	Activated	2.169	bias	2.52e-08	CCL2,CDKN1A,CXCL1,CXCL8,IL6	127 (24)
P2RX4		ion channel	Activated	2.236	bias	2.52e-08	CXCL2,ICAM1,IL1B,IL6,MMP9	55 (3)
HOXB7		transcription regulator	Activated	2.209	bias	2.52e-08	CXCL1,CXCL8,HAMP,MMP9,VEGFA	122 (19)
vitamin E		chemical drug	Inhibited	-2.985	bias	2.55e-08	CCL2,CDKN1A,EGR1,F3,IL1B,NFIL3,NPPA,TNFRSF1A,VEGFA
lysophosphatidylinositol		chemical - endogenous mammalian	Activated	2.828	bias	2.7e-08	CCL2,CSF3,CXCL8,F3,FPR1,ICAM1,IL1B,SELE
NFkB (family)		group	Activated	2.774	bias	2.7e-08	CASP4,CCL2,CXCL10,CXCL8,IL1B,IL1R1,IL6,MMP9	83 (9)
ADRA1D		G-protein coupled receptor				2.7e-08	ARC,CDK2,CEBPB,CEBPD,EGR1,IL6,LIF,VEGFA
APEX1		enzyme		1.769	bias	2.79e-08	CDKN1A,EGR1,FOSB,IL6,NPAS4,NPTX2,VEGFA	140 (28)
cholesterol		chemical - endogenous mammalian	Activated	3.534	bias	2.82e-08	ADGRE1,AQP9,CCL2,CD14,CXCL10,CXCL2,CXCL8,F3,ICAM1,IL1B,IL6,NR4A3,S100A8,SOCS3,THBS1	123 (19)
IL6ST		transmembrane receptor		1.4	bias	2.92e-08	EGR1,HAMP,IL6,IRF1,LTF,MYC,SOCS1,SOCS3,TNFRSF1A	127 (17)
trovafloxacin		chemical drug	Activated	2.333	bias	2.92e-08	CDKN1A,CXCL2,ICAM1,IL6,IRF1,SELE,SOCS3,THBS1,VEGFA	117 (7)
TNFSF10		cytokine		1.846		2.92e-08	CD14,CXCL8,IFITM2,IL1B,IL6,MMP9,PER1,SELE,SERPINH1,TNFRSF10C,VEGFA	116 (23)
tetrachlorodibenzodioxin		chemical toxicant	Activated	2.469		3.06e-08	CCN1,CDK2,CDKN1A,CEBPB,CXCL8,CYP1B1,EDN1,F3,IL1B,IL6,IRF1,MYC,PCK1,PLAUR,S100A8,S100A9,SERPINH1,SFN,STEAP4,THBS1,VEGFA	114 (13)
IRF8		transcription regulator		1.755	bias	3.16e-08	ADGRE1,CD14,CDKN1A,EGR1,GBP1,ICAM1,IL1B,IL6,IRF4,LIF,MMP9,MYC	136 (21)
ITGA5		transmembrane receptor		1.977	bias	3.2e-08	CDK2,CDKN1A,CEBPB,GDF5,IL1B,IL6,MMP9,PLAUR	130 (23)
IL11RA		transmembrane receptor				3.2e-08	DUSP5,ICAM1,IL4R,IL6,MMP9,MYC,SOCS3,VEGFA	96 (14)
TXN		enzyme		1.79		3.2e-08	CDKN1A,CXCL8,CYP1B1,ICAM1,IL1B,IL6,MMP9,VEGFA	127 (25)
PTH		other	Activated	2.253	bias	3.27e-08	ADAMTS1,CCL2,CDKN1A,CEBPB,CXCL2,FOSB,FOSL2,IL6,NFIL3,RUNX1,SOCS3,TFPI2,VDR	68 (5)
uric acid		chemical - endogenous mammalian	Activated	2.747	bias	3.5e-08	CCL2,CCN1,CDK2,CSF3,CXCL2,CXCL8,ICAM1,IL1B,IL6,ITGB3,TREM1	85 (7)
PLA2G4A		enzyme		1.478	bias	3.57e-08	CCL2,CXCL8,ICAM1,IL1B,IL6,MYC	136 (27)
bis(4-hydroxyphenyl)sulfone		chemical reagent		-0.391		3.57e-08	ANGPTL4,CCL2,CXCL8,IL1B,IL6,MIR210HG
prazosin		chemical drug	Inhibited	-2	bias	3.57e-08	CCL2,EGR1,IL6,MYC,NPPA,PER1
S-(2,3-bispalmitoyloxypropyl)-cysteine-GDPKHPKSF		chemical reagent	Activated	2.373	bias	3.57e-08	CCL2,CXCL10,CXCL8,ICAM1,IL6,MMP9
elovanoid N32		chemical - endogenous mammalian	Inhibited	-2.449	bias	3.57e-08	CDKN1A,ICAM1,IL1B,IL6,MMP9,VEGFA
dopamine		chemical - endogenous mammalian		0.282		3.73e-08	CCL19,CCL2,CSRNP1,CXCL10,CXCL2,CXCL8,EGR1,FOSB,IL1B,IL6,NPAS4,NR4A3,PER1	52 (4)
ALB		transporter	Activated	2.762	bias	3.77e-08	CCL2,CDKN1A,CXCL8,EDN1,IGHG1,IL1B,IL6,VEGFA	107 (17)
WWTR1		transcription regulator		-0.298		3.82e-08	ANGPTL4,CCN1,CDKN1A,CXCL1,CXCL2,CXCL8,EMP1,ICAM1,IL1B,IL6,NPPA	119 (25)
1,4-bis[2-(3,5-dichloropyridyloxy)]benzene		chemical toxicant	Activated	2.714	bias	3.82e-08	ABCC3,CDK2,CDKN1A,GADD45B,ICAM1,IL1R1,LRG1,MAFF,PCK1,STEAP4,TNFRSF1A
corticosterone		chemical - endogenous mammalian		1.38		3.97e-08	ARC,CDKN1A,CEBPB,CRISPLD2,EDN1,FKBP5,IL6,LIF,MMP9,MYC,NPPA,TLR2	118 (13)
PLX5622		chemical drug		0.777	bias	3.97e-08	CCL19,CCL2,CD14,CSF3,CXCL10,GPR84,IL1B,IL1R1,IL4R,IL6,OSM,VEGFA
RARA		ligand-dependent nuclear receptor		-0.632		4.17e-08	CD14,CD93,CDKN1A,CEBPB,CP,CSF3,CXCL8,EGR1,FOSL2,IL1R1,IL32,IL6,IRF1,LTF,MYC,PCK1,RUNX1,THBD	109 (20)
doxycycline		chemical drug	Inhibited	-2.588		4.18e-08	ADGRE1,CCL19,CDK2,CEBPD,IL1B,IL6,MMP9,NPPA,SOCS1,TLR2
aldosterone		chemical - endogenous mammalian	Activated	2.552	bias	4.26e-08	ADAMTS1,CCL2,CXCL8,EDN1,EGR1,FKBP5,FOSL1,ICAM1,IL6,NPPA,PER1,PGF,PLAUR	85 (9)
IL12 (family)		group	Activated	2.273	bias	4.28e-08	BCL3,FCGR3A/FCGR3B,FOSL2,IL18R1,IL1B,IL6,IRF1,IRF4,KLRC4-KLRK1/KLRK1,LIF,MYC,NFIL3	121 (12)
morphine		chemical drug		-0.085	bias	4.28e-08	ARC,CDKN1A,CXCL8,FOSB,FOSL1,FOSL2,IL1B,IL6,MMP9,NPPA,THBS1,TLR2	16 (3)
MAP2K3		kinase	Activated	2.585	bias	4.29e-08	CDKN1A,CXCL10,CXCL8,ICAM1,IL1B,IL6,MMP9,NPPA,VEGFA	139 (22)
silibinin		chemical drug	Inhibited	-2.289	bias	4.29e-08	CDK2,CDKN1A,CXCL8,EGR1,IL6,MMP9,MYC,PLAUR,VEGFA
MAOA		enzyme	Activated	2.63	bias	4.38e-08	CCL2,CCN1,CEBPD,IL1B,IL6,MYC,SOCS3
TYK2		kinase		1.271	bias	4.38e-08	CSF3,HAMP,IL18R1,IL1B,IRF1,OSMR,SOCS3	124 (20)
ITGB2		transmembrane receptor		-1.942		4.43e-08	BCL2A1,CSF3,CXCL10,CXCL2,GADD45B,IL6,MMP9,VEGFA	83 (11)
IFNA4		cytokine	Activated	2.736	bias	4.43e-08	CXCL10,CXCL11,GBP2,GBP5,IL6,JAML,MYC,ZBP1	86 (7)
okadaic acid		chemical toxicant	Activated	2.421	bias	4.63e-08	CXCL2,CXCL8,CYP1B1,EGR1,FOSB,FOSL2,IL1B,IL6,MMP9,MYC
trinitrobenzenesulfonic acid		chemical reagent	Activated	3.063	bias	4.63e-08	CLEC4E,CSF3,CXCL10,CXCL2,IL1B,IL6,MMP9,S100A8,S100A9,SOCS3
RORA		ligand-dependent nuclear receptor		-1.397	bias	4.72e-08	CDKN1A,CH25H,CISH,CXCL10,CXCL8,GADD45B,IL1B,IL32,IL6,NNMT,PCK1,S100A8,S100A9,SOCS3	118 (22)
GnRH-A		chemical reagent	Activated	2.395		4.86e-08	CDKN1A,EGR1,FOSB,FOSL1,GADD45B,KIFC1,PER1,RRAD,ZFP36
ABT-737		chemical drug	Activated	2.4	bias	4.96e-08	BCL2A1,CDKN1A,CEBPB,CXCL8,IL6,IRF1	67 (6)
Collagen type IV		complex		1.633		4.96e-08	CCL2,ITGB3,MMP9,MYC,PLAUR,THBS1	70 (6)
ADORA3		G-protein coupled receptor		1.633	bias	4.96e-08	CCL2,CXCL8,HAMP,IRF1,NPPA,VEGFA
elovanoid N34		chemical - endogenous mammalian	Inhibited	-2.449	bias	4.96e-08	CDKN1A,ICAM1,IL1B,IL6,MMP9,VEGFA
EHF		transcription regulator		1.265	bias	5.12e-08	ANGPTL4,GRHL3,IL6,PLAUR,S100A12,S100A8,S100A9,SERPINA3,THBD,VEGFA	46 (6)
methamphetamine		chemical drug	Activated	2.765		5.12e-08	ADGRE1,EGR1,FOSB,FOSL2,ICAM1,IL1B,IL6,MMP9,MYC,TNFRSF1A
PELI2		enzyme		1.964	bias	5.17e-08	CXCL2,CXCL8,IL1B,IL6	71 (10)
THRA		ligand-dependent nuclear receptor		-0.489		5.35e-08	ANGPTL4,CCL2,CDKN1A,CXCL10,CXCL2,DIO3,HAMP,IL6,IRF1,NPPA,PCK1,TREM1	114 (26)
IKK (complex)		complex		1.394		5.43e-08	CXCL10,CXCL8,ICAM1,IL1B,MMP9,MYC,TCIM	115 (18)
indican		chemical - endogenous mammalian		1.331		5.43e-08	CCL2,CDKN1A,HILPDA,ICAM1,IL1B,SELE,THBS1
daporinad		chemical drug		-1.134	bias	5.43e-08	CCL2,CEBPB,IL1B,IL6,LIF,LMNB1,VDR
SMAD4		transcription regulator		1.268	bias	5.46e-08	ANGPTL4,CCL2,CDKN1A,CXCL2,EDN1,GADD45B,HAMP,ICAM1,IL1B,IL32,MYC,RUNX1,SELE,THBS1,VEGFA,ZFP36	134 (23)
SERPINE1		other		0.718		5.5e-08	CDKN1A,CXCL2,CXCL8,EGR1,IL6,ITGB3,NPY2R,PLAUR,ZFP36	138 (27)
KDM1A		enzyme		-1.413		5.56e-08	BCL3,CCL2,CDKN1A,CEBPB,CST7,CXCL10,FCGR3A/FCGR3B,GBP2,GBP5,LCK,MYC,OSM,OSMR,SLC1A5,THBS1,TLR2,TM4SF1,ZBP1	134 (30)
isobutylmethylxanthine		chemical toxicant	Activated	2.697	bias	5.61e-08	ANGPTL4,CD14,CDK2,CDKN1A,CEBPB,CEBPD,CYP21A2,EGR1,IL1B,ITGB3,MYC,NPPA,THBS1,ZC3H12A
3M-002		chemical reagent		1.464		5.86e-08	BCL2A1,CLEC4E,CXCL10,FCGR1A,FOSL1,FPR1,GPR84,IL1B,IL6,IRF4,MYMK
SQSTM1		transcription regulator		0.259		6.06e-08	ARID5A,CXCL10,CXCL2,EDN1,IL15RA,IL1B,IL6,IRF1	86 (13)
FLT3LG		cytokine		1.746	bias	6.21e-08	CEBPB,CXCL2,FCGR1A,ICAM1,IL15RA,IL1B,IL1RL1,IL7R,SOCS1
AKT inhibitor VIII		chemical reagent		1.195		6.68e-08	CCL2,CEBPB,F3,ICAM1,IL6,IL7R,MYC
CRNDE		other		0.82	bias	6.68e-08	CDKN1A,DUSP5,EPHA2,GADD45B,IL1R1,PGF,VEGFA
TNFSF14		cytokine	Activated	2.414	bias	6.68e-08	CCL19,CXCL1,CXCL10,CXCL11,ICAM1,IL6,MMP9	115 (16)
MDK		growth factor	Activated	2.596	bias	6.68e-08	CCL2,FOSL1,IL1B,IL6,LIF,S100A8,S100A9	115 (18)
RCAN1		other		-1.791		6.68e-08	CXCL8,F3,ICAM1,IL6,NPPA,SELE,TEAD4	92 (24)
MAPK13		kinase		1.673		6.76e-08	CDKN1A,HAMP,IL1B,IL6,VDR,VEGFA	139 (22)
TNFRSF18		transmembrane receptor		-1.633		6.76e-08	CCL2,CDKN1A,CXCL8,ICAM1,IL6,MMP9	73 (7)
GADD45A		other		-1.698		6.76e-08	CDKN1A,CXCL2,FOSB,IL1B,IL6,MMP9	134 (26)
sphingosine-1-phosphate		chemical - endogenous mammalian	Activated	2.664	bias	6.89e-08	CCL2,CXCL10,CXCL2,CXCL8,EGR1,ICAM1,IL6,MMP9,SELE,THBS1	58 (7)
ATP		chemical - endogenous mammalian	Activated	2.434	bias	6.91e-08	ADAMTS9,CD14,CXCL10,CXCL2,CXCL8,F3,ICAM1,IL1B,IL6,MYC,THBS1	146 (27)
ROCK		group		1.309	bias	7.06e-08	CCL2,CDKN1A,CXCL8,F3,ICAM1,MYC,NPPA,THBS1	100 (12)
TSC22D3		transcription regulator	Inhibited	-2.307		7.06e-08	CCL2,CDKN1A,CXCL8,ICAM1,IL1B,IL6,SELE,TLR2	115 (19)
DETA-NONOate		chemical reagent		0.867		7.06e-08	CDKN1A,CXCL8,ICAM1,IL6,LOXL2,MMP9,MYC,S100A8
IRF4	1.83	transcription regulator		-1.229		7.58e-08	CDK2,CXCL10,CXCL11,GBP1,IL15RA,IL1B,IL1R1,IL6,IL7R,IRF1,IRF4,MYC,PLAUR	124 (17)
Nr1h		group	Inhibited	-3.338	bias	7.65e-08	BCL3,CCL2,CLEC4E,CSF3,CXCL1,CXCL10,CXCL8,EDN1,IL1B,IL6,SBNO2,THBS1	60 (14)
icilin		chemical reagent	Inhibited	-2.236	bias	7.79e-08	CSF3,CXCL10,CXCL2,IL1B,IL6
IL1R2		transmembrane receptor		-1.412	bias	7.79e-08	CXCL2,CXCL8,ICAM1,IL1B,IL6	115 (15)
DGKA		kinase	Activated	2.236	bias	7.79e-08	CCL2,CXCL2,CXCL8,IL1B,IRF1
SR 144528		chemical reagent		-1.52	bias	7.79e-08	CCL2,CXCL8,EGR1,ICAM1,IL1B
Creb		group	Activated	2.168	bias	7.89e-08	CCN1,CD14,CDKN1A,CEBPB,CEBPD,CXCL10,CXCL8,EGR1,FOSB,FOSL1,IL1B,IL6,NR4A3,PCK1,PER1,VEGFA,ZBP1	113 (20)
BDNF		growth factor		1.085	bias	7.89e-08	ARC,BAG3,CCN1,CDKN1A,CEBPB,CP,EGR1,FOSB,IL1B,IL6,KLF10,NPAS4,NR4A3,S100A9,SERPINH1,THBS1,VASN	129 (22)
STK11		kinase	Inhibited	-2.102		7.94e-08	ADGRE2,CCL2,CDKN1A,CSF3,CXCL1,CXCL2,CXCL8,FOSL1,GADD45B,HILPDA,IL6,MMP9,MYC,NPTX2,TOP2A,VEGFA	149 (28)
ICAM1	1.393	transmembrane receptor	Activated	2.602	bias	8.19e-08	COL4A1,CXCL2,ICAM1,IL1B,IL6,MMP9,MYC,VEGFA	107 (20)
CDK9		kinase	Activated	2.404	bias	8.19e-08	CDKN1A,CXCL2,CXCL8,IL6,MMP9,MYC,RUNX1,SELE	122 (25)
DCN		other		0.683		8.19e-08	CDKN1A,CXCL10,ICAM1,IL1B,IL6,MMP9,THBS1,VEGFA	126 (14)
dinoprost		chemical - endogenous mammalian	Activated	2.18	bias	8.82e-08	EDN1,FOSL2,IL1B,IL6,MMP9,MYC,NFIL3,THBS1,VEGFA
gemcitabine		chemical drug		1.155	bias	8.82e-08	CDKN1A,CXCL8,EGR1,FOSL1,IL1B,IL32,MYC,TNFRSF6B,VEGFA
zidovudine		chemical drug				9.06e-08	BCL3,CCL2,CDKN1A,CXCL8,IL1B,MYC	56 (3)
NADPH oxidase		complex		1.597	bias	9.06e-08	CCL2,CXCL1,EDN1,F3,IL6,MMP9
IL17a dimer		complex		1.802	bias	9.06e-08	CCL2,CSF3,CXCL1,CXCL11,IL1B,IL6
Pde4		group		-1.381	bias	9.06e-08	CCL2,CD14,CD163,CDKN1A,ICAM1,IL6
evodiamine		chemical - endogenous non-mammalian		-1.664	bias	9.06e-08	BCL2A1,CXCL8,ICAM1,MMP9,MYC,SELE
ilomastat		chemical drug		-0.425		9.06e-08	CCL2,CXCL10,CXCL8,IL1B,IL6,MMP9
CREM		transcription regulator	Activated	2.813		9.43e-08	ARC,CEBPB,CH25H,CSRNP1,CXCL8,EGR1,GADD45B,MNS1,NFIL3,PER1,THBS1,VEGFA	118 (22)
CAT		enzyme		-0.6	bias	9.47e-08	BCL2A1,CCL2,CDKN1A,CXCL8,CYP1B1,IL6,MMP9,THBS1	123 (21)
mir-146		microRNA	Inhibited	-2.629	bias	9.47e-08	CCL2,CXCL10,CXCL8,IL1B,IL6,MYC,RUNX1,SOCS1	126 (24)
PTPRJ		phosphatase	Activated	2.121	bias	9.47e-08	ARID5A,CEBPD,CXCL2,EDN1,IL6,PLA1A,PLAUR,ZC3H12A	67 (8)
EPO		cytokine	Activated	2.81	bias	9.52e-08	BCL3,CCL19,CDKN1A,CISH,EDN1,EGR1,FOSB,FPR1,IL1RL1,IL6,MYC,OSM,SELE,SOCS1,SOCS3,VEGFA	48 (5)
PPARA		ligand-dependent nuclear receptor		0.669	bias	1.01e-07	ANGPTL4,AQP9,CDK2,CDKN1A,CEBPB,CEBPD,EDN1,HILPDA,IL1B,IL6,LGALS4,MMP9,MYC,NPPA,PCK1,S100A8,S100A9,TLR2,TOP2A,VEGFA	119 (21)
RORC		ligand-dependent nuclear receptor	Activated	2.2	bias	1.01e-07	CISH,CXCL2,GADD45B,IL1B,IL1R1,IL32,IL6,NNMT,PCK1,S100A8,S100A9,VEGFA	147 (21)
SNAI1		transcription regulator		-0.245		1.01e-07	CCL2,CCN1,CDK2,CDKN1A,CXCL8,FOSL1,IL32,LIF,MMP9,SERPINH1,THBD,VDR	133 (23)
MAP2K7		kinase		1.432	bias	1.09e-07	CDKN1A,CXCL10,CXCL8,IL1R1,MYC,NPPA,TFPI2,VDR	139 (24)
MLN120B		chemical drug	Inhibited	-2.423	bias	1.2e-07	CXCL1,CXCL2,CXCL8,ICAM1,IL1B,IL6	87 (7)
CYP2J2		enzyme		-1.068		1.2e-07	ICAM1,IL1B,IL6,MMP9,NPPA,SELE
IL37		cytokine	Inhibited	-2.353	bias	1.2e-07	CSF3,CXCL10,CXCL2,CXCL8,IL1B,IL6	57 (5)
irinotecan		chemical drug		1.535	bias	1.2e-07	CXCL10,F3,IL1B,IL6,MMP9,SOCS3
CAMK4		kinase	Activated	2.391	bias	1.2e-07	CDKN1A,F3,FOSB,FOSL2,IL1B,IL6,NPPA	131 (22)
ARRB2		other	Inhibited	-2.205		1.2e-07	CXCL2,EGR1,F3,IL1B,IL6,MYC,VEGFA	136 (23)
thalidomide		chemical drug	Inhibited	-2.579	bias	1.2e-07	CXCL8,GADD45B,ICAM1,IL1B,IL6,PLAUR,VEGFA	120 (15)
parthenolide		chemical drug	Inhibited	-2.408	bias	1.2e-07	CCL2,CXCL2,CXCL8,IL1B,IL6,LIF,MMP9
nicotine		chemical drug		0.272	bias	1.21e-07	CCL2,CDKN1A,CEBPB,CXCL8,EDN1,EGR1,ICAM1,IL1B,IL6,MMP9,PLAUR,SELE,TFPI2,ZFP36	25 (3)
Lh		complex	Activated	3.204	bias	1.25e-07	ADAMTS1,CASP4,CXCL8,EGR1,FKBP5,GADD45B,GBP1,GEM,IL6,MMP9,MYC,PER1,RUNX1,TFPI2,THBS1,VEGFA,YBX3
RGS10		enzyme				1.26e-07	CCL19,CCL2,CXCL10,CXCL2,IL1B,IL6,NPPA,TNFRSF1A	93 (10)
CCL11		cytokine	Activated	2.07	bias	1.26e-07	CCL2,CXCL11,CXCL2,CXCL8,CXCR1,ICAM1,IL1B,IL6
IFNA1/IFNA13		cytokine		1.622	bias	1.26e-07	CXCL10,CXCL11,GEM,IL1B,IRF1,MYC,SOCS1,ZBP1	86 (7)
bicuculline		chemical - endogenous non-mammalian	Activated	2.565	bias	1.26e-07	ARC,CCN1,EGR1,FOSB,GADD45B,MAFF,NPAS4,NPTX2
CpG ODN 1668		chemical reagent	Activated	2.742	bias	1.26e-07	CSF3,CXCL10,CXCL8,ICAM1,IL1B,IL6,SOCS1,SOCS3	55 (7)
azithromycin		chemical drug		-1.964	bias	1.26e-07	IL1B,IL6,MMP9,SOCS1,TREM1
JUND		transcription regulator		1.454	bias	1.38e-07	BCL3,CXCL10,F3,FOSL1,IL6,MMP9,PLAUR,SOCS1,VEGFA	112 (17)
MAP3K14		kinase	Activated	2.608	bias	1.38e-07	ADGRE1,CXCL1,CXCL2,CXCL8,ICAM1,IL1B,IL6,IL7R,MMP9	115 (19)
WBP2		transcription regulator		-1.508		1.41e-07	COL4A1,CSF3,CST7,CXCL1,CXCL2,CXCL8,EGR1,IL1B,ITGB3,SLAMF8,SLCO4A1-AS1	132 (23)
IRF2		transcription regulator		0.515	bias	1.41e-07	CD14,CDK2,CDKN1A,CXCL10,DUSP5,GBP1,IL1B,IL6,IRF1,SLC51B,SOCS1	125 (22)
Z-LLL-CHO		chemical - protease inhibitor		-0.187	bias	1.41e-07	CCL2,CDKN1A,CEBPB,CISH,CXCL10,CXCL2,CXCL8,ICAM1,IL1B,IL6,MMP9,MYC,THBS1,TREM1,VDR,VEGFA,YBX3	83 (5)
APC		enzyme		-0.302		1.41e-07	CDKN1A,CXCL2,EDN1,HAMP,ICAM1,IL6,ITGB3,LCK,MMP9,MYC,THBS1,VEGFA	110 (18)
KL		enzyme		-1.367	bias	1.44e-07	CDKN1A,EGR1,ICAM1,IL6,MMP9,MYC,VDR,VEGFA	116 (14)
anisomycin		chemical - endogenous non-mammalian	Activated	2.567	bias	1.44e-07	CDKN1A,CXCL8,EGR1,IL1RL1,IL6,IRF1,PLAUR,VEGFA
FCGR2B		transmembrane receptor		1.455		1.44e-07	CLEC4E,CXCL10,GPR84,ICAM1,SOCS1,SOCS3,VEGFA
CTF1		cytokine		1.962	bias	1.44e-07	CEBPD,IL4R,IRF1,NPPA,SERPINA3,SOCS1,SOCS3	69 (4)
THBS1	1.719	other		-1.011		1.44e-07	COL4A1,EGR1,IL1B,IL6,MMP9,THBS1,VEGFA	127 (21)
tempol		chemical drug	Inhibited	-2.621	bias	1.44e-07	CXCL2,CXCL8,F3,ICAM1,MMP9,PLAUR,RRAD
laminaran		chemical drug	Activated	2.646	bias	1.44e-07	CLEC4E,CXCL1,CXCL10,CXCL8,GPR84,IL1B,IL7R
NCOA2		transcription regulator	Activated	2.52	bias	1.51e-07	CDKN1A,CEBPB,CXCL10,EGR1,GBP5,IL1B,IL6,IRF1,IRF4,NR4A3,PCK1,VDR	138 (22)
IFN alpha/beta		group	Activated	2.36	bias	1.53e-07	CCL2,CXCL10,IL15RA,IL6,IRF1,SLPI,SOCS1,TLR2,TREM1	87 (7)
pinaverium		chemical drug		-1.98	bias	1.54e-07	CXCL2,ICAM1,IL1B,IL6
SERCA		group		-1.961	bias	1.54e-07	EGR1,FOSL1,MYC,ZFP36
CDHR1		other	Inhibited	-2	bias	1.54e-07	CEBPD,OSMR,SERPINA3,SOCS3
IKBIP		other		-1.963	bias	1.54e-07	CXCL1,CXCL2,IL1B,IL6	107 (16)
CV 3988		chemical reagent		-1	bias	1.54e-07	CCL2,ICAM1,IL6,ITGB3
tosylphenylalanyl chloromethyl ketone		chemical - protease inhibitor	Inhibited	-2.423	bias	1.56e-07	CCL2,CXCL2,CXCL8,ICAM1,IL6,MYC
MYF6		transcription regulator		1.987	bias	1.58e-07	ANGPTL4,CDKN1A,CXCL10,IL32,IL6,LIF,LTF,OSM,THBS1,VEGFA	137 (18)
palmitic acid		chemical - endogenous mammalian	Activated	2.817	bias	1.67e-07	CCL19,CCL2,CDKN1A,CXCL10,CXCL2,CXCL8,ICAM1,IL1B,IL6,NPAS4,NR4A3,PCK1,SOCS3,THBD,TLR2	122 (18)
glutamine		chemical - endogenous mammalian		-1.895	bias	1.73e-07	CDKN1A,CEBPB,CXCL1,CXCL8,ICAM1,IL6,LIF,MYC,PCK1,VEGFA
BCL2		transporter	Activated	2.301	bias	1.73e-07	CDKN1A,CXCL1,CXCL8,HAMP,ICAM1,IL1B,IL6,MMP9,PLAUR,VEGFA	109 (16)
caffeic acid phenethyl ester		chemical drug	Inhibited	-2.429	bias	1.73e-07	CDK2,CDKN1A,CXCL10,CXCL8,EGR1,F3,ICAM1,IL1B,IL6,TLR2
ATF3		transcription regulator		-1.409		1.76e-07	CDK2,CDKN1A,CXCL1,GBP2,ICAM1,IL1B,IL6,PCK1,SELE,SLC11A1,TLR2	132 (17)
BCL6		transcription regulator	Inhibited	-2.992		1.84e-07	BCL2A1,BCL3,CCL2,CDKN1A,CISH,CXCL10,IL1B,IL4R,IL6,IL7R,IRF1,IRF4,MYC,SOCS3	146 (22)
ATF4		transcription regulator	Activated	3.384	bias	1.85e-07	CCL2,CDKN1A,CEBPB,COL4A2,CXCL1,CXCL2,CXCL8,IL6,OSMR,PCK1,SLC1A5,SLC39A14,VEGFA	118 (22)
adenosine		chemical - endogenous mammalian		1.009		1.88e-07	CXCL8,ICAM1,IL1B,IL1R1,IL6,KLRC4-KLRK1/KLRK1,SOCS3,VEGFA
CSF3R		transmembrane receptor				1.94e-07	CD14,CISH,FCGR1A,LTF,SELE	61 (3)
MVP		other		1.954	bias	1.94e-07	CXCL2,CXCL8,ICAM1,IL1B,IL6	126 (26)
ethylenediaminetetraacetic acid		chemical drug		-1.109		1.94e-07	BCL2A1,CXCL8,CXCR1,EGR1,IL1B
SIGIRR		transmembrane receptor	Inhibited	-2.437	bias	2.02e-07	CXCL2,IL1B,IL1R1,IL6,S100A8,S100A9	89 (12)
TICAM2		other		0.728	bias	2.02e-07	CXCL10,IGHG1,IL1B,IL6,IRF1,S100A8	89 (17)
IL36G		cytokine	Activated	2.403	bias	2.02e-07	CSF3,CXCL1,CXCL10,CXCL2,CXCL8,IL6
PSMD10		transcription regulator		1.342	bias	2.02e-07	CDK2,CDKN1A,CXCL1,CXCL8,ICAM1,IL6	133 (26)
ADAMTS12		peptidase	Inhibited	-2.425	bias	2.02e-07	CHI3L1,CLEC4E,CXCL10,IL6,S100A8,S100A9
HSPD1		enzyme	Activated	2.409	bias	2.02e-07	CXCL2,ICAM1,IL1B,IL6,SELE,SOCS3	111 (19)
HRH3		G-protein coupled receptor		-1.432		2.05e-07	CXCL10,FPR2,IGHG1,S100A8,S100A9,SERPINA3,SLPI
D-glucose		chemical - endogenous mammalian	Activated	4.189	bias	2.06e-07	CCL2,CDKN1A,CEBPB,COL4A1,CXCL2,CXCL8,EDN1,EGR1,ICAM1,IL1B,IL6,KLF10,MMP9,MYC,NPAS4,NPPA,NR4A3,PCK1,PLAUR,RUNX1,S100A8,SELE,THBS1,TLR2,VEGFA	70 (7)
MRTFB		transcription regulator		0.166	bias	2.08e-07	ADAMTS1,CCN1,CDK2,EDN1,EGR1,FCN1,LTF,RUNX1,S100A8,S100A9,SLPI,THBS1	109 (20)
FOXL2		transcription regulator	Activated	2.81	bias	2.1e-07	BCL2A1,CH25H,CXCL2,ICAM1,IL6,LIF,MAFF,NR4A3,TNFRSF1A	114 (18)
romidepsin		biologic drug		0.316		2.1e-07	BCL2A1,CDKN1A,CXCL10,CXCL8,EGR1,ICAM1,MMP9,MYC,PLAUR	64 (7)
PTGES		enzyme		0.038	bias	2.14e-07	CDKN1A,EGR1,IL1B,IL6,MMP9,MYC,NPPA,SDS
MAPT		other				2.15e-07	BCL3,CCL2,CDKN1A,CEBPB,CST7,CXCL10,CXCL2,FCGR3A/FCGR3B,GBP2,GBP5,GEM,IL1B,IL6,MMP9,OSMR,SLC1A5,THBS1,TLR2,TM4SF1,VEGFA,ZBP1	140 (27)
ciglitazone		chemical drug		-0.631		2.19e-07	CCL2,CDK2,CDKN1A,CXCL1,CXCL8,ICAM1,IFITM2,IL6,MMP9,NPPA,SELE	59 (7)
BHLHE40		transcription regulator	Activated	3.499	bias	2.27e-07	CASP4,CD14,CP,CSF3,FPR1,GBP2,HILPDA,IFITM2,IL6,LIF,MAFF,MEFV,PER1,PLAC8,SOCS1,SOCS3	130 (17)
THRB		ligand-dependent nuclear receptor		-1.893		2.31e-07	BCL3,CCL2,CXCL10,CXCL2,FOSL1,IL32,IL6,MMP9,MYC,NPPA,PCK1,PER1,SLAMF8,TLR2,TREM1	131 (24)
LYN		kinase		-1.981	bias	2.32e-07	BCL2A1,BCL3,CDKN1A,EGR1,IL1B,IL6,MYC,SOCS1,SOCS3	135 (22)
PRL		cytokine		1.657	bias	2.41e-07	CCL2,CDKN1A,CEBPD,CISH,CXCL10,CXCL11,EGR1,IL6,IRF1,MYC,PDLIM4,SERPINA3,SOCS1,SOCS3,VDR	129 (16)
bisindolylmaleimide I		chemical drug	Inhibited	-3.134	bias	2.43e-07	BCL2A1,CDKN1A,CXCL8,EGR1,ICAM1,IL6,MMP9,NPPA,OXTR,VEGFA	40 (4)
CpG ODN 2006		chemical reagent	Activated	2.44	bias	2.43e-07	BCL2A1,CCL2,CXCL10,CXCL11,CXCL8,GBP5,ICAM1,IL15RA,IL1B,IL6	58 (9)
ARHGAP21		other	Activated	2.646	bias	2.43e-07	ARID5A,BATF,CXCL10,CXCL2,IL15RA,IRF1,PLA1A
D-galactosamine		chemical - endogenous mammalian	Activated	2.401	bias	2.43e-07	CD14,CXCL10,CXCL2,ICAM1,IL6,MYC,TNFRSF1A
RETN		other	Activated	2.769	bias	2.43e-07	CCL2,EDN1,ICAM1,IL1B,IL6,MYC,SELE,SOCS3	47 (7)
histamine		chemical - endogenous mammalian		0.794	bias	2.57e-07	CCL2,CXCL10,CXCL2,CXCL8,F3,ICAM1,IL1B,IL6,SELE
SLC15A4		transporter	Activated	2.425	bias	2.57e-07	BCL2A1,CCL2,CXCL8,GBP5,IL1B,IL6	84 (13)
CHI3L1	1.199	enzyme				2.57e-07	CXCL8,EMP1,MMP9,NNMT,SLC39A14,VEGFA
triptolide		chemical drug	Inhibited	-2.43	bias	2.71e-07	CDKN1A,CXCL1,CXCL8,EMP1,HILPDA,ICAM1,IL6,MYC,SOCS3,TLR2,TNFRSF6B
IRF5		transcription regulator		1.436	bias	2.84e-07	CCL19,CDKN1A,COL4A1,CXCL10,CXCL11,CXCL2,IL6,MYC,VEGFA	105 (15)
ERBB3		kinase		-1.369		2.86e-07	CCN1,CDKN1A,EGR1,F3,SERPINA3,SLPI,SOCS3,THBS1,TOP2A,VEGFA	142 (23)
DPP4		peptidase		1.727	bias	2.86e-07	CSF3,CXCL10,CXCL2,IL1B,IL6,THBS1,TOP2A	94 (12)
fasudil		chemical drug		-1.746	bias	2.86e-07	CCL2,CD14,F3,ICAM1,IL1B,IL6,MMP9	63 (7)
AIMP1		cytokine	Activated	2.2	bias	2.88e-07	CCL2,CXCL2,CXCL8,ICAM1,IL1B
formoterol		chemical drug		-1.698	bias	2.88e-07	CXCL10,CXCR1,FOSL1,IL6,MMP9
NRG2		growth factor				3.11e-07	CCN1,CXCR1,EDN1,EGR1,FOSB,GDF5,NR4A3,VEGFA	32 (4)
KLF5		transcription regulator		-0.783		3.13e-07	CDKN1A,CEBPD,CSRNP1,IL1B,MAFF,MMP9,MYC,RUNX1,S100A9	115 (24)
MYB		transcription regulator		0	bias	3.2e-07	CD14,COL4A1,CSF3,CXCL2,ICAM1,IL18R1,IL6,IL7R,LIF,MYC,SLC1A5,ZC3H12A	124 (20)
UTP		chemical - endogenous mammalian		1.76	bias	3.24e-07	CCL2,CD14,F3,ICAM1,NPPA,THBS1
MAP2K2		kinase				3.24e-07	CDKN1A,IL1B,IL6,ITGB3,MYC,VEGFA	142 (23)
MALP-2s		chemical reagent	Activated	2.369	bias	3.24e-07	BCL2A1,CXCL2,IL15RA,IL1B,IL6,TLR2
estriol		chemical - endogenous mammalian	Inhibited	-2.646	bias	3.36e-07	CCL2,CXCL10,CXCL2,CXCR1,IL1B,IL6,SELE	77 (7)
GPX1		enzyme	Inhibited	-2.586	bias	3.36e-07	ADGRE1,CD14,CXCL10,ICAM1,IL6,MMP9,TNFRSF1A
ANXA1		enzyme		-1.671	bias	3.36e-07	CCL2,CXCL2,CXCL8,FPR2,IL1B,IL6,TYMP	55 (7)
Ro31-8220		chemical drug	Inhibited	-2.56	bias	3.36e-07	CCL2,CDKN1A,CXCL8,EGR1,ICAM1,IL1B,IL6	118 (17)
TGFB2		growth factor	Activated	2.326	bias	3.36e-07	ANGPTL4,COL4A1,EDN1,EGR1,MMP9,RUNX1,S100A8,THBS1,VDR,VEGFA	107 (7)
ERBB4		kinase		-1.617		3.44e-07	CASP4,CCL2,CDKN1A,EGR1,MYC,SERPINA3,SLPI,SOCS3,THBS1	142 (20)
TSH		complex	Activated	2.744	bias	3.51e-07	CDK2,CDKN1A,CXCL8,EGR1,IL6,MYC,SOCS1,SOCS3	93 (6)
TCIM	1.457	other		1.969	bias	3.56e-07	CXCL1,CXCL8,ICAM1,IL6
IL17B		cytokine		1.96	bias	3.56e-07	CDKN1A,CSF3,IL6,MMP9
15-E2-isoketal modified phosphatidylethanolamine		chemical reagent	Activated	2	bias	3.56e-07	CCL2,CXCL8,ICAM1,SELE
dacarbazine		chemical drug	Activated	2	bias	3.56e-07	CDKN1A,CXCL10,CXCL8,VEGFA
phorbol esters		chemical - other	Activated	2.042	bias	3.79e-07	CXCL8,EGR1,IL1B,IL1R1,IL6,LIF,MMP9,OSM,VDR	99 (12)
Histone h4		group				3.83e-07	CDKN1A,CXCL10,CXCL8,ICAM1,IL1B,IL6,IRF1,MMP9,SELE,SOCS3,TBX15	134 (25)
mir-19		microRNA		-1.236	bias	3.93e-07	CDKN1A,CXCL1,F3,IL6,NPPA,SOCS3,THBS1	134 (23)
temozolomide		chemical drug		1.864		3.93e-07	CCL2,CDKN1A,CXCL10,CXCL8,IL6,ITGB3,MMP9
GLI2		transcription regulator				3.94e-07	CDKN1A,CSF3,CXCL10,CXCL2,IL1B,IL1RL1,IL6,MMP9,MYC,VDR	125 (19)
RAC1		enzyme	Activated	2.668	bias	3.94e-07	CXCL8,FOSL1,ICAM1,IL1B,IL6,MMP9,MYC,NPPA,PLAUR,VEGFA	134 (22)
Go 6976		chemical drug	Inhibited	-2.583	bias	3.95e-07	CDKN1A,CSF3,CXCL10,CXCL2,CXCL8,IL6,MMP9,NPPA	105 (13)
PYCARD		transcription regulator	Activated	2.368	bias	4.05e-07	CDKN1A,CXCL8,IL1B,IL6,MMP9,S100A8	136 (26)
NFKBIZ		transcription regulator	Activated	2.389	bias	4.05e-07	CEBPD,CSF3,CXCL8,IL6,S100A8,S100A9	111 (20)
CNR2		G-protein coupled receptor		1		4.05e-07	CCL2,CXCL10,CXCL8,EGR1,IL1B,IL6	56 (3)
epothilone B		chemical drug		0.555		4.16e-07	CDK2,CDKN1A,SFN,THBS1,TOP2A
C1q		complex		0.447	bias	4.16e-07	CCL2,CXCL8,ICAM1,IL6,SELE	114 (14)
COL1A1		other		0.927	bias	4.16e-07	CCL2,CDKN1A,EDN1,ICAM1,SELE
TNFRSF25		transmembrane receptor		-1		4.16e-07	CCL2,CSF3,CXCL8,IL6,SELE	103 (22)
CXCL2	1.597	cytokine	Activated	2.134	bias	4.16e-07	CXCL10,CXCL2,ICAM1,IL1B,IL6	113 (12)
IRAK2		kinase	Activated	2.19	bias	4.16e-07	CXCL2,CXCL8,IL1B,IL6,SELE	124 (22)
RHOB		enzyme	Activated	2.219	bias	4.16e-07	CDKN1A,CXCL8,ICAM1,IL6,ITGB3	123 (26)
erythromycin		chemical drug		-1.543	bias	4.16e-07	CXCL8,ICAM1,IL1B,IL6,TLR2
GH1		growth factor	Activated	2.562		4.26e-07	CEBPB,CEBPD,CISH,EGR1,IL4R,IL6,SOCS1,SOCS3,TNFRSF1A,ZFP36	94 (10)
RASSF1		other		0.923		4.57e-07	CASP4,CDKN1A,COL4A1,COL4A2,EGR1,EMP1,KLF10,LIF,MYC	121 (26)
TLR8		transmembrane receptor	Activated	2.561	bias	4.58e-07	CCL2,CXCL10,CXCL2,CXCL8,IL1B,IL6,VDR	116 (22)
C3AR1		G-protein coupled receptor		0.571	bias	4.58e-07	CASP4,CSF3,CXCL10,CXCL8,IL1B,IL6,MEFV
zoledronic acid		chemical drug		0.239	bias	4.58e-07	CCN1,CXCL8,IL1B,IL6,MMP9,SOCS1,VEGFA
26s Proteasome		complex		0.989	bias	4.67e-07	BAG3,BCL3,CCL2,CDKN1A,CXCL8,FOSL1,ICAM1,IL6,MYC,SOCS3,TOP2A	112 (16)
Raf		group		0.232	bias	4.97e-07	CDKN1A,EDN1,EGR1,FOSL1,HAMP,MAFF,MYC,TOP2A	126 (19)
DOCK8		other	Activated	2.828	bias	4.97e-07	ARID5A,CXCL10,EDN1,IL15RA,IL6,IRF1,PLA1A,SOCS1
PDGFB		growth factor	Activated	2.791	bias	4.97e-07	CXCL8,EGR1,ICAM1,IL6,MMP9,MYC,THBS1,VEGFA	56 (3)
BMP10		growth factor	Activated	2.347	bias	5.01e-07	ANGPTL4,FCGR3A/FCGR3B,ICAM1,IL1B,NPPA,NR4A3,SELE,SERPINA3,THBS1
taurocholic acid		chemical - endogenous mammalian		1.664		5.02e-07	CCL2,EGR1,GADD45B,IL1B,IL6,VEGFA
CD69		transmembrane receptor		-1.104		5.02e-07	CCL19,CXCL10,IL1B,S100A9,SOCS1,SOCS3
COP1		enzyme		-1.789	bias	5.02e-07	CDKN1A,CEBPB,CXCL10,FPR1,FPR2,ICAM1
herbimycin		chemical drug		-1.959	bias	5.31e-07	CXCL8,CXCR1,ICAM1,IL1B,IL6,MMP9,TNFRSF1A	87 (7)
N-formyl-Met-Leu-Phe		chemical reagent		1.865	bias	5.31e-07	CCL2,CXCL8,FCGR1A,IL1B,OSM,SOCS1,VEGFA
SNCA		enzyme		1.152		5.51e-07	C1QL3,CCL2,EMP1,GBP2,GBP5,IL1B,IL6,IRF1,JPH2,KIFC1,KLF10,MMP9,NPTX2,PLAC8,PLAUR,SFN,TC2N	130 (24)
Pro-inflammatory Cytokine		group	Activated	2.414	bias	5.57e-07	F3,HAMP,ICAM1,IL6,MMP9,SELE,SOCS3,TLR2
CRH		cytokine	Activated	2.538	bias	5.57e-07	CXCL8,EDN1,IL1B,IL6,NPPA,SOCS3,VDR,VEGFA	125 (12)
IL-17f dimer		complex	Activated	2.219	bias	5.84e-07	CCL2,CSF3,CXCL1,IL1B,IL6
silicon dioxide		chemical drug	Activated	2.174	bias	5.84e-07	CCL2,CXCL8,EGR1,FOSL1,IL1B
NGF		growth factor	Activated	2.65	bias	5.85e-07	ARC,CDK2,CDKN1A,EGR1,FOSL1,FOSL2,HAMP,MMP9,MT1A,MYC,PLAUR,S100A12,VEGFA,ZFP36	136 (28)
AGN194204		chemical drug		1.578	bias	5.97e-07	ANGPTL4,BCL2A1,CDKN1A,EMP1,GBP2,IL4R,IL7R,IRF1,MMP9,MYC,PLAC8,SLCO4A1,TOP2A	51 (7)
Ifnar		group	Activated	2.298	bias	6e-07	CCL2,CXCL10,GBP2,IL1B,IL6,IRF1,MMP9,TLR2,ZBP1	61 (3)
LGR4		transmembrane receptor		-0.694	bias	6.14e-07	AQP9,CD14,CXCL10,IL1B,IL6,MMP9,MYC	139 (26)
SCARB1		transporter		0.67		6.14e-07	CCL2,CXCL2,F3,ICAM1,IL1B,IL6,SELE	125 (22)
resatorvid		chemical drug	Inhibited	-2.366	bias	6.18e-07	CCL2,CXCL8,IL1B,IL6,MMP9,NPPA	76 (7)
DNASE2		enzyme	Inhibited	-2.219	bias	6.18e-07	CH25H,CP,CXCL10,CXCL2,SLAMF8,ZBP1
KRT17		other	Activated	2.449	bias	6.18e-07	CSF3,CXCL10,CXCL2,IL1B,IL6,MMP9	116 (22)
VTN		other		0.48	bias	6.18e-07	CDKN1A,F3,IL1B,MMP9,PLAUR,SFN	106 (18)
crocidolite asbestos		chemical toxicant		1.96	bias	6.18e-07	CXCL2,FOSL1,FOSL2,LIF,MYC,TNFRSF1A
SASH1		other	Activated	2.828	bias	6.22e-07	ARID5A,CXCL10,EDN1,IL15RA,IL6,IRF1,PLA1A,SOCS1	91 (12)
phytohemagglutinin		chemical drug	Activated	3.371	bias	6.24e-07	BCL3,CCL2,CXCL10,CXCL8,EGR1,FOSL2,ICAM1,IL15RA,IL1B,IL6,IL7R,ITGB3,KLRC4-KLRK1/KLRK1,MMP9,PGF
Igm		complex		1.732		6.94e-07	BCL2A1,CDKN1A,CXCL8,EGR1,IL1B,IL6,IRF4,MYC	108 (11)
SHC1		other		-0.721		6.94e-07	CCL19,CDKN1A,CXCL1,CXCL10,EGR1,ICAM1,SELE,THBD	137 (28)
FEM1A		transcription regulator		-1.98	bias	7.07e-07	CXCL10,CXCL2,IL1B,IL6	109 (10)
Gm20703		other	Inhibited	-2	bias	7.07e-07	CXCL10,GBP5,IL1B,IL6
palmitoyl-Cys((RS)-2,3-di(palmitoyloxy)-propyl)-Ala-Gly-OH		chemical reagent		1.969	bias	7.07e-07	CXCL8,ICAM1,IL6,TLR2
theaflavin		chemical - endogenous non-mammalian		-1.067		7.07e-07	CCL2,CDKN1A,ICAM1,IL6
PNPT1		enzyme		0.219	bias	7.08e-07	CDKN1A,CXCL10,CXCL8,GBP2,IL6,MYC,TNFRSF1A	132 (19)
FASLG		cytokine		1.4	bias	7.08e-07	CCL2,CXCL10,CXCL8,EGR1,IL1B,IL6,VEGFA	136 (24)
HDAC3		transcription regulator				7.15e-07	CDKN1A,CXCL10,CXCL2,CXCL8,ICAM1,IL1B,IL6,MMP9,MYC	116 (22)
Fc gamma receptor		group		1.103	bias	7.54e-07	CCL19,CDKN1A,CXCL8,ICAM1,IL6,SOCS3	79 (7)
NOSTRIN		transcription regulator	Inhibited	-2.415	bias	7.54e-07	IL6,ITGB3,MMP9,PGF,SELE,THBS1	69 (7)
EIF4EBP2		translation regulator	Inhibited	-2.332	bias	7.54e-07	CEBPB,CEBPD,CXCL10,EGR1,IL6,NFIL3
methylprednisolone		chemical drug		0.967		7.68e-07	CDKN1A,EMP1,F3,GBP2,IGHG1,IL1B,IL1R1,IL1RL1,IL6,IRF1,MMP9,MYC,MYO1G,PLA1A,PLAUR,SDS,SERPINA3,TC2N,TLR2,TOP2A,YBX3,ZFP36	103 (7)
LCK	1.18	kinase	Activated	2.412	bias	7.72e-07	CISH,EGR1,GADD45B,IRF1,MMP9,MYC,RUNX1,VEGFA	137 (27)
MSTN		growth factor		1.338		7.72e-07	CDK2,CDKN1A,CXCL1,HAMP,IL6,KLF10,SERPINH1,VEGFA	75 (7)
ELK1		transcription regulator	Activated	2.596	bias	7.72e-07	CCL2,CDKN1A,EGR1,FOSB,FOSL1,MMP9,THBS1,ZFP36	102 (23)
Map3k7		kinase		0.943	bias	7.72e-07	CXCL10,CXCL2,EDN1,IL15RA,IL1B,IL6,MMP9,S100A9	117 (25)
Angiotensin II receptor type 1		group	Activated	2.219	bias	8.02e-07	CCL2,CXCL10,CXCL8,EDN1,VEGFA	126 (15)
BMS-345541		chemical drug	Inhibited	-2.219	bias	8.02e-07	CXCL8,IL1B,IL6,MMP9,TREM1	87 (7)
hemoglobin		complex		1.528	bias	8.02e-07	CD163,CDKN1A,CXCL8,EDN1,IL6
elastase		group		0.771	bias	8.02e-07	CXCR1,ICAM1,IL1B,IL6,MMP9
EPHX2		enzyme		1.264		8.02e-07	CCL2,ICAM1,IL1B,IL6,SELE	106 (7)
C5AR2		G-protein coupled receptor		0.11	bias	8.02e-07	CSF3,CXCL2,CXCL8,IL1B,IL6	101 (14)
BAR501		chemical reagent	Inhibited	-2.183		8.02e-07	ADGRE1,ICAM1,IL1B,IL6,SELE
SMARCA5		transcription regulator		-1.897	bias	8.34e-07	CD93,CDKN1A,EPHA2,FKBP5,HAMP,IFITM2,IL7R,MPZL2,PLAC8,RRAD	72 (6)
linoleic acid		chemical - endogenous mammalian		1.23	bias	8.58e-07	ANGPTL4,EDN1,ICAM1,IL1B,IL6,S100A8,S100A9,VEGFA	104 (21)
chloroquine		chemical drug		-1.627		8.58e-07	CXCL10,CXCL8,IL1B,IL6,SELE,SOCS1,SOCS3,VEGFA
NR1H4		ligand-dependent nuclear receptor		-1.506		8.85e-07	ABCC3,ADGRE1,CCN1,CEBPB,EDN1,IL1B,IL32,IL6,MYC,OSM,PCK1,SLC51B,THBD	85 (22)
PAX3		transcription regulator				8.92e-07	ARC,CDKN1A,CYP1B1,F3,IFITM2,IL6,IL7R,MMP9,NNMT,PGF,SFN,TFPI2	129 (21)
NR0B2		ligand-dependent nuclear receptor	Inhibited	-2.559	bias	8.95e-07	ABCC3,CD163,CDKN1A,CXCL10,EGR1,IL1B,IL6,LCK,PCK1,TLR2	101 (23)
NCF1		enzyme	Activated	2.216	bias	9.13e-07	CD14,CDKN1A,EDN1,F3,ICAM1,THBD	90 (9)
Cdk		group	Activated	2.407	bias	9.13e-07	CCL2,CXCL10,CXCL2,CXCL8,IL6,MYC	109 (13)
C1QA		other		0.186	bias	9.13e-07	CD163,CXCL10,EGR1,F3,IL6,SERPINA3	60 (4)
HLX		transcription regulator	Inhibited	-2.416	bias	9.13e-07	CXCL8,CYP1B1,EGR1,ICAM1,IL4R,MYC	118 (19)
HAVCR2		other		-0.186	bias	9.13e-07	BAG3,CASP4,CDKN1A,IL1B,IL6,IL7R	119 (17)
TAS4464		chemical drug		1.633	bias	9.13e-07	BCL2A1,CDK2,CDKN1A,EGR1,MYC,VEGFA
eicosapentenoic acid		chemical drug		-0.719		9.24e-07	ANGPTL4,CCL2,CEBPB,CEBPD,IL1B,IL1R1,IL6,MMP9,TNFRSF1A	67 (7)
RUNX1	1.072	transcription regulator		0.102		9.52e-07	CDKN1A,CHI3L1,CST7,FOSL2,IL1B,IL7R,ITGB3,MYC,NFIL3,NR4A3,RUNX1,S100A9,VEGFA,ZBP1	108 (23)
N-cor		group		-1.951	bias	1.01e-06	CDKN1A,CXCL10,CXCL2,IL1B,MMP9,PCK1,RAB20,SOCS1,TBX15	129 (26)
ZNF300		transcription regulator				1.04e-06	CXCL8,IL6,MYC	91 (7)
HSPB3		other				1.04e-06	CCL2,CXCL8,ICAM1
IDR-1018		chemical reagent				1.04e-06	CXCL8,IL6,IRF4
FAM177A1		other				1.04e-06	CXCL1,CXCL2,CXCL8
AX15839		chemical drug				1.04e-06	CXCL8,IL6,SELE	86 (13)
nomifensine		chemical drug				1.04e-06	IL6,LIF,OSM
senexin B		chemical drug				1.04e-06	CXCL1,CXCL2,CXCL8	48 (7)
SPHK1		kinase		0.289	bias	1.06e-06	CDKN1A,CXCL8,EGR1,ICAM1,IL1B,IL6,SOCS3	136 (24)
NX-13		chemical reagent	Inhibited	-2.207	bias	1.08e-06	CCL2,CXCL2,CXCL8,IL1B,IL6
OPA1		enzyme		-1.982	bias	1.08e-06	IL1B,IL6,S100A8,S100A9,TLR2	99 (16)
GPR132		G-protein coupled receptor		-0.132		1.08e-06	EGR1,ICAM1,IL1B,IL6,SELE
PTGIS		enzyme	Activated	2.236	bias	1.08e-06	CXCL2,ICAM1,IL1B,IL6,VEGFA	73 (7)
BIRC2		enzyme		1.131		1.08e-06	CCL2,CSF3,CXCL1,CXCL8,IL6	98 (22)
TEK		kinase		1.98	bias	1.08e-06	CDKN1A,IL6,S100A8,S100A9,VEGFA	132 (24)
L-carnitine		chemical - endogenous mammalian		-1	bias	1.08e-06	CDKN1A,EDN1,IL1B,IL6,NPPA	64 (7)
IL23A		cytokine	Activated	2.425	bias	1.1e-06	CXCL10,IL18R1,IL1B,IL6,S100A8,S100A9	66 (5)
MALT1		peptidase	Activated	2.382	bias	1.1e-06	CXCL2,IL1B,IL6,IRF4,MMP9,S100A8	95 (17)
docetaxel		chemical drug		-0.664		1.1e-06	ABCC3,CDK2,CDKN1A,CXCL10,CXCL11,IL1B,ITGB3,MMP9,THBS1,VEGFA
MAP2K6		kinase	Activated	2.233	bias	1.17e-06	CCL2,CDKN1A,CXCL10,CXCL8,IL6,MMP9,NPPA,VDR	133 (21)
PLG		peptidase	Activated	2.597	bias	1.17e-06	CCL2,CCN1,EDN1,F3,IL1B,IL1RL1,IL6,MMP9	120 (17)
TFAP2A		transcription regulator		-0.074		1.18e-06	CDKN1A,CXCL1,CXCL2,CXCL8,GEM,IL32,MMP9,PLAUR,S100A9,VEGFA	123 (21)
1,25-dihydroxyvitamin D		chemical drug		1.276		1.21e-06	CXCL8,EGR1,IL6,MYC,SOCS1,TLR2,VDR	79 (7)
MAP3K1		kinase	Activated	2.613	bias	1.21e-06	COL4A1,CXCL8,EGR1,NPPA,PLAUR,THBS1,TOP2A	142 (23)
acetaminophen		chemical drug	Activated	2.306		1.23e-06	ABCC3,CDKN1A,CEBPB,CXCL10,CXCL2,CYP1B1,ICAM1,IL1B,IL6,MYC,PLAUR,SOCS3,VEGFA	95 (7)
C8		complex		0.469	bias	1.26e-06	CXCL2,ICAM1,IL1B,SELE
FBXO42		other		1.98	bias	1.26e-06	CXCL8,ICAM1,IL6,MMP9
IL26		cytokine		1.977	bias	1.26e-06	CXCL8,ICAM1,IL1B,IL6	73 (7)
PRTN3		peptidase		-1.996	bias	1.26e-06	CCL2,CDKN1A,CXCL8,IL6	114 (20)
ING4		transcription regulator		-0.9		1.26e-06	CDKN1A,CXCL10,IL6,MYC	137 (28)
C7		other		0.469	bias	1.26e-06	CXCL2,ICAM1,IL1B,SELE
benazepril		chemical drug				1.26e-06	CDK2,CDKN1A,EDN1,NPPA
adapalene		chemical drug		-1.982	bias	1.26e-06	CCL2,CXCL2,IL1B,TLR2	40 (7)
BQ 123		biologic drug		-1.951	bias	1.26e-06	CCL2,CXCL2,IL6,VEGFA
hexamethoxyflavone		chemical toxicant		-1.976	bias	1.26e-06	CXCL8,ICAM1,IL6,MMP9
TWIST1		transcription regulator		0.131	bias	1.26e-06	ADAMTS1,CCL2,CDKN1A,CHI3L1,CXCL8,FOSL1,IL1B,IL6,ITGB3,LRG1,VEGFA	131 (24)
CAMP		other	Activated	2.513	bias	1.28e-06	CCL2,CXCL1,CXCL10,CXCL8,FPR2,ICAM1,IL1B,IL6,TLR2	130 (11)
FGF7		growth factor		1.947	bias	1.29e-06	ABCC3,CDK2,CDKN1A,CEBPD,IRF1,MMP9,S100A8,VEGFA
CHRNA7		transmembrane receptor		-1.751	bias	1.32e-06	CDKN1A,CXCL10,CXCL2,IL1B,IL6,KLRC4-KLRK1/KLRK1	102 (13)
ITGAM		transmembrane receptor		1.922	bias	1.32e-06	BCL2A1,CXCL10,CXCL8,IL1B,IL6,ZBP1	114 (22)
PDPK1		kinase		-0.874		1.32e-06	CDKN1A,CXCL10,CXCL8,IL1B,IL6,MYC	150 (28)
PAK1		kinase		1.632		1.32e-06	CDKN1A,F3,FOSL1,MMP9,MYC,VEGFA	138 (23)
green tea polyphenol		chemical drug	Inhibited	-2.213		1.32e-06	CDKN1A,ICAM1,IL1B,IL6,MMP9,VEGFA
SU6656		chemical toxicant	Inhibited	-2.425	bias	1.32e-06	EGR1,IL1RL1,MYC,NFIL3,SOCS3,VEGFA
andrographolide		chemical drug	Inhibited	-2.412		1.32e-06	ICAM1,IL1B,IL6,MMP9,OXTR,SELE
palbociclib		chemical drug	Activated	2.646		1.38e-06	CDKN1A,EGR1,GADD45B,KLF10,PER1,SOCS3,ZFP36
1-methyl-4-phenyl-1,2,3,6-tetrahydropyridine		chemical toxicant	Activated	2.935	bias	1.39e-06	ADGRE1,EGR1,FKBP5,FOSB,IL1B,IL6,LIF,OSM,TNFRSF1A
arachidonic acid		chemical - endogenous mammalian		1.72		1.39e-06	BCL2A1,EDN1,EGR1,F3,FOSL1,IL1B,IL6,ITGB3,TNFRSF1A
MAP2K1/2		group	Activated	2.768	bias	1.42e-06	ARC,CHI3L1,EGR1,FOSL1,IL1B,MMP9,MYC,VEGFA	142 (19)
nifedipine		chemical drug		-1.98	bias	1.42e-06	ABCC3,CCL2,CYP21A2,EDN1,IL1B,IL6,NPPA,VEGFA	32 (7)
trastuzumab		biologic drug		-0.44		1.43e-06	CEBPB,CXCL8,IL6,MYC,TOP2A	99 (7)
MSR1		transmembrane receptor		-0.074		1.43e-06	CXCL10,CXCL2,IL1B,IL6,MMP9	76 (9)
LY6E		other		-1.477		1.43e-06	ABCC3,CD14,CXCL8,IL1B,IL6	86 (13)
DUSP5	1.641	phosphatase	Inhibited	-2.236	bias	1.43e-06	CH25H,EGR1,NPPA,SLPI,ZFP36
WWTR1-CAMTA1		fusion gene/product	Activated	2.236	bias	1.43e-06	CEBPD,CXCL2,STEAP4,TOP2A,VEGFA
CYP19A1		enzyme		1.744		1.51e-06	CD14,CXCL10,FKBP5,GBP2,IL6,OSMR,STEAP4,TM4SF1,VEGFA	62 (7)
prednisolone		chemical drug		0.377	bias	1.55e-06	BAG3,CCL2,CD163,CEBPD,CXCL10,EDN1,FKBP5,IGHG1,IL1B,IL6,NFIL3,PCK1,SOCS1	98 (7)
Stat3-Stat3		complex	Activated	2.415	bias	1.57e-06	CDKN1A,ICAM1,MYC,SERPINA3,SOCS3,VEGFA
ZC3H12A	1.735	enzyme		-0.645	bias	1.57e-06	BATF,CCL2,CEBPB,CEBPD,IL1B,IL6	130 (21)
LILRB4		other	Inhibited	-2.355	bias	1.57e-06	CLEC4E,CXCL10,CXCL11,IL1B,IL6,IRF4	83 (9)
NLRP12		other	Inhibited	-2.378	bias	1.57e-06	BCL3,CXCL2,CXCL8,ICAM1,IL1B,IL6	95 (16)
CLU		other		-1.505		1.57e-06	CCL2,CDKN1A,CXCL8,IL1B,IL6,MMP9	106 (19)
heparin		chemical - endogenous mammalian		-0.373		1.57e-06	F3,HAMP,ICAM1,IL1R1,IL6,MMP9,THBD,VEGFA	116 (14)
PTPN11		phosphatase		-0.114		1.57e-06	CD14,CDKN1A,CXCL8,EGR1,IL6,LTF,PLAUR,SOCS3	138 (22)
TAZ		enzyme		1.883		1.58e-06	ADAMTS1,CCL2,CCN1,CXCL2,CYP1B1,EDN1,IL1B,IL6,IRF4,LOXL2,MYC,TFPI2,THBS1,VEGFA	117 (21)
HDAC1		transcription regulator		-0.429		1.58e-06	ARC,CDK2,CDKN1A,CXCL1,CXCL8,EGR1,IL1B,IL6,MMP9,MYC,PCK1,S100A9,TOP2A,VDR	135 (26)
triamcinolone acetonide		chemical drug		0.602		1.58e-06	ANGPTL4,BCL2A1,CASP4,EGR1,FKBP5,KLF10,MT1M,MT1X,MYC,PER1,RUNX1,SERPINA3	85 (7)
BRAF		kinase				1.58e-06	CDKN1A,CEBPB,CXCL8,EGR1,F3,HAMP,ICAM1,IL1B,IL6,MMP9,MYC,THBS1	153 (19)
HAVCR1		other		0.538		1.63e-06	CCN1,CEBPB,HAMP,IL6,IRF1,LOXL2,PLAUR,SOCS3,VEGFA
L-glutamic acid		chemical - endogenous mammalian	Activated	3.073	bias	1.65e-06	BAG3,CDKN1A,EGR1,FOSB,GADD45B,IL1B,LIF,MMP9,NFIL3,PER1	39 (4)
RETNLB		other	Activated	2.828	bias	1.72e-06	CCL2,IL1B,IL4R,IL6,LMNB1,MYC,PLA1A,TLR2
CASP8		peptidase		0.149		1.76e-06	CD14,CSF3,CXCL10,IL1B,IL6,MMP9,S100A9	107 (18)
luteolin		chemical drug	Inhibited	-2.183	bias	1.76e-06	CXCL10,ICAM1,IL6,MMP9,MYC,SELE,VEGFA	144 (28)
3M-001		chemical drug	Activated	2.433	bias	1.85e-06	CCL2,CXCL10,CXCL8,IL1B,IL6,MYC
IKZF2		transcription regulator	Inhibited	-2.449	bias	1.85e-06	BATF,ICAM1,IL1R1,IL4R,IRF1,IRF4
GNB2		enzyme				1.85e-06	ARC,CDKN1A,FOSB,FOSL2,IL1B,THBD	101 (8)
CYBB		enzyme	Activated	2.414	bias	1.85e-06	CCL2,CDKN1A,CXCL10,ICAM1,IL1B,IL6	88 (9)
ACE2		peptidase		0.211		1.85e-06	CCL2,CXCL10,CXCL2,IL1B,IL6,MMP9	113 (7)
formaldehyde		chemical - endogenous mammalian	Activated	2.414	bias	1.85e-06	EGR1,FOSB,FOSL1,FOSL2,IL1B,MMP9
Ras homolog		group		1.067	bias	1.86e-06	CDKN1A,EGR1,ITGB3,MMP9,MYC	93 (14)
Aldose Reductase		group	Activated	2.2	bias	1.86e-06	CXCL8,ICAM1,IL1B,IL6,MYC
PADI2		enzyme	Activated	2.219	bias	1.86e-06	ADAMTS9,CXCL2,CXCL8,IL6,MYC	89 (7)
Iga		complex		-0.04		1.86e-06	CXCL10,CXCL8,FCGR1A,IL1B,IL6	12 (3)
TRIM3		enzyme	Inhibited	-2.236	bias	1.86e-06	CXCL8,IL1B,IL6,MMP9,VEGFA	140 (24)
GNA13		enzyme				1.86e-06	CXCL1,CXCL2,CXCL8,EGR1,VEGFA	90 (11)
Usp17la (includes others)		peptidase	Activated	2.189	bias	1.86e-06	CISH,CXCL8,IL1B,IL6,MYC	66 (13)
tranilast		chemical drug		-1.109	bias	1.86e-06	CDK2,CDKN1A,CXCL1,CXCL8,IL6
SP110		transcription regulator		-1.897		1.88e-06	BCL3,CCN1,CXCL10,CXCL11,F3,IL1R1,IL4R,MYC,NFIL3,TNFRSF1A
CCN2		growth factor		1.425	bias	1.9e-06	ADAMTS1,BCL2A1,COL4A2,EGR1,HAMP,IL6,MMP9,MYC,VEGFA	111 (11)
GATA6		transcription regulator		1.113		1.93e-06	CD163,CDKN1A,COL4A1,COL4A2,CYP21A2,EDN1,GRHL3,IL1B,MYC,NPPA,SLPI,VSIG4	134 (28)
PTPN6		phosphatase	Inhibited	-2.219	bias	1.99e-06	CXCL10,CXCL8,IL1B,IL6,IRF1,MMP9,MYC	137 (24)
di(2-ethylhexyl) phthalate		chemical toxicant	Activated	2.646	bias	1.99e-06	CCL2,CXCL1,CXCL8,EGR1,FOSB,MYC,ZFP36
ADRB		group		-0.419	bias	2.01e-06	ANGPTL4,CASP4,CDKN1A,CXCL10,CXCL2,ICAM1,MMP9,NPPA,NR4A3,SLCO4A1
6-mercaptopurine		chemical drug		-1	bias	2.09e-06	CXCL10,CXCL8,IL6,NR4A3
GPX8		enzyme	Activated	2	bias	2.09e-06	CSF3,CXCL10,IL1B,IL6
rhesus theta-defensin 1		chemical - endogenous mammalian				2.09e-06	CSF3,CXCL2,IL1B,IL6
B4GALT6		enzyme		1.987	bias	2.09e-06	CCL2,IL1B,IL6,TLR2
CAVIN1		transcription regulator				2.09e-06	ADGRE1,CDKN1A,IL6,MYC	138 (25)
LUM		other		1.972	bias	2.09e-06	CDKN1A,CXCL2,IL1B,IL6	92 (19)
IGKC		other				2.09e-06	CXCL8,IL4R,IL6,VDR
pubchem compound 11368987		chemical reagent		-0.684	bias	2.09e-06	CXCL10,CXCL2,IL1B,IL6
cyclic guanosine monophosphate-adenosine monophosphate		chemical - endogenous non-mammalian		1.98	bias	2.09e-06	CXCL10,CXCL8,IL1B,IL6
TPCA-1		chemical drug		-1.964	bias	2.09e-06	CCL2,CXCL8,IL1B,IL6	87 (7)
mastoparan		chemical toxicant		-1.192	bias	2.09e-06	CXCL10,IL1B,IL6,SELE
perilla alcohol		chemical drug		-0.927	bias	2.09e-06	BCL2A1,CDK2,CDKN1A,IL1B
RPTOR		other		0.576	bias	2.14e-06	ADGRE1,BCL3,CDK2,FCGR1A,IL1B,IL1R1,IL6,MYC,PCK1,SOCS3	139 (28)
RASSF5		other		-1.287		2.18e-06	CDKN1A,CXCL2,CXCL8,IL6,MMP9,TNFRSF1A	110 (25)
GJA1		transporter		-0.896		2.18e-06	CCL2,CDKN1A,ICAM1,IL1B,THBS1,VEGFA	144 (20)
TLR5		transmembrane receptor	Activated	2.4	bias	2.18e-06	CSF3,CXCL2,CXCL8,ICAM1,IL1B,IL6	110 (21)
N-(3-(aminomethyl)benzyl)acetamidine		chemical reagent		-1.964	bias	2.18e-06	CASP4,CXCL8,IL1B,IL6,MMP9,TNFRSF10D	78 (7)
lisinopril		biologic drug		0.557		2.18e-06	GBP2,IL1B,MMP9,S100A8,S100A9,VEGFA
PRKCB		kinase	Activated	2.418	bias	2.24e-06	CDKN1A,EGR1,ICAM1,IL6,MMP9,MYC,NPPA	122 (24)
TRAF2		enzyme	Activated	2.116		2.28e-06	CCL2,CXCL10,CXCL8,ICAM1,IL6,IRF4,MMP9,SELE	102 (16)
TET2		enzyme		1.32	bias	2.28e-06	BCL3,FCN1,FOSL2,IL1B,IL1R1,IL6,JAML,MAFF,RUNX1,S100A8
E2F3		transcription regulator		1.129	bias	2.35e-06	CDK2,CDKN1A,CXCL1,EDN1,H3C4,MT1X,MYC,S100A8,SERPINH1,THBD,THBS1	121 (24)
TRIM24		transcription regulator		-1.48	bias	2.38e-06	CFHR1,CXCL10,GBP2,IL1R1,IRF1,PLAC8,SOCS1,TLR2,VEGFA	110 (15)
IL17R		complex		1.432	bias	2.38e-06	CCL2,CXCL1,CXCL8,S100A8,S100A9
SFTPD		other		-0.651	bias	2.38e-06	CCL2,CD14,CXCL2,IL1B,MMP9
TNFSF9		cytokine		1.253	bias	2.38e-06	CD14,CXCL8,ICAM1,IL6,TNFRSF1A	93 (17)
PTPN3		phosphatase		1.671	bias	2.38e-06	ANGPTL4,CDKN1A,MMP9,MYC,VDR	125 (19)
3-aminobenzamide		chemical toxicant	Inhibited	-2.196	bias	2.38e-06	CDKN1A,CXCL1,ICAM1,IL1B,MMP9
W7		chemical reagent		-1.342	bias	2.38e-06	CCL2,CD14,CXCL8,IL6,NPPA
sulforafan		chemical drug	Inhibited	-2.223		2.43e-06	CCL2,CDKN1A,CXCL8,ICAM1,IL1B,IL6,MMP9,SELE,SOCS3,VEGFA	57 (7)
mycophenolic acid		chemical drug		1.333	bias	2.49e-06	CCL2,CCN1,CDKN1A,CXCL8,EDN1,GBP1,IL1B,IL6
PPP2CA		phosphatase		1.342	bias	2.51e-06	CDKN1A,CXCL10,IRF1,MYC,SLAMF8,SOCS1,SOCS3	138 (26)
thioctic acid		chemical drug	Inhibited	-2.412	bias	2.51e-06	CCL2,CXCL8,ICAM1,IL6,MMP9,MYC,SELE
etanercept		biologic drug	Inhibited	-2.415	bias	2.56e-06	CCL2,CXCL10,CXCL8,ICAM1,IL1B,IL6
NPM1		transcription regulator		0.218		2.56e-06	CCL2,CXCL2,IL6,LTF,MMP9,VEGFA	117 (20)
ALOX15		enzyme		0.422	bias	2.56e-06	CXCL2,FOSL1,HAMP,ICAM1,IL1B,IL6
SERPINE2		other	Inhibited	-2.412	bias	2.56e-06	CCL19,CXCL10,IL1B,IL6,MMP9,SELE	113 (14)
JAG2		growth factor		-1.664	bias	2.56e-06	CEBPB,CXCL1,CXCR1,IL1B,IL1R1,IL6	18 (3)
CARM1		transcription regulator	Activated	2.169	bias	2.56e-06	CDKN1A,CSF3,CXCL10,ICAM1,MYC,PCK1	125 (27)
GNB1		enzyme				2.56e-06	ARC,CDKN1A,FOSB,FOSL2,IL1B,THBD	68 (7)
BTG2		transcription regulator	Inhibited	-2.431	bias	2.56e-06	CCL2,CXCL1,CXCL2,CXCL8,IL1B,IL6	103 (13)
piceatannol		chemical - endogenous non-mammalian	Inhibited	-2.207	bias	2.56e-06	CCL2,ICAM1,IL1B,IL6,MMP9,MYC	122 (16)
mir-1		microRNA	Inhibited	-2.376	bias	2.75e-06	CCL2,CEBPB,CXCL1,CXCL8,EDN1,IL1B,IL6,MMP9,VEGFA	130 (22)
dalfampridine		chemical drug	Activated	2.646	bias	2.81e-06	ARC,CCN1,EGR1,FOSB,GADD45B,MAFF,NPAS4
valsartan		chemical drug	Inhibited	-2.575	bias	2.81e-06	CD163,EDN1,F3,ICAM1,IL1B,IL6,NPPA	114 (7)
Histone h3		group				2.87e-06	CCL2,CDKN1A,CXCL10,CXCL8,EGR1,FKBP5,ICAM1,IL1B,IL6,MMP9,PER1,S100A8,S100A9,SOCS3,TBX15,TLR2,TOP2A,VEGFA	122 (18)
arsenite		chemical toxicant	Activated	2.176	bias	2.96e-06	CDKN1A,CXCL8,CYP1B1,EGR1,IRF1,MAFF,MYC,THBS1,VEGFA
IFNL1		cytokine	Activated	2.591	bias	2.97e-06	CXCL10,CXCL11,CXCL8,GBP1,GBP5,IFITM2,IL6,TLR2
MAFB		transcription regulator		1.457	bias	2.97e-06	ADGRE1,CCL2,CD163,CXCL2,FPR1,IL7R,MMP9,PCK1	95 (9)
TLR7/8		group		1.408	bias	2.98e-06	BCL2A1,CCL2,EDN1,GEM,PLAUR,VDR
mitoxantrone		chemical drug		0.896		2.98e-06	CDKN1A,CXCL10,CXCL8,IL1B,IL6,VEGFA
carbamylcholine		chemical drug	Activated	2.415	bias	2.98e-06	ARC,CDKN1A,EGR1,GEM,NPPA,VEGFA
pimagedine		chemical drug		-1.342	bias	2.98e-06	COL4A1,CXCL8,GADD45B,ICAM1,IL6,VEGFA	77 (7)
fluvastatin		chemical drug	Inhibited	-2.236		2.98e-06	CDKN1A,CXCL8,EDN1,IL6,THBD,VEGFA
CCK		other		-0.555		3.02e-06	CXCL10,EGR1,IL6,NPY2R,VEGFA
GDF15		growth factor		0.247		3.02e-06	CDKN1A,HAMP,IL6,NPPA,PLAUR	93 (7)
SUPT20H		other	Inhibited	-2.219	bias	3.02e-06	BCL2A1,CXCL8,IL1B,IL6,IL7R	131 (26)
SCGB1A1		cytokine	Inhibited	-2.216	bias	3.02e-06	COL4A1,CXCL8,MMP9,S100A8,S100A9	57 (7)
epicatechin gallate		chemical drug		-1.154		3.02e-06	CDKN1A,CXCL8,ICAM1,IL6,VEGFA
IL25		cytokine		0.245	bias	3.14e-06	CCL2,CSF3,CXCL8,FOSB,IL1B,IL1RL1,IL6
LGALS1		other		0.688	bias	3.24e-06	CDKN1A,CXCL2,F3,ICAM1,IL1B,IL6,MMP9,SOCS3	133 (19)
IL17RD		other		-1.964	bias	3.25e-06	IL1B,IL6,S100A9,SOCS1	66 (12)
LGALS7/LGALS7B		other		1.96		3.25e-06	EGR1,IL1B,IL6,MMP9	121 (24)
S100A7		other		1.982	bias	3.25e-06	CXCL1,CXCL8,MMP9,VEGFA	124 (24)
BP-1-102		chemical reagent	Inhibited	-2	bias	3.25e-06	ICAM1,IL1B,IL6,NFIL3
orlistat		chemical drug	Activated	2	bias	3.25e-06	CCL2,CXCL8,ICAM1,VEGFA
theophylline		chemical drug		0.686		3.25e-06	CXCL8,IL6,THBD,THBS1	68 (7)
WNT3A		cytokine	Activated	2.08	bias	3.3e-06	CCL2,CCN1,CEBPB,CST7,CXCL10,CXCL2,EDN1,IL1B,IL6,MT1X,MYC,RUNX1,SLPI,THBS1,VEGFA	94 (10)
SMAD2		transcription regulator	Activated	2.325	bias	3.41e-06	CDKN1A,CRISPLD2,CYP21A2,GADD45B,IL6,MMP9,SELE,THBS1,VEGFA	104 (21)
NORAD		other	Activated	2.449	bias	3.46e-06	CCN1,COL4A1,COL4A2,GADD45B,IL32,THBS1
ARRB1		transcription regulator				3.46e-06	CXCL8,EGR1,F3,IL1B,IL6,MYC	137 (26)
POU5F1		transcription regulator	Activated	2.233	bias	3.52e-06	BAG3,BCL2A1,CDKN1A,CXCL10,CXCL8,DUSP5,EPHA2,GRHL3,IL6,MMP9,MYC,SLC11A1,SOCS3,TEAD4,TNFRSF1A,VEGFA	127 (23)
NAMPT		cytokine	Activated	2.056	bias	3.53e-06	CDK2,CXCL1,CXCL10,CXCL2,CXCL8,EPHA2,IL6,MMP9	130 (21)
TAC1		other	Activated	2.727	bias	3.53e-06	CCL2,CCN1,CXCL10,CXCL8,FOSB,IL1B,IL6,SELE	130 (20)
zerumbone		chemical - endogenous non-mammalian	Inhibited	-2.183	bias	3.78e-06	BCL2A1,ICAM1,IL6,MMP9,MYC
ADCY		group		0	bias	3.78e-06	CDKN1A,CYP1B1,IL1B,IL6,PER1
Ciap		group		-1.91	bias	3.78e-06	CSF3,CXCL2,IL1B,IL6,MYC
IL36B		cytokine		1.977	bias	3.78e-06	CXCL1,CXCL10,CXCL8,IL1B,IL6
HOXA5		transcription regulator	Activated	2.236	bias	3.78e-06	CDKN1A,CXCL8,EGR1,GADD45B,KLF10	144 (24)
TNFAIP6		other		-1.432	bias	3.78e-06	CXCL2,HAMP,IL1B,IL6,MMP9	120 (19)
LGALS9		other		1.964		3.78e-06	CDKN1A,CXCL8,FCGR3A/FCGR3B,IL1B,IL6	89 (18)
P2RX7		ion channel		1.931	bias	3.78e-06	CCL2,CXCL10,IL1B,IL6,TNFRSF1A	82 (14)
bisindolylmaleimide iv		chemical drug		-0.108	bias	3.78e-06	CXCL8,EGR1,IL6,MYC,PCK1	38 (4)
chenodeoxycholic acid		chemical - endogenous mammalian	Activated	2.234	bias	3.84e-06	ABCC3,CXCL8,EGR1,IL6,MMP9,PCK1,SLC51B,VDR	30 (7)
TGFB3		growth factor	Activated	2.924	bias	3.92e-06	CCN1,CDKN1A,FOSB,FOSL2,ITGB3,MMP9,PLAUR,THBS1,VEGFA	20 (4)
EBF1		transcription regulator		1.026	bias	3.93e-06	CEBPB,CXCL10,IL32,IL6,IRF1,MYC,NFIL3,SOCS1,SOCS3,TLR2	113 (23)
KDM3A		transcription regulator	Activated	2.384	bias	4.01e-06	CCL2,CCN1,EDN1,LOXL2,MMP9,MYC	85 (21)
Mir122a,b		group	Inhibited	-2.219	bias	4.01e-06	CXCL2,IL1B,IL6,MMP9,PLAUR,SOCS1	56 (7)
lactic acid		chemical - endogenous mammalian	Activated	2.423	bias	4.01e-06	CCL2,CLEC4E,CXCL10,CXCL8,IL1B,PCK1
S-nitrosoglutathione		chemical toxicant		-0.956		4.01e-06	CCL2,CDKN1A,CXCL10,ICAM1,LIF,SELE
YY1		transcription regulator		0.928		4.02e-06	CCL2,CD93,CDKN1A,CEBPB,EDN1,EGR1,GBP1,HAMP,IL1B,IL1R1,LMNB1,MYC,TOP2A,VEGFA	132 (22)
Rsk		group				4.12e-06	CEBPB,CXCL2,CXCL8	103 (12)
B3GNT2		enzyme				4.12e-06	CD14,IL1B,IL6
CYP2C8		enzyme				4.12e-06	IL1B,IL6,SELE	58 (4)
SLC22A3		transporter				4.12e-06	IL6,S100A8,S100A9
mir-766		microRNA				4.12e-06	CXCL8,IL1B,IL6	50 (7)
MEP1A		peptidase				4.12e-06	CXCL8,IL1B,IL6	51 (5)
HSPB6		other				4.12e-06	CCL2,CXCL8,ICAM1	89 (11)
CSTB		peptidase				4.12e-06	CASP4,CEBPB,IL1B
VR23		chemical reagent				4.12e-06	CXCL8,IL1B,IL6
vapreotide		biologic drug				4.12e-06	CCL2,CXCL8,THBS1
titanium		chemical reagent				4.12e-06	CCL2,IL6,VEGFA
IgG-opsonized ovalbumin		chemical reagent				4.12e-06	IL1B,IL6,VEGFA
CAV1		transmembrane receptor		0.914	bias	4.17e-06	CD14,CDKN1A,CXCL10,EGR1,ICAM1,IL6,NPPA,SLC14A1,THBS1,TNFRSF1A	136 (23)
promegestone		chemical drug	Activated	2.401	bias	4.17e-06	CDKN1A,CEBPB,DUSP5,F3,FKBP5,IL1R1,MT1X,MYC	106 (11)
AMPK		complex		-1.853		4.2e-06	CCL2,CDKN1A,CXCL10,CXCL8,EGR1,HAMP,IL6,MMP9,PCK1	56 (3)
pirinixic acid		chemical toxicant	Activated	2.286	bias	4.22e-06	ABCC3,ANGPTL4,AQP9,CCL2,CDK2,CDKN1A,CXCL8,F3,GADD45B,HILPDA,IL1B,IL6,KLF10,LGALS4,MMP9,MYC,VEGFA	96 (19)
PTEN		phosphatase		-1.178		4.23e-06	BCL3,CDKN1A,CEBPB,CXCL10,CXCL11,CXCL2,CXCL8,EDN1,F3,GPR4,IL1B,IL4R,IL6,MMP9,MYC,NFIL3,NPPA,RUNX1,SOCS3,THBS1,TNFRSF10D,VEGFA	153 (26)
sunitinib		chemical drug		-0.524	bias	4.34e-06	CDKN1A,COL4A2,CXCL10,ICAM1,ITGB3,MMP9,RUNX1
CDK19		kinase		-0.378	bias	4.49e-06	CDKN1A,CXCL1,CXCL2,CXCL8,EPHA2,LIF,MYC,SFN,VDR	73 (7)
berberine		chemical drug		-1.375	bias	4.49e-06	CCL2,CDK2,CDKN1A,CXCL8,ICAM1,IL1B,IL6,MMP9,VEGFA
SCD		enzyme		-1.48		4.53e-06	ANGPTL4,CEBPB,CXCL10,CXCL8,DIO3,IL1B,IL6,PCK1	136 (26)
JAK		group				4.62e-06	CCL2,CXCL10,IL6,MMP9,SOCS1,SOCS3	120 (18)
ADORA2B		G-protein coupled receptor		1.662		4.62e-06	CXCL2,CXCL8,IL1B,IL6,MMP9,VEGFA	71 (7)
IRAK1		kinase	Activated	2.335	bias	4.62e-06	CCL2,CXCL10,CXCL8,IL1B,IL6,SELE	101 (20)
TASL		enzyme	Activated	2.219	bias	4.69e-06	BCL2A1,CCL2,CXCL8,GBP5,IL6	59 (7)
LRPAP1		other		0.128	bias	4.69e-06	CXCL8,F3,IL1B,IL6,SERPINA3	70 (12)
oxazolone		chemical reagent	Activated	2.19	bias	4.69e-06	CXCL10,ICAM1,IL1B,IL6,S100A8
kaempferol		chemical toxicant		-1.982	bias	4.69e-06	CDKN1A,ICAM1,IL32,MMP9,SELE	87 (10)
creatine		chemical - endogenous mammalian		0.45		4.69e-06	CXCL10,CXCL2,CXCL8,IL6,TLR2
infliximab		biologic drug	Inhibited	-2.63	bias	4.81e-06	BATF,CXCL1,CXCL8,EDN1,IL1B,MT1X,VEGFA
C5AR1		G-protein coupled receptor	Activated	2.619	bias	4.81e-06	CSF3,CXCL2,CXCL8,FCGR1A,IL1B,IL6,MMP9	87 (9)
glucosamine		chemical - endogenous mammalian	Inhibited	-2.426		4.81e-06	CCL2,CXCL1,CXCL8,ICAM1,IL6,NPPA,PCK1
STAT1/3/5 dimer		complex		1.982	bias	4.84e-06	BCL3,CHI3L1,CISH,SOCS3
NUMBL		other		-1.964	bias	4.84e-06	CDKN1A,MMP9,MYC,VDR	127 (22)
C9		other		0.469	bias	4.84e-06	CXCL2,ICAM1,IL1B,SELE	59 (4)
CXCL1	3.021	cytokine		1.982	bias	4.84e-06	ICAM1,IL1B,IL6,SOCS3
LY-2510924		biologic drug	Activated	2		4.84e-06	CD14,LILRB3,S100A12,TREM1
clorgyline		chemical drug	Inhibited	-2	bias	4.84e-06	CCL2,CEBPD,MYC,SOCS3
putrescine		chemical - endogenous mammalian				4.84e-06	CCL2,CDK2,CDKN1A,TLR2
dehydrocostus lactone		chemical - endogenous non-mammalian		-1.722	bias	4.84e-06	CDK2,ITGB3,MMP9,MYC
ELAVL1		other		1.616	bias	4.9e-06	BATF,CDK2,CDKN1A,IL1R1,IL6,IRF1,IRF4,MYC,TLR2,TOP2A,VEGFA,ZFP36	122 (23)
ATF2		transcription regulator		1.446	bias	4.91e-06	BCL2A1,CXCL8,DUSP5,EGR1,IL1RL1,IL6,NPPA,PCK1	150 (21)
INSR		kinase		0.444	bias	5.07e-06	BCL2A1,CCL2,CDKN1A,CYP1B1,DIO3,EDN1,EGR1,IFITM2,IL1B,IL1RL1,IL6,KLF10,MMP9,MYC,NPPA,PCK1,SOCS3,TLR2,TNFRSF1A	128 (22)
NR1I2		ligand-dependent nuclear receptor		1.734		5.11e-06	ABCC3,CDKN1A,CLEC4E,CXCL2,EGR1,IL1B,IL32,IL6,OSM,S100A8,SOCS1	104 (22)
Collagen type II		complex	Activated	2		5.3e-06	CXCL1,CXCL2,GDF5,IL1B,IL1R1,IL6
HOTAIR		other		0.524		5.3e-06	CDKN1A,ICAM1,IL6,MMP9,MYC,NPPA	110 (18)
ZEB1		transcription regulator	Activated	2.158		5.33e-06	CCN1,CD163,EDN1,IL1B,LOXL2,MMP9,MPZL2,THBS1	122 (21)
CDC73		other		1.969	bias	5.76e-06	GBP1,IRF1,MYC,RUNX1,SOCS1	69 (7)
TGIF1		transcription regulator	Activated	2.205	bias	5.76e-06	CXCL1,CXCL2,CXCL8,IL1B,IL6	112 (25)
BTRC		enzyme		1.387	bias	5.76e-06	BCL2A1,CDKN1A,CXCL8,IL1B,IL6	125 (21)
NOS1		enzyme		1.446	bias	5.76e-06	ARC,EGR1,IL1B,IL6,SOCS1	17 (3)
PLK2		kinase		1.342	bias	5.76e-06	CXCL10,EDN1,IL15RA,IL1B,IRF1	73 (7)
KN-62		chemical drug		-1.387	bias	5.76e-06	CXCL8,EGR1,IL1B,IL6,MMP9
immethridine		chemical reagent	Inhibited	-2.236	bias	5.76e-06	CD14,FCGR1A,IL6,SERPINA3,SOCS3
LIPE		enzyme				5.85e-06	CEBPB,CP,EDN1,EGR1,FKBP5,IL1RL1,PCK1,PER1,RRAD
KCNE3		ion channel				5.88e-06	CISH,CSRNP1,FOSB,IRF4,NFIL3,PER1,VSIG4
NR2F2		ligand-dependent nuclear receptor				5.88e-06	IL1B,IL32,LTF,NPPA,OSM,PCK1,VEGFA	106 (21)
SREBF1		transcription regulator	Activated	2.004	bias	5.92e-06	CD14,CDKN1A,CEBPB,CEBPD,CXCL10,DEPP1,HAMP,IL1B,IL6,NFIL3,PCK1,SERPINA3,VEGFA	121 (19)
RBM5		other		-0.928	bias	6.07e-06	CDK2,ICAM1,IL32,SERPINH1,TNFRSF10C,TNFRSF10D
PLAUR	1.244	transmembrane receptor		0.692	bias	6.07e-06	CCL2,FOSL1,MMP9,MYC,PLAUR,SOCS1	126 (19)
MAZ		transcription regulator				6.07e-06	CDKN1A,CXCL2,HAMP,IL32,MMP9,MYC	116 (23)
TNFRSF9		transmembrane receptor		-0.579		6.07e-06	BCL2A1,CD14,CXCL8,IL1B,IL6,MMP9	87 (14)
RBPJ		transcription regulator		-1.82	bias	6.2e-06	CDKN1A,CSF3,GDF5,IL1B,IL6,IL7R,LIF,MYC,PGF,VEGFA	122 (23)
NLRP3		other		1.291		6.23e-06	CDK2,CSF3,CXCL10,CXCL2,IL1B,IL6,LIF,MMP9	103 (17)
GSK3B		kinase		-0.016		6.24e-06	BCL2A1,CCL2,CDKN1A,CXCL8,IL1B,IL6,MMP9,MYC,NPPA	132 (24)
caffeine		chemical drug		0.556		6.49e-06	CDKN1A,CXCL8,EGR1,F3,FOSB,LMNB1,THBS1
TSC2		other	Inhibited	-2.121	bias	6.55e-06	ARC,BCL3,CDKN1A,CP,CXCL10,EGR1,IL1R1,SLC14A1,SOCS3,ZFP36	140 (24)
CDKN1B		kinase	Inhibited	-2.35	bias	6.66e-06	CDK2,CDKN1A,EGR1,EPHA2,MMP9,MYC,RRAD,RUNX1,S100A9	131 (24)
IL12A		cytokine	Activated	2.144	bias	6.92e-06	CXCL10,ICAM1,IL1B,IL6,SOCS1,SOCS3	62 (6)
CXCL6		cytokine		1.922	bias	6.94e-06	HAMP,IL1B,IL6,MMP9	86 (9)
trypsin		group		1	bias	6.94e-06	CDKN1A,CXCL8,F3,ICAM1
BPIFA1		other		-1.131		6.94e-06	CXCL2,IL1B,IL6,LTF
TRIM38		enzyme		-0.729		6.94e-06	CXCL10,CXCL8,IL1B,IL6	93 (21)
LECT2		other		0.623		6.94e-06	CSF3,CXCL10,IL1B,IL6
SRT1720		chemical drug		-1.964	bias	6.94e-06	CXCL8,IL1B,IL6,MMP9
MED16		transcription regulator		-1.192	bias	6.94e-06	ANGPTL4,CCN1,HAMP,MMP9	52 (7)
CRY2		enzyme		-1.992	bias	6.94e-06	IL1B,IL6,PCK1,PER1	49 (9)
CD163	1.122	transmembrane receptor		0.339		6.94e-06	ICAM1,IL1B,IL6,MMP9
PTGER1		G-protein coupled receptor		1.964	bias	6.94e-06	ANGPTL4,CXCL8,ICAM1,IL6
CRY1		enzyme	Inhibited	-2	bias	6.94e-06	IL1B,IL6,PCK1,PER1	93 (13)
HSPA1A/HSPA1B		enzyme		0.281	bias	6.94e-06	CDKN1A,CXCL2,CXCL8,IL1B	124 (24)
HPSE		enzyme				6.94e-06	CCL2,F3,MMP9,PLAUR	99 (7)
cyclomaltodextrin		chemical drug		-0.762		6.94e-06	CSF3,IL1B,IL6,S100A8
IL17C		cytokine	Activated	2.211	bias	7.01e-06	CXCL8,IL1B,IL6,S100A8,S100A9
HSPB1		other		-1.461		7.01e-06	CDKN1A,CXCL2,CXCL8,IL1B,IL6	128 (27)
ECSIT		transcription regulator	Activated	2.173	bias	7.01e-06	BCL3,CXCL8,IL1B,IL6,PLAUR	118 (26)
PLK4		kinase		1.342	bias	7.01e-06	CXCL10,EDN1,IL15RA,IL1B,IRF1
calyculin A		chemical toxicant	Activated	2.236		7.01e-06	CCL2,CDKN1A,CYP1B1,EGR1,NR4A3
geranylgeranyl pyrophosphate		chemical - endogenous mammalian		0		7.01e-06	CCL2,ICAM1,IL1B,MMP9,VEGFA
STING1		other	Activated	2.514	bias	7.15e-06	CXCL10,CXCL2,CXCL8,GBP5,IL1B,IL6,LIF	119 (25)
GDF2		growth factor	Activated	2.039	bias	7.27e-06	CXCL8,EDN1,GADD45B,HAMP,ICAM1,MMP9,MYC,SELE	20 (7)
obeticholic acid		chemical drug		-1.387		7.86e-06	CXCL2,ICAM1,IL1B,IL6,PCK1,SLC51B	30 (7)
SERPINA1		other		1.128		7.86e-06	ANGPTL4,CCL2,CXCL8,HAMP,IL6,TLR2	128 (20)
JAK1/2		group		1.89	bias	7.87e-06	C1QL3,CCL2,GBP2,GBP5,IL6,IRF1,PLAC8	89 (7)
PDCD1		transmembrane receptor		-1.195	bias	7.87e-06	BATF,CST7,CXCL8,IL1B,IL6,TLR2,TOP2A	97 (14)
allopurinol		chemical drug		0.563	bias	8.45e-06	ADAMTS1,CD14,CP,CXCL10,F3,IL1B,MYC,PLA1A
GAS6		growth factor		-0.221		8.47e-06	CCN1,IL1B,IL6,SOCS1,SOCS3	35 (3)
2'3'-cyclic guanosine monophosphate-adenosine monophosphate		chemical - endogenous mammalian		1.954	bias	8.47e-06	CXCL10,IL1B,IL6,SOCS1,SOCS3	43 (6)
IRS1		enzyme		1.262	bias	8.55e-06	CEBPB,CEBPD,COL4A1,COL4A2,EGR1,IL6,MYC,PCK1,VEGFA	140 (23)
RUNX3		transcription regulator		-1.711	bias	8.55e-06	CCN1,CDKN1A,COL4A1,CXCL8,IL1B,LILRB3,MMP9,MYC,RUNX1	120 (25)
MAVS		other		1.585	bias	8.64e-06	CXCL10,CXCL2,CXCL8,IL1B,IL6,SOCS1,SOCS3	114 (23)
IL23		complex	Activated	2.219	bias	8.91e-06	CXCL8,IL1B,IL6,IRF4,S100A8,TLR2	69 (3)
FYN		kinase		0.765	bias	8.91e-06	ARC,CXCL10,IL1B,IL6,IRF4,SOCS3	120 (24)
dimethylnitrosamine		chemical toxicant	Activated	2.219	bias	8.91e-06	CDKN1A,COL4A1,ICAM1,IL1B,IL6,MMP9
D-fructose		chemical - endogenous mammalian	Activated	2.418	bias	8.91e-06	CXCL10,CXCL2,ICAM1,IL1B,IL6,THBS1
streptozocin		chemical drug	Activated	2.411		8.99e-06	AQP9,CD163,CDKN1A,COL4A1,ICAM1,IL1B,IL6,LMNB1,MMP9,NPPA,PCK1,TNFRSF1A,VEGFA
SATB1		transcription regulator		-0.102		9.02e-06	BCL2A1,CDKN1A,CLEC2B,FCGR1A,FOSB,GADD45B,IL4R,IL7R,MT1A,RUNX1	103 (12)
melatonin		chemical - endogenous mammalian		-1.43		9.09e-06	CCL2,CDKN1A,CXCL10,CXCL8,DIO3,EDN1,IL1B,IL6,MMP9	93 (10)
POMC		other		0.559	bias	9.1e-06	CYP1B1,CYP21A2,FOSL1,FOSL2,ICAM1,IL6,NR4A3,SELE
ADAM17		peptidase		1.377	bias	9.47e-06	CSF3,CXCL2,CXCL8,CXCR1,IL6,LRG1,SOCS3	99 (17)
azoxymethane		chemical toxicant		1.349	bias	9.47e-06	CDKN1A,CXCL10,CXCL2,IL1B,IL6,MMP9,MYC
dihydroartemisinin		chemical drug				9.64e-06	CDK2,CDKN1A,MMP9,MYC
Ptprd		phosphatase	Inhibited	-2	bias	9.64e-06	CCL2,CDKN1A,CEBPD,MYC
LILRA2		other		1.969	bias	9.64e-06	CSF3,CXCL8,IL1B,IL6
N(2)-(gamma-D-glutamyl)-meso-2,2'-diaminopimelic acid		chemical reagent		1.982	bias	9.64e-06	CXCL8,ICAM1,IL1B,MMP9
mir-373		microRNA		-1.987	bias	9.64e-06	ANGPTL4,CDK2,CXCL8,IL6
PLCE1		enzyme		1.982	bias	9.64e-06	CCL2,CXCL2,CXCL8,IL6	72 (7)
TRAF4		other		1.961	bias	9.64e-06	HAMP,IL6,MYC,STEAP4	121 (30)
MMP8		peptidase				9.64e-06	CXCL10,CXCL8,IL6,S100A8	71 (8)
RALA		enzyme				9.64e-06	CDKN1A,MMP9,NPPA,PLAUR	123 (18)
ST14		peptidase		1.965	bias	9.64e-06	CXCL2,CXCL8,ICAM1,IL1B	121 (18)
N-(3-oxododecanoyl)-homoserine lactone		chemical reagent		0.9		9.64e-06	CXCL2,CXCL8,IL1B,IL6
spermine		chemical - endogenous mammalian		0		9.64e-06	CCL2,IL1B,IL6,TLR2
MEF2C		transcription regulator	Activated	2.379	bias	9.66e-06	ARC,CCL2,CDKN1A,CXCL2,FOSB,IL6,IRF4,NPPA,ZFP36	75 (22)
cholecalciferol		chemical - endogenous mammalian		1.876	bias	9.66e-06	ANKRD22,CCL2,CD14,CEBPB,CEBPD,CXCL10,EDN1,IL6,VDR	80 (7)
SP4		transcription regulator				1.01e-05	ARC,CCL2,CDKN1A,IL32,OSM,VEGFA	119 (18)
GPBAR1		G-protein coupled receptor	Inhibited	-2.219		1.01e-05	ADGRE1,ICAM1,IL1B,IL6,SELE	88 (9)
S100A6		transporter		-1.342		1.01e-05	ADAMTS1,CXCL2,CXCL8,SELE,YBX3	52 (9)
EPOR		transmembrane receptor				1.01e-05	CISH,IGHG1,MYC,SOCS1,SOCS3	117 (21)
letrozole		chemical drug		-0.44		1.01e-05	CDK2,CDKN1A,FOSL1,LIF,MYC
nitroarginine		chemical reagent	Activated	2.236	bias	1.01e-05	CCL2,EGR1,IL1B,NFIL3,TNFRSF1A
curdlan		chemical - endogenous non-mammalian		1.455	bias	1.01e-05	CXCL2,CXCL8,IL1B,IL6,MMP9
eritoran		chemical drug				1.02e-05	CXCL8,IL1B,IL6	76 (7)
1-palmitoyl-2-oleoylglycero-3-phosphoglycerol		chemical reagent				1.02e-05	CXCL8,IL1B,IL6	94 (22)
[Lys15,Arg16,Leu27]VIP(1-7)GRF(8-27)		chemical reagent				1.02e-05	CCL2,CXCL8,IL6
FENDRR		other				1.02e-05	CXCL10,IL1B,IL6
BPI		transporter				1.02e-05	CXCL8,ICAM1,IL6
BUD23		enzyme				1.02e-05	CXCL8,FKBP5,IL6	54 (7)
TAS2R14		G-protein coupled receptor				1.02e-05	CXCL8,HAMP,IL6
Tlr12		other				1.02e-05	CXCL8,IL1B,IL6	76 (6)
TAF9		transcription regulator				1.02e-05	CXCL8,HAMP,IRF1	95 (17)
IL31RA		transmembrane receptor				1.02e-05	CISH,SOCS1,SOCS3
MIR4269		microRNA				1.02e-05	CCN1,MYC,TEAD4
P2RY12		G-protein coupled receptor				1.02e-05	HAMP,IL1B,IL6	56 (9)
IL36RN		cytokine				1.02e-05	CXCL8,IL1B,IL6
SENP6		peptidase				1.02e-05	CXCL8,ICAM1,IL6	129 (23)
sulfamethoxazole/trimethoprim		chemical drug				1.02e-05	CXCL10,CXCL8,IL6
MIW815		biologic drug				1.02e-05	CCL2,CXCL10,IL6
grepafloxacin		chemical drug				1.02e-05	CXCL8,IL1B,IL6
Brd4		kinase	Activated	2.236	bias	1.04e-05	COL4A1,COL4A2,IL6,LCK,LOXL2,MYC,SELE	102 (16)
raloxifene		chemical drug		0.426		1.11e-05	BCL3,CDKN1A,CYP1B1,IL1R1,IL6,ITGB3,SOCS1,THBD,TM4SF1,TOP2A
GHRL		growth factor		-1.32		1.13e-05	EDN1,IL1B,IL1R1,IL6,NPPA,PCK1,SOCS3
NOS3		enzyme	Inhibited	-2.229		1.13e-05	ADGRE1,CCL2,COL4A1,F3,ICAM1,IL6	130 (15)
CRP		other				1.13e-05	CCL2,CXCL8,EGR1,IL1B,IL6,S100A12	91 (9)
JAK3		kinase		0.074		1.13e-05	CDK2,CSF3,IL6,IL7R,IRF1,SOCS3	126 (28)
zVAD-FMK		chemical - protease inhibitor		-1.664		1.13e-05	BCL2A1,CCL2,CD163,CDKN1A,IL1B,IL6
IRAK3		kinase		0.283		1.21e-05	BCL2A1,CXCL2,GPR84,IL6,SOCS1
ramipril		chemical drug	Inhibited	-2.236	bias	1.21e-05	COL4A1,COL4A2,IL6,MMP9,VEGFA
R-WIN 55,212		chemical reagent	Inhibited	-2.172	bias	1.21e-05	CDK2,CXCL8,ICAM1,IL1B,IL6
NR1H2		ligand-dependent nuclear receptor		-1.033		1.21e-05	CH25H,CSF3,CXCL10,CXCL2,IL1B,IL6,MMP9,VEGFA	120 (18)
5-azacytidine		chemical drug	Activated	2.109	bias	1.23e-05	CDKN1A,EPHA2,F3,FOSL1,MAFF,MYC,NPPA,SOCS3,TFPI2,THBS1
minocycline		chemical drug	Inhibited	-2.592	bias	1.24e-05	ADGRE1,CD163,CXCL8,ICAM1,IL1B,IL6,TNFRSF1A
Hsp70		group		0.605		1.27e-05	CD14,CXCL8,ICAM1,IL1B,IL6,SELE	99 (19)
TNFRSF1B		transmembrane receptor	Activated	2.2	bias	1.3e-05	ABCC3,CXCL2,CXCL8,ICAM1,IL6,MMP9,SOCS3,TYMP	99 (20)
ATG7		enzyme		-1.393		1.3e-05	CXCL8,IL1B,IL6,MYC,NPPA,PDLIM1,SOCS3,TNFRSF1A	75 (7)
amphotericin B		chemical drug				1.3e-05	CCL2,CXCL8,IL1B,IL6
nystatin		chemical drug		1.412	bias	1.3e-05	CXCL8,ICAM1,IL1B,IL6
1'-acetoxychavicol acetate		chemical reagent	Inhibited	-2	bias	1.3e-05	BCL2A1,ICAM1,MMP9,MYC
BV6		chemical reagent		-1.906		1.3e-05	CCL2,CXCL1,CXCL8,IL6
LPAR1		G-protein coupled receptor		1.987	bias	1.3e-05	CXCL8,F3,IL6,MMP9	67 (11)
IFNA8		cytokine		1.961	bias	1.3e-05	CXCL10,CXCL11,HAMP,ZBP1
OCLN		other		-0.152		1.3e-05	CCL2,CSF3,CXCL10,MMP9	111 (9)
IL18R1	1.39	transmembrane receptor		-0.277		1.3e-05	IL1B,IL6,SOCS1,SOCS3	76 (6)
IFNA16		cytokine		1.961	bias	1.3e-05	CXCL10,CXCL11,HAMP,ZBP1
SIRPA		phosphatase				1.3e-05	CSF3,CXCL8,IL1B,IL6	136 (23)
vadimezan		chemical drug		1.956	bias	1.3e-05	CXCL10,ICAM1,IRF1,SELE
dexmedetomidine		chemical drug		-1.067	bias	1.3e-05	CCL2,CXCL8,FOSB,IL6
PIAS1		transcription regulator		-1.982	bias	1.35e-05	CCL2,CDKN1A,CXCL8,MYC,NPPA,RRAD,SLC51B	127 (27)
CTCF		transcription regulator		-0.684		1.38e-05	ARC,CD14,CDKN1A,CXCL10,EGR1,IL1R1,IL6,MYC,TLR2	128 (25)
MAC		complex		1.393	bias	1.43e-05	CXCL2,EGR1,IRF1,THBS1,ZFP36
CTSB		peptidase	Activated	2.183	bias	1.43e-05	CXCL2,IL1B,MYC,PLAUR,VEGFA	114 (20)
USP18		peptidase	Inhibited	-2.2	bias	1.43e-05	CXCL10,IL6,IRF1,SOCS1,SOCS3	109 (21)
STS		enzyme		0	bias	1.43e-05	ADGRE1,CEBPD,IL1B,IL6,LTF	45 (3)
PTPN22		phosphatase	Inhibited	-2.207	bias	1.43e-05	CXCL8,IL1B,IL6,IRF4,OSMR	118 (25)
clodronic acid		chemical drug		0.903	bias	1.43e-05	CXCL10,ICAM1,IL1B,IL6,SELE
suramin		chemical drug	Inhibited	-2.213		1.43e-05	CCL2,CXCL8,F3,ICAM1,IL6
IGF1R		transmembrane receptor	Activated	2.651	bias	1.44e-05	CD93,CDKN1A,CEBPB,COL4A1,COL4A2,DIO3,EDN1,EGR1,EMP1,IL1B,IL6,MYC,VEGFA	149 (23)
ritonavir		chemical drug	Inhibited	-2.433		1.46e-05	CXCL8,GBP2,ICAM1,IL1B,IL6,MMP9,MYC,SELE,VEGFA
PRNP		other		-0.61		1.47e-05	CCL2,EGR1,FOSL1,IL1B,IL6,MYC,PLAUR	129 (26)
CD24		other				1.49e-05	CDKN1A,CXCL8,DUSP5,ICAM1,TFPI2,THBS1,TOP2A,VDR
MKNK1		kinase	Activated	2.95	bias	1.5e-05	ANGPTL4,BAG3,CCN1,CP,EGR1,FOSB,MMP9,MYC,NR4A3,SERPINH1	135 (24)
vancomycin		biologic drug		0.971	bias	1.54e-05	ABCC3,ADAMTS1,CD14,CP,CXCL2,IL1B,IL6,MYC,PLA1A,SLCO4A1,TCIM
BAX		transporter		0.555	bias	1.6e-05	CDK2,CDKN1A,CXCL10,IFITM2,IL6,MMP9	116 (17)
rottlerin		chemical drug	Inhibited	-2.521	bias	1.6e-05	CDKN1A,CXCL8,FKBP5,ICAM1,IL32,MMP9,ZFP36	90 (7)
ZC3H12C		other	Inhibited	-2.236	bias	1.68e-05	CLEC4E,FPR2,GBP2,SLAMF8,ZC3H12A
LTB4R		G-protein coupled receptor	Activated	2.219	bias	1.68e-05	CXCL2,CXCL8,HAMP,MMP9,VEGFA	20 (3)
SMAD5		transcription regulator		0.927	bias	1.68e-05	HAMP,ICAM1,RUNX1,SELE,VEGFA	112 (21)
irbesartan		chemical drug	Inhibited	-2.2	bias	1.68e-05	CCL2,ICAM1,IL1B,IL6,ITGB3
ceramide		chemical - endogenous mammalian		-0.232		1.68e-05	CXCL8,ICAM1,IL1B,IL6,MYC	123 (14)
tripterine		chemical - endogenous non-mammalian		-0.579		1.68e-05	BAG3,IL1B,IL1R1,IL6,MMP9
as605240		chemical drug		-1.98	bias	1.72e-05	CXCL2,IL1B,IL6,MMP9
SHARPIN		other				1.72e-05	CASP4,CXCL10,IL1B,IL6	101 (19)
LY96		transmembrane receptor				1.72e-05	CXCL2,CXCL8,IL6,SELE	103 (16)
ATG16L1		enzyme				1.72e-05	CH25H,CXCL2,IL1B,IL6	73 (9)
FCGR1A	1.155	transmembrane receptor				1.72e-05	F3,FCGR1A,IL1B,IL6	56 (3)
TNFRSF12A		transmembrane receptor		1.963	bias	1.72e-05	CCL2,CXCL10,CXCL8,IL6	92 (14)
101.10 peptide		chemical reagent	Inhibited	-2	bias	1.72e-05	IL1B,IL6,MMP9,OXTR
cyclopiazonic acid		chemical - endogenous non-mammalian		1.165	bias	1.72e-05	BCL2A1,CXCL2,EGR1,IL6
BAY 61-3606		chemical drug		-1.962	bias	1.72e-05	CLEC4E,CXCL2,IL1B,IL6
Gsk3		group		-0.092	bias	1.74e-05	CXCL8,FOSB,ICAM1,IL1B,IL6,MYC,NPPA	133 (24)
ZBTB16		transcription regulator		-1.448		1.75e-05	CD14,CDKN1A,CXCL10,IL18R1,IL4R,IL6,IL7R,ITGB3,MMP9,MYC,SDS	120 (23)
MMP1		peptidase	Activated	2.395	bias	1.78e-05	CDK2,CDKN1A,CXCL8,EGR1,MMP9,MYC	112 (19)
L-triiodothyronine		chemical - endogenous mammalian		1.594	bias	1.78e-05	BCL3,CDK2,CDKN1A,COL4A1,DIO3,DUSP5,EDN1,EGR1,F3,IL6,ITGB3,LGALS4,MMP9,MYC,OXTR,PCK1,PER1,VEGFA	47 (7)
2-(4-amino-1-isopropyl-1H-pyrazolo[3,4-d]pyrimidin-3-yl)-1H-indol-5-ol		chemical reagent		1.118		1.81e-05	ADAMTS1,CDK2,CXCL8,CYP1B1,EDN1,EGR1,FOSL1,LIF,NR4A3,TOP2A
plicamycin		chemical drug	Inhibited	-2.414	bias	1.82e-05	CCL2,CDKN1A,CXCL1,F3,PLAUR,SOCS3,TYMP,VDR
SYVN1		transporter	Activated	2.985	bias	1.82e-05	ABCC3,CYP1B1,EPHA2,F3,IFITM2,IL1B,IL7R,SLC1A5,SLCO4A1
(+)-MK-801		chemical drug		-1.446		1.89e-05	ARC,CDKN1A,EGR1,FOSB,ICAM1,IL6,ITGB3
ERN1		kinase		0.249	bias	1.93e-05	CEBPB,CEBPD,CXCL2,CYP1B1,IL1B,IL6,MPZL2,NPPA,VEGFA	113 (13)
GRN		growth factor		-0.905		1.96e-05	CXCL2,ICAM1,IL1B,IL6,VEGFA	95 (20)
alefacept		biologic drug	Inhibited	-2.236	bias	1.98e-05	CST7,CXCL8,FCGR3A/FCGR3B,IL7R,SOCS1,SOCS3
oblimersen		biologic drug	Activated	2.433	bias	1.98e-05	CDKN1A,CEBPD,CXCL8,GADD45B,KLF10,MAFF
HDL		complex		-1.637	bias	1.98e-05	CCL2,CXCL8,ICAM1,IL1B,IL6,ITGB3	90 (11)
psychosine		chemical - endogenous mammalian				2.03e-05	FOSL1,IL1B,IL6
origanum majorana extract		chemical reagent				2.03e-05	ICAM1,MMP9,PLAUR
GPIIB-IIIA		complex				2.03e-05	BCL3,MMP9,PLAUR
1-palmitoyl-2-oleoylphosphatidyl-D-serine		chemical reagent				2.03e-05	CSF3,CXCL2,IL6
Iberiotoxin		chemical reagent				2.03e-05	CCL2,ICAM1,SELE
glycitein		chemical drug				2.03e-05	IL1B,IL6,MMP9
TLR10		transmembrane receptor				2.03e-05	CXCL8,IL1B,IL6	76 (6)
FLT4		transmembrane receptor				2.03e-05	IL1B,IL6,SOCS1
ZMYND10		other				2.03e-05	MMP9,THBS1,VEGFA
Casein		group				2.03e-05	ICAM1,IL1B,IL6
HSPB2		other				2.03e-05	CCL2,CXCL8,ICAM1	67 (4)
TPR		other				2.03e-05	CXCL8,IL1B,IL6	85 (24)
FGF13		growth factor				2.03e-05	CDKN1A,MMP9,VEGFA	100 (12)
entolimod		biologic drug				2.03e-05	CXCL2,IL1B,IL6
ORM1		other				2.03e-05	HAMP,IL1B,IL6	30 (7)
CCL15		cytokine				2.03e-05	CXCL8,ICAM1,IL6
SERPIND1		other				2.03e-05	EGR1,IL1B,IL6	73 (7)
PILRA		other				2.03e-05	CXCL2,IL1B,IL6	46 (7)
PIN1		enzyme	Activated	2.434	bias	2.05e-05	BCL2A1,CDKN1A,CXCL8,IL1B,IL6,MMP9,MYC	114 (24)
IFNGR1		transmembrane receptor		0.651	bias	2.15e-05	CXCL10,ICAM1,IL1B,IL6,IRF1,MMP9,NNMT,NPPA,TNFRSF1A	114 (19)
HMGA1		transcription regulator		0.176	bias	2.19e-05	CCN1,COL4A1,COL4A2,EGR1,FOSL2,IL6,MMP9,MT1M,MYC,SERPINH1	130 (22)
CEBPE		transcription regulator		1.325	bias	2.2e-05	CD14,CEBPB,IL6,LTF,MMP9,MYC	133 (19)
STEAP3		transporter	Inhibited	-2.414	bias	2.2e-05	CEBPB,CYP1B1,ITGB3,NPPA,NR4A3,VEGFA	38 (3)
Rxr		group		1.067		2.21e-05	ANGPTL4,CDKN1A,CSF3,IL1B,IL6,LTF,MYC,PCK1	114 (24)
mir-10		microRNA		-0.864	bias	2.21e-05	CCL2,CCN1,CXCL11,FKBP5,IL6,IRF4,SLC1A5,VEGFA
epinephrine		chemical - endogenous mammalian		1.567	bias	2.22e-05	CDK2,CDKN1A,CLEC2B,CXCL8,IL6,NPPA,PER1
leukotriene C4		chemical - endogenous mammalian		1.988	bias	2.24e-05	CCL2,CXCL8,EGR1,ICAM1
3-deoxy-2-octulosonic acid(2)-lipid A		chemical - endogenous non-mammalian	Activated	2	bias	2.24e-05	CH25H,CXCL10,IL1B,IL6
ADP		chemical - endogenous mammalian		1.715	bias	2.24e-05	CXCL8,F3,IL1B,IL6	70 (9)
Integrin		complex		1.981	bias	2.24e-05	MMP9,MYC,SOCS3,VEGFA	120 (18)
Hmgb1		transcription regulator		1.922	bias	2.24e-05	CDKN1A,CXCL8,IL1B,IL6	114 (22)
TNFRSF6B	6.032	transmembrane receptor		1.199		2.24e-05	CXCL8,ICAM1,IL6,TNFRSF6B	64 (5)
LAMA5		other		1.103	bias	2.24e-05	CSF3,CXCL10,MMP9,NPY2R
FSTL1		other		1.987	bias	2.24e-05	IL1B,IL6,MYC,OSM
HOXB4		transcription regulator				2.24e-05	CXCL8,FOSL1,ITGB3,MYC
C5		other		1.987	bias	2.24e-05	CXCL2,IL1B,IL6,SOCS3
IL19		cytokine				2.24e-05	CCL2,IL6,MMP9,SOCS1
premarin		chemical drug		0.152	bias	2.24e-05	CCL2,CXCL8,LTF,MYC
decursin		chemical - endogenous non-mammalian		-1	bias	2.24e-05	CDK2,CDKN1A,MMP9,MYC
D609		chemical reagent		-1.715	bias	2.24e-05	CCL2,CXCL8,IL6,MMP9
NFKB2		transcription regulator	Activated	2.012	bias	2.26e-05	CCL19,CDKN1A,CXCL8,HAMP,IL1B,IRF4,MMP9,MYC,RRAD	105 (18)
OSCAR		other	Activated	2.236	bias	2.28e-05	CXCL1,CXCL2,CXCL8,ICAM1,IL1R1
ZBTB7A		transcription regulator				2.28e-05	CDK2,CDKN1A,IL32,MYC,SELE	104 (22)
bryostatin 1		chemical drug		1.292	bias	2.28e-05	CXCL8,ICAM1,IL1B,IL6,MYC	89 (10)
BMP2		growth factor	Activated	2.578	bias	2.34e-05	CDKN1A,F3,FOSB,GADD45B,HAMP,KLF10,MMP9,MYC,NPPA,VDR,VEGFA	23 (3)
FOXO4		transcription regulator		0.183		2.36e-05	CDKN1A,CH25H,COL4A1,COL4A2,GADD45B,IL1R1,MMP9,VEGFA	138 (25)
RET		kinase	Activated	2.575	bias	2.39e-05	CCL2,CSF3,CXCL8,EGR1,IL1B,IL6,MMP9,PLAUR,S100A9	148 (20)
lovastatin		chemical drug		0.841	bias	2.39e-05	ADAMTS1,CCL2,CDKN1A,CXCL10,IL1B,IL6,IRF1,LIF,MYC	34 (7)
fluoxetine		chemical drug		1.276	bias	2.4e-05	ARC,DEPP1,EGR1,FOSB,IL6,MYC,SERPINA3
CpG ODN 1826		chemical reagent	Activated	2.161	bias	2.4e-05	CCL2,CD14,CXCL10,CXCL8,FCGR1A,IL1B,IL6
LEPR		transmembrane receptor		1.054		2.51e-05	ADGRE1,ANGPTL4,CDK2,COL4A1,EDN1,GADD45B,IL6,LIF,SELE,SOCS3	85 (7)
EIF2AK3		kinase	Activated	2.609	bias	2.52e-05	CEBPB,EGR1,FOSL1,IL1B,IL6,MYC,NFIL3,VEGFA,ZFP36	89 (11)
DNMT3A		enzyme		-1.667		2.63e-05	ADAMTS9,CASP4,CXCL1,CXCL2,IL18R1,IRF1,S100A8,S100A9,SERPINH1,SOCS3	133 (17)
CGAS		enzyme	Activated	2.228	bias	2.64e-05	CDKN1A,CXCL10,CXCL8,IL1B,IL6	30 (3)
SUMO1		enzyme				2.64e-05	CXCL10,IL6,MYC,NPPA,SLC51B	148 (29)
mir-214		microRNA		-1	bias	2.64e-05	CEBPB,IL1B,IL6,LTF,PCK1	101 (15)
PRKCZ		kinase		1.934	bias	2.64e-05	CXCL8,MMP9,MYC,NPPA,VEGFA	115 (25)
sodium orthovanadate		chemical reagent		0.988	bias	2.64e-05	CCL2,CDKN1A,CXCL8,IL4R,PLAUR
eplerenone		chemical drug	Inhibited	-2.213	bias	2.64e-05	EDN1,ICAM1,IL1B,MMP9,VEGFA	112 (13)
NFATC1		transcription regulator	Activated	2.173	bias	2.67e-05	CYP1B1,EDN1,ICAM1,IL1B,IL6,ITGB3,MYC,THBS1	123 (22)
MAP2K4		kinase		1.648	bias	2.7e-05	CDKN1A,CXCL10,CXCL8,IL6,NPPA,VDR	127 (23)
PIM1		kinase	Activated	2.412	bias	2.7e-05	CDKN1A,EPHA2,FOSL1,IL6,MYC,SOCS1	134 (24)
POU2AF1		transcription regulator		1.154	bias	2.79e-05	IGHG1,IL4R,IL6,IRF4,LCK,MYC,SDS	133 (26)
15(S)-HETE		chemical - endogenous mammalian		1.984		2.85e-05	EGR1,F3,FOSB,FOSL1
PLC		group	Activated	2	bias	2.85e-05	CCL2,CXCL10,CXCL8,MYC
CRBN		enzyme		-0.849	bias	2.85e-05	IL1B,IL6,IRF4,MYC	110 (19)
tofacitinib		chemical drug		-1.961	bias	2.85e-05	CCL2,CXCL10,IL6,MYC	83 (8)
CXCL3		cytokine		1.98	bias	2.85e-05	CXCL10,ICAM1,IL1B,IL6	93 (7)
MAML1		transcription regulator	Activated	2	bias	2.85e-05	CXCL8,EGR1,IL1B,IL7R	114 (18)
GAB1		other		1.941	bias	2.85e-05	CXCL10,EGR1,IL1B,IL6	143 (24)
superoxide		chemical - endogenous mammalian		-0.025	bias	2.85e-05	ICAM1,IL1B,IL6,MMP9	16 (3)
isoliquiritigenin		chemical - endogenous non-mammalian				2.85e-05	CDKN1A,IL1B,IL6,MMP9
magnolol		chemical - endogenous non-mammalian				2.85e-05	CDKN1A,CXCL8,IL6,MMP9
clenbuterol		chemical drug		1.941	bias	2.85e-05	CXCL1,IL1B,SOCS3,VDR
piperine		chemical drug		-1.131	bias	2.85e-05	ABCC3,IL6,IRF1,MMP9
iloprost		chemical drug		-0.747		2.85e-05	CCL2,CXCL8,IL1B,THBD
MAP3K8		kinase	Activated	2.401		2.94e-05	CEBPD,CSF3,CXCL2,CXCL8,IL1B,IL6,MMP9,SLCO4A1,SOCS3	97 (21)
mir-204		microRNA		1.821		2.98e-05	CXCL1,CXCL2,CXCL8,IL1B,IL6,MYC	40 (9)
Ccl2		cytokine	Activated	2.381	bias	2.98e-05	CD14,CXCL10,CXCL2,IL1B,IL6,ITGB3	74 (7)
telmisartan		chemical drug		-1.487		2.98e-05	CCL2,CCN1,CD163,ICAM1,IL6,MMP9	59 (7)
8-bromoguanosine 3',5'-cyclic monophosphate		chemical reagent		-0.44	bias	3.04e-05	CDKN1A,EDN1,MMP9,PLAUR,VEGFA
PLAT		peptidase	Activated	2.145	bias	3.04e-05	CXCL10,IL1B,IL6,MMP9,MYC	124 (21)
SMAD7		transcription regulator		-1.184	bias	3.1e-05	CCL2,CDKN1A,CXCL10,HAMP,ICAM1,IL1B,MMP9,MYC,VEGFA	115 (24)
let-7		microRNA	Inhibited	-2.199	bias	3.21e-05	CEBPD,COL4A1,CXCL8,FOSL1,IL1B,IL6,ITGB3,MYC,PLAUR,THBS1,ZFP36	141 (28)
paraquat		chemical toxicant		1.185	bias	3.21e-05	ADGRE1,CCL19,CEBPD,CXCL8,EDN1,IL6,MMP9,VEGFA
NFYA		transcription regulator	Activated	2.39	bias	3.24e-05	CDKN1A,EGR1,GADD45B,ICAM1,IRF1,PCK1,TOP2A	123 (23)
PDX1		transcription regulator	Activated	2.158		3.28e-05	CXCL2,DUSP5,EGR1,F3,IL1B,IL6,KLF10,MYC,NPTX2,PDZK1IP1	123 (20)
TGFBR1		kinase		-0.239		3.4e-05	CDKN1A,CXCL10,EDN1,IL1B,IL6,MYC,RUNX1,ZFP36	105 (21)
dihydrotestosterone		chemical - endogenous mammalian	Activated	2.182	bias	3.46e-05	ADAMTS1,CDK2,CDKN1A,CHI3L1,COL4A1,EGR1,FKBP5,IL6,MAFF,MMP9,MYC,OXTR,PCK1,PER1,RUNX1,S100A3,SLC1A5,THBS1,VEGFA	91 (7)
RNASE2		enzyme	Activated	2.173	bias	3.49e-05	CCL2,CXCL10,IL6,OSM,TNFRSF1A
resolvin D1		chemical - endogenous mammalian	Inhibited	-2.185	bias	3.49e-05	CCL2,CXCL2,CXCL8,IL1B,IL6
XDH		enzyme		0.391		3.49e-05	CEBPB,CXCL8,F3,IL1B,PLAUR	54 (9)
TANK		other		0.683		3.49e-05	CXCL2,CXCL8,IL6,PLA1A,ZC3H12A	106 (23)
FOSB	1.133	transcription regulator		0.849	bias	3.49e-05	CEBPB,F3,FOSB,FOSL1,MMP9	85 (15)
UBE2I		enzyme		-1.103		3.49e-05	CEBPD,CXCL10,IRF1,MYC,SLC51B	116 (27)
alloxan		chemical reagent				3.53e-05	CCL2,CXCL8,ICAM1
LIMIT		other				3.53e-05	GBP1,GBP2,GBP5
Sphk		group				3.53e-05	CCL2,IL6,SELE
blinatumomab		biologic drug				3.53e-05	CCL2,CXCL8,IL6
4732491K20Rik		other				3.53e-05	ICAM1,IL1B,SELE
ANKRD42		transcription regulator				3.53e-05	CSF3,IL1B,IL6
Tlr11		transmembrane receptor				3.53e-05	CXCL8,IL1B,IL6	76 (6)
PIMREG		other				3.53e-05	IL4R,IL6,SOCS3
AKIRIN2		other				3.53e-05	IL6,MMP9,MYC
iguratimod		chemical drug				3.53e-05	CSF3,CXCL2,IL6
NUDT16L1		other				3.53e-05	CDKN1A,EDN1,IL6	142 (24)
miR-511-5p (miRNAs w/seed UGUCUUU)		mature microRNA				3.53e-05	CXCL10,CXCL8,IL6	76 (7)
TSC22D1		transcription regulator				3.53e-05	CXCL8,IL1B,IL6	104 (21)
P2RY4		G-protein coupled receptor				3.53e-05	ICAM1,MMP9,SELE
CLIC4		ion channel				3.53e-05	CXCL2,IL1B,IL6
IL18RAP		transmembrane receptor				3.53e-05	CXCL8,IL32,IL6	76 (6)
cepharanthine		chemical reagent				3.53e-05	CXCL8,IL1B,IL6
manidipine		chemical drug				3.53e-05	CXCL8,IL1B,IL6
eugenol		chemical - endogenous non-mammalian				3.53e-05	CDKN1A,CXCL8,IL6
borrelia burgdorferi strain B31 peptidoglycan		chemical reagent				3.53e-05	CXCL8,IL1B,IL6
prostaglandin E1		chemical - endogenous mammalian		0.762	bias	3.59e-05	CD14,ICAM1,IL6,MYC
CDK5R1		kinase		1	bias	3.59e-05	CD14,CXCL8,IL1B,IL6	120 (19)
PAEP		other		0.277	bias	3.59e-05	CXCL1,EDN1,IL1RL1,VEGFA
PDCD4		other		-1.98	bias	3.59e-05	IL1B,IL6,MYC,PLAUR	121 (28)
HNRNPU		transporter				3.59e-05	CCL2,IL1B,IL6,MYC	112 (25)
NRTN		growth factor		0.988	bias	3.59e-05	EGR1,FOSB,HAMP,IL6	94 (7)
metyrapone		chemical drug		-0.849		3.59e-05	ABCC3,ICAM1,IL1B,IL6
dichlororibofuranosylbenzimidazole		chemical toxicant		-1.71	bias	3.59e-05	CDKN1A,CXCL8,MMP9,MYC
ADCYAP1		other		0.256		3.6e-05	CEBPB,CEBPD,CXCL10,CXCL2,EGR1,EPHA2,IL6,IRF1,MYC,SERPINA3,SOCS3
ARNT		transcription regulator		1.981	bias	3.61e-05	ANGPTL4,CSF3,CYP1B1,EDN1,ITGB3,LOXL2,SOCS3,VEGFA	91 (15)
CSF		group	Activated	2.449	bias	3.61e-05	BCL2A1,FCGR1A,GPR84,IL1B,SLPI,SOCS3
TNFRSF8		transmembrane receptor		0.364		3.61e-05	CDKN1A,CXCL8,GBP1,GBP2,IRF4,MYC	95 (11)
RXRG		ligand-dependent nuclear receptor				3.61e-05	CCL19,CXCL2,IL1B,IL32,OSM,PCK1	90 (20)
pravastatin		chemical drug		-0.152		3.61e-05	CCL2,ICAM1,IL1B,IL6,PGF,VEGFA
TO-901317		chemical reagent		-1.401	bias	3.74e-05	CASP4,CCL2,CDK2,CFHR1,CH25H,IL1B,IL6,MMP9,PCK1,SERPINA3,VEGFA	89 (18)
JQ1		chemical reagent	Inhibited	-2.216	bias	3.78e-05	CISH,CXCL8,IL6,IRF4,MYC,SLAMF8,SOCS3,TLR2,TOP2A	46 (7)
bisphenol A		chemical - endogenous mammalian		-0.311	bias	3.9e-05	CCL2,CCN1,CDKN1A,CXCL10,EGR1,MMP9,NR4A3,PER1,SLC1A5,THBS1	121 (19)
NCOR2		transcription regulator				3.96e-05	CDKN1A,CXCL8,IL1B,IL6,MYC,OSM	112 (26)
GHR		transmembrane receptor		-1.067		3.96e-05	CDKN1A,CISH,IL1B,IL6,MYC,SOCS3	118 (24)
TYROBP		transmembrane receptor	Activated	2.214	bias	3.96e-05	CCL2,CXCL8,ICAM1,IL1B,IL6,SLC1A5	80 (7)
miR-17-5p (and other miRNAs w/seed AAAGUGC)		mature microRNA	Inhibited	-2.556	bias	4.03e-05	CCN1,CDKN1A,CXCL8,IL6,RUNX1,TCIM,VEGFA	138 (24)
BCR-ABL1		fusion gene/product		1.65	bias	4.03e-05	BCL2A1,CCL2,CEBPB,MYC,OSM,SLC1A5,SOCS1
CD38		enzyme	Activated	2.253	bias	4.17e-05	CISH,GBP2,ICAM1,IGHG1,IL6,NFIL3,PDLIM1,SOCS1,SOCS3
HDAC2		transcription regulator		-0.191		4.17e-05	CDK2,CDKN1A,CXCL8,EGR1,F3,IL6,MMP9,MYC,S100A9	129 (28)
IKBKE		kinase	Activated	2.388	bias	4.33e-05	CSF3,CXCL10,CXCL2,CXCL8,IL6,MMP9,MYC	107 (17)
Fcer1		complex	Activated	2.396	bias	4.35e-05	BCL2A1,CCL2,CXCL8,IL1B,IL6,LIF	91 (11)
EGR2		transcription regulator		1.732	bias	4.38e-05	CDKN1A,EGR1,IL1B,IL7R,MYC,RRAD,SOCS1,SOCS3,VEGFA	127 (22)
SAV1		other				4.45e-05	CDKN1A,COL4A1,CXCL2,IL6	96 (13)
ERVW-1		other		1.98	bias	4.45e-05	CDKN1A,CXCL1,CXCL8,IL6
STAP2		other		1.967	bias	4.45e-05	CXCL2,CXCR1,IL6,MYC	112 (13)
NOD1		other		1.925	bias	4.45e-05	CXCL2,CXCL8,IL1B,IL6	120 (18)
STAT3 inhibitor VI		chemical reagent		-1.964	bias	4.45e-05	EDN1,IL6,KLRC4-KLRK1/KLRK1,NPPA
KCNJ10		ion channel	Activated	2	bias	4.45e-05	CXCL10,FOSL1,GBP5,ICAM1
GFI1B		transcription regulator				4.45e-05	CDKN1A,MYC,SOCS1,SOCS3	131 (26)
sulfasalazine		chemical drug		-1.935	bias	4.45e-05	CXCL8,ICAM1,IL1B,TYMP	105 (12)
verteporfin		chemical drug		-1.982	bias	4.45e-05	CDKN1A,COL4A1,CXCL2,IL6
leptomycin B		chemical drug		-0.784		4.45e-05	CDKN1A,IL1B,IL6,NPPA
imatinib		chemical drug		-0.681	bias	4.49e-05	CDK2,CDKN1A,CEBPB,CXCL10,IL1B,IL6,IL7R,IRF1,IRF4,MT1X,MYC,TNFRSF1A,VEGFA	111 (15)
CLEC10A		other	Inhibited	-2.216	bias	4.53e-05	CXCL2,IL1B,IL6,MMP9,S100A9	56 (3)
IRF2BP1		transcription regulator				4.53e-05	ADAMTS1,CCL2,CXCL8,EMP1,IL6	114 (13)
ITCH		enzyme	Inhibited	-2.236	bias	4.53e-05	CCN1,IL1B,IL6,SLC1A5,TNFRSF1A	118 (21)
HSD11B1		enzyme		0.728		4.53e-05	ANGPTL4,CCL2,IL1B,IL6,NPPA	120 (12)
celecoxib		chemical drug		-0.302	bias	4.55e-05	BCL2A1,CDKN1A,F3,ICAM1,IL1B,MMP9,TLR2,TNFRSF10D	94 (7)
PPIF		enzyme		1.89		4.64e-05	CCL2,CXCL10,CXCL2,GDF5,IL6,LIF,SLCO4A1	116 (13)
ATF6		transcription regulator		1.095	bias	4.75e-05	CEBPB,IL6,NPPA,PCK1,SLC39A14,VEGFA	67 (7)
MAX		transcription regulator		-1.501		4.97e-05	CDKN1A,EDN1,GADD45B,HAMP,IL32,KLF10,MYC	119 (27)
N-[N-(3,5-difluorophenacetyl-L-Ala)]-S-phenylglycine t-butyl ester		chemical - protease inhibitor	Inhibited	-2.384	bias	4.97e-05	CXCL1,CXCL2,ICAM1,IL1B,IL6,IL7R,VEGFA
DDIT3		transcription regulator		1.526		5.09e-05	CASP4,CEBPD,CXCL8,IL1B,IL6,NFIL3,PER1,SELE	109 (18)
tanespimycin		chemical drug		-0.861	bias	5.09e-05	BCL2A1,CDKN1A,CXCL8,MYC,OSM,SERPINH1,TYMP,VEGFA
vismodegib		chemical drug		-1.342	bias	5.13e-05	ADGRE1,CD14,IL1B,IL6,VEGFA
TNFSF15		cytokine	Activated	2.219	bias	5.13e-05	CXCL2,CXCL8,HAMP,IL6,MMP9	73 (7)
PTK2		kinase		1.577	bias	5.19e-05	CCN1,CDKN1A,IL6,MMP9,NPPA,THBS1	118 (26)
BCL2L1		other		-0.132		5.19e-05	CXCL1,CXCL8,IL1B,MMP9,THBS1,TNFRSF1A	122 (21)
sulindac		chemical drug		0.688		5.19e-05	CDK2,CDKN1A,CYP1B1,IL1B,MYC,VEGFA	118 (21)
MMP9	2.919	peptidase	Activated	2.418		5.32e-05	CDKN1A,CXCL2,ICAM1,IL6,MMP9,MYC,VEGFA	136 (24)
GATA1		transcription regulator		0.24	bias	5.32e-05	CDK2,CDKN1A,EGR1,FOSB,IL1RL1,IL7R,ITGB3,MYC,NFIL3,NPPA,TOP2A,VDR	124 (23)
CpG ODN 2395		chemical reagent		1.982	bias	5.45e-05	CD14,IL1B,IL4R,IL6
HDAC7		transcription regulator		0.339		5.45e-05	CDKN1A,EDN1,IL6,NPPA	127 (27)
GNAI3		enzyme	Activated	2	bias	5.45e-05	CCL2,CXCL8,IL6,VEGFA	126 (21)
SOCS6		other		1		5.45e-05	CEBPD,CXCL2,IL1B,PLA1A	36 (3)
RNASE1		enzyme		1.98	bias	5.45e-05	CCL2,CXCL10,IL6,OSM
LIPG		enzyme		1.949		5.45e-05	CCL2,IL1B,IL6,VEGFA	32 (3)
DLX3		transcription regulator				5.45e-05	CDKN1A,MMP9,PGF,S100A9	107 (14)
ST8SIA1		enzyme		-1.029		5.45e-05	CDK2,CDKN1A,IL1B,MMP9
butaprost		chemical drug		1.463		5.45e-05	IL1B,IL6,MMP9,SOCS3	16 (3)
FOXA1		transcription regulator		-1.761		5.55e-05	CDKN1A,CXCL10,CXCL8,GBP2,IL6,MYC,NPTX2,PCK1,SLPI	127 (26)
CAY10585		chemical reagent				5.6e-05	CCL2,IL1B,IL6
N-Cadherin		group				5.6e-05	CCL2,CDKN1A,MMP9
fingolimod phosphate		chemical - endogenous mammalian				5.6e-05	CCL2,IL6,THBS1
Tlr13		other				5.6e-05	CXCL8,IL1B,IL6	76 (6)
PON2		enzyme				5.6e-05	CXCL2,CXCR1,IL6
FANCA		other				5.6e-05	CDKN1A,EGR1,IL1B	133 (18)
SMARCA1		transcription regulator				5.6e-05	CDKN1A,MYC,SFN	124 (25)
HS6ST1		enzyme				5.6e-05	CXCL8,IL6,VEGFA
ponesimod		chemical drug				5.6e-05	CCL2,IL6,THBS1
EIF2AK1		kinase				5.6e-05	BAG3,IL1B,IL6
LPA		other				5.6e-05	CXCL8,ICAM1,SELE
FZD5		G-protein coupled receptor				5.6e-05	CD14,IL1B,VEGFA
teasaponin		chemical - endogenous non-mammalian				5.6e-05	IL1B,IL6,SOCS3
NCGC00186528		chemical reagent				5.6e-05	COL4A1,IL1B,IL6
levofloxacin		chemical drug				5.6e-05	CDKN1A,CXCL8,IL6
huperzine A		chemical drug				5.6e-05	CCL2,IL1B,IL6
vinpocetine		chemical drug				5.6e-05	CXCL8,ICAM1,IL1B
CD3E		transmembrane receptor		1.982	bias	5.67e-05	IL6,ITK,MMP9,MYC,SOCS1,TNFRSF1A	83 (7)
PP1		chemical drug	Inhibited	-2.183	bias	5.8e-05	CDK2,CXCL8,IL1B,MYC,NPPA
RNASEH2A		enzyme				5.8e-05	CXCL10,GBP2,IL6,IRF1,TLR2
TNIP1		other		-1.4	bias	5.8e-05	CXCL2,HAMP,IL1B,S100A8,S100A9	106 (14)
H-7		chemical - kinase inhibitor	Inhibited	-2.176	bias	5.8e-05	EGR1,MYC,NPPA,SELE,VDR
methylselenic acid		chemical reagent				5.81e-05	ADAMTS1,BCL2A1,CDK2,CDKN1A,FKBP5,IRF1,MYC,NFIL3,TLR2,TOP2A,VEGFA
PKD1		ion channel		-1.738		5.89e-05	CCN1,CDKN1A,CXCL2,FOSB,IL1RL1,JPH2,MYC,NNMT,ODF3B,PCK1	98 (17)
Irgm1		other	Inhibited	-2.621	bias	6.08e-05	CXCL10,GBP2,GBP5,IL6,IRF1,TLR2,ZBP1	47 (7)
cobalt chloride		chemical reagent		1.977	bias	6.08e-05	ADAMTS1,CDKN1A,CP,CXCL8,CYP1B1,PLAUR,VEGFA
CD44		other		0.993	bias	6.13e-05	ADGRE1,CCL19,CDKN1A,FKBP5,IFITM2,IL1B,IL6,MMP9,MYC,THBS1	126 (25)
NRAS		enzyme		1.664	bias	6.13e-05	CDKN1A,CXCL2,EGR1,GBP2,IL1B,IL6,MYC,NPPA,SBNO2,VEGFA	135 (27)
cytarabine		chemical drug	Activated	2.395	bias	6.17e-05	CDKN1A,ICAM1,IL1B,IL6,TLR2,TOP2A
epicatechin		chemical drug		1.673	bias	6.49e-05	ANGPTL4,COL4A1,COL4A2,IL1B,NNMT,PCK1,S100A8
sorafenib		chemical drug	Inhibited	-2.219	bias	6.53e-05	CISH,CXCL10,CXCL8,IL1B,SOCS1	84 (7)
ibuprofen		chemical drug		-1.432	bias	6.53e-05	IL1B,IL6,MMP9,SERPINA3,VEGFA	94 (7)
paricalcitol		chemical drug		-1	bias	6.53e-05	F3,ICAM1,IL1B,NPPA,VDR	79 (7)
naringenin		chemical - endogenous non-mammalian				6.53e-05	CXCL1,CXCL10,CXCL8,MMP9,TLR2	98 (7)
gentamicin		chemical drug	Activated	2.517		6.61e-05	ABCC3,CCL2,CEBPB,CXCL10,EGR1,ICAM1,IL1B,IRF1,MYC,MYO1G,SLCO4A1,TCIM,YBX3
lactosylceramide		chemical - endogenous mammalian				6.61e-05	CXCL10,ICAM1,IL6,TLR2
prostaglandin A1		chemical - endogenous non-mammalian		0.739	bias	6.61e-05	CD14,CDKN1A,CXCL8,IL6
Tnf receptor		group		1	bias	6.61e-05	CXCL8,IL6,MMP9,SELE	106 (23)
salinosporamide A		chemical drug	Inhibited	-2	bias	6.61e-05	ICAM1,MMP9,MYC,VEGFA
cis-urocanic acid		chemical drug		1.98	bias	6.61e-05	ADAMTS1,CXCL8,GADD45B,IL6
ADRB3		G-protein coupled receptor		1.948	bias	6.61e-05	CCL2,EGR1,IL1B,IL6
RIPK3		kinase		1.937	bias	6.61e-05	HAMP,IL1B,IL6,MEFV	132 (23)
NOX1		enzyme		1.959	bias	6.61e-05	CXCL8,F3,MMP9,VEGFA	120 (18)
RPS6KA5		kinase				6.61e-05	FOSL1,IL1B,IL6,MYC	125 (24)
TLR6		transmembrane receptor		1.955	bias	6.61e-05	CXCL8,HAMP,IL1B,IL6	118 (18)
2-mercaptoacetate		chemical drug		1.98	bias	6.61e-05	CXCL2,ICAM1,IL1B,IL6
EIF4E		translation regulator	Activated	2.596	bias	6.64e-05	CDK2,CDKN1A,CEBPB,FOSL1,IL15RA,MMP9,MYC,PGF,PLAUR,SLC11A1	108 (13)
EGLN1		enzyme		0.186		6.71e-05	EDN1,ICAM1,IL1B,IL6,MYC,VEGFA	79 (16)
retinoid		chemical drug		-1.839	bias	7.32e-05	CDKN1A,EDN1,MYC,TLR2,VEGFA	134 (19)
hemin		chemical - endogenous mammalian		0.67		7.86e-05	CD163,CDKN1A,CXCL8,IL1B,IL6,NPPA,THBD
CTLA4		transmembrane receptor	Inhibited	-2.219	bias	7.9e-05	CXCL10,CXCL8,ICAM1,SELE,STX11,TOP2A	77 (7)
SMARCA2		transcription regulator				7.9e-05	CDK2,CP,FKBP5,IL6,PCK1,VDR	144 (27)
ITGB3	1.347	transmembrane receptor		1.53	bias	7.9e-05	IL1B,ITGB3,MMP9,OSM,PLAUR,RUNX1	95 (17)
Pkg		group		0.762	bias	7.93e-05	ARC,EDN1,EGR1,FOSB
Fibrin		complex		0.152		7.93e-05	CXCL8,F3,ICAM1,IL6	53 (7)
ORMDL3		other		1.964	bias	7.93e-05	CXCL10,CXCL11,CXCL8,MMP9
IL31		other		1.963	bias	7.93e-05	CCL2,CISH,SOCS1,SOCS3	47 (7)
CD200		other		-1.266		7.93e-05	IL1B,IL4R,IL6,TLR2
IFNK		cytokine				7.93e-05	CXCL10,CXCL11,IRF1,ZBP1	85 (7)
TFPI2	1.603	other		1.982	bias	7.93e-05	CXCL10,CXCL2,GADD45B,IL6	99 (9)
RARRES2		transmembrane receptor		-1		7.93e-05	CCL2,CXCL2,IL1B,IL6
EXT1		enzyme		1.961	bias	7.93e-05	CEBPB,CEBPD,HAMP,MYC
RAPGEF3		other	Activated	2	bias	7.93e-05	CYP1B1,NPPA,SOCS3,THBS1	59 (7)
dipyridamole		chemical drug		-1	bias	7.93e-05	CCL2,IL6,MMP9,NPPA
Ro41-5253		chemical reagent		-1.181	bias	7.93e-05	CDKN1A,F3,IRF1,THBD	38 (7)
ANGPT2		growth factor	Activated	2.576	bias	8.06e-05	CD163,CDKN1A,CEBPB,EDN1,ICAM1,IL1B,IL6,MMP9,NPPA,THBS1
PTPRC		phosphatase				8.19e-05	BCL2A1,CDK2,CXCL8,CXCR1,IL1B	89 (11)
TNC		other		1.119	bias	8.19e-05	CCL2,CDKN1A,IL1B,IL6,MYC	134 (23)
R 59022		chemical drug				8.34e-05	CCL2,CXCL8,IL6
HTR7		G-protein coupled receptor				8.34e-05	IL1B,IL6,THBS1
lentinan		chemical drug				8.34e-05	CXCL8,IL1B,TNFRSF1A
SLC16A3		transporter				8.34e-05	IL1B,IL6,MMP9	130 (27)
RUBCN		other				8.34e-05	GBP2,IL1B,IL6	90 (12)
MARCHF2		enzyme				8.34e-05	CXCL10,IL1B,IL6	117 (17)
TMEM79		other				8.34e-05	ICAM1,IL1B,IL6	5 (3)
ZC3HAV1		other				8.34e-05	CXCL10,IL6,TNFRSF10D	118 (26)
TPSAB1/TPSB2		peptidase				8.34e-05	CXCL2,IL1B,IL6	91 (11)
SMAD1/5		group				8.34e-05	CEBPB,HAMP,PLAUR
Ferritin		complex				8.34e-05	HAMP,ICAM1,IL1B	27 (5)
nicotiflorin		chemical reagent				8.34e-05	ICAM1,IL1B,MMP9
GLRX		enzyme				8.34e-05	CXCL2,ICAM1,VEGFA
THBD	1.08	transmembrane receptor				8.34e-05	IL1B,IL6,THBD	67 (12)
IL4I1		enzyme				8.34e-05	CCL2,CXCL1,CXCL8	46 (7)
PTGES3		enzyme				8.34e-05	ABCC3,MYC,TM4SF1	72 (7)
PRSS8		peptidase				8.34e-05	IL1B,MMP9,MYC	89 (11)
NELFA		other				8.34e-05	CDKN1A,CYP1B1,TOP2A
COCH		other				8.34e-05	CXCL2,IL1B,IL6
CTSK		peptidase				8.34e-05	CCL2,IL6,TLR2
CSNK1A1		kinase				8.34e-05	CDKN1A,HAMP,MYC	102 (15)
PD 168393		chemical drug				8.34e-05	CCL2,CXCL10,CXCL8	92 (7)
MCC950		chemical reagent				8.34e-05	CXCL10,IL1B,IL6
RP 73401		chemical toxicant				8.34e-05	CEBPB,CXCL2,EGR1
I-BOP		chemical reagent				8.34e-05	CCL2,ICAM1,SELE
alpha-methylparatyrosine		chemical drug				8.34e-05	ADGRE1,IL1B,IL6
RBL2		other	Inhibited	-2.433	bias	8.37e-05	CASP4,CDKN1A,KIFC1,KLF10,MYC,TEAD4,VEGFA	93 (22)
NUPR1		transcription regulator	Activated	2	bias	8.55e-05	CCN1,CDK2,CEBPB,CXCL8,DUSP5,GBP2,HILPDA,KIFC1,LIF,LMNB1,MT1X,MYC,NFIL3,RAB20,RNF122,TCAF2
INPP5D		phosphatase		-0.503	bias	9.14e-05	CD93,CXCL8,HAMP,IGHG1,IL6	69 (7)
ZNF281		transcription regulator				9.14e-05	CCL2,CXCL2,IL32,IL6,OSM	104 (9)
ATP2B2		transporter		1.342	bias	9.14e-05	BATF2,CDKN1A,SERPINA3,SLC1A5,ZBP1
methyl methanesulfonate		chemical toxicant	Activated	2.195	bias	9.14e-05	CDKN1A,EGR1,GADD45B,LIF,TNFRSF10C
cilostazol		chemical drug	Inhibited	-2		9.14e-05	CCL2,ICAM1,MMP9,SELE,VEGFA
MMP2		peptidase		0		9.26e-05	CDKN1A,CEBPB,IL1B,IL4R,MYC,SOCS1	121 (19)
RC3H1		enzyme		-1.982	bias	9.26e-05	CCL2,CXCL2,EDN1,FOSL1,IL1B,IRF1	122 (27)
2-aminopurine		chemical reagent		-1.98	bias	9.44e-05	CXCL1,CXCL10,CXCL8,IL6
pregna-4,17-diene-3,16-dione		chemical - endogenous non-mammalian		-1.982	bias	9.44e-05	BCL2A1,MMP9,MYC,VEGFA
RNF138		enzyme	Activated	2	bias	9.44e-05	CXCL1,GADD45B,ICAM1,IL6	98 (10)
PCSK9		peptidase		1.982	bias	9.44e-05	ICAM1,IL1B,IL6,TLR2	84 (11)
TF		transporter		1.961	bias	9.44e-05	CCL2,CXCL8,IL1B,IL6	100 (19)
RBP4		other		1.956	bias	9.44e-05	IL1B,IL6,NPPA,PCK1	59 (6)
TRIM21		enzyme		-1.131	bias	9.44e-05	CXCL10,IL1B,IL6,MYC	95 (17)
THZ2		chemical drug		-1	bias	9.44e-05	CDKN1A,FOSL2,LIF,MYC
chrysin		chemical - endogenous non-mammalian		-1.982	bias	9.44e-05	CCL2,CXCL10,ICAM1,SELE
chelerythrine		chemical drug	Inhibited	-2	bias	9.44e-05	ICAM1,IL6,SELE,VEGFA
diosgenin		chemical - endogenous non-mammalian		1.067		9.44e-05	ABCC3,EDN1,F3,VEGFA
BMP6		growth factor	Activated	2.352	bias	9.46e-05	ADAMTS1,CDKN1A,CYP1B1,FOSL1,HAMP,IL6,VEGFA	18 (4)
CX3CL1		cytokine		-0.495		9.58e-05	ADAMTS1,CCL2,CST7,ICAM1,IL1B,IL6,IL7R,MMP9
Calcineurin protein(s)		complex		0.709	bias	0.0001	ARC,CXCL8,EGR1,NFIL3,NPPA,NR4A3
PRKD1		kinase	Activated	2.423	bias	0.0001	CXCL10,CXCL2,F3,IL1B,IL6,MMP9	114 (23)
GDF11		growth factor		-0.845		0.0001	COL4A2,ICAM1,IL1B,IL6,NPPA,THBS1	20 (3)
VitaminD3-VDR-RXR		complex		1.491	bias	0.000102	CD14,CDKN1A,CXCL10,IL1RL1,THBD
CUL4B		other				0.000102	CDK2,COL4A1,RUNX1,SOCS1,ZFP36	106 (7)
PRKACA		kinase		0.321	bias	0.000102	CEBPB,MYC,OXTR,PCK1,SOCS3	116 (15)
polytef		chemical drug				0.000103	F3,SELE
NLRP2		other				0.000103	ICAM1,IL1B	89 (7)
SPHKAP		other				0.000103	IL1B,IL6	48 (5)
ADAMTS9	2.566	peptidase				0.000103	MMP9,VEGFA
AFAP1L2		other				0.000103	CXCL8,IL6	105 (12)
RPL19		other				0.000103	CXCL10,CXCL8	129 (19)
RAB11B-AS1		other				0.000103	ANGPTL4,VEGFA
mir-331		microRNA				0.000103	MYC,PLAUR
PAK6		kinase				0.000103	HAMP,MMP9
FGB		other				0.000103	HAMP,ICAM1	6 (3)
CRADD		other				0.000103	CCL2,IL6
ARNTL2		transcription regulator				0.000103	HAMP,THBD	35 (3)
GPR32		G-protein coupled receptor				0.000103	CXCL8,IL6
TMEM9B		other				0.000103	CXCL8,IL6	6 (3)
ING5		other				0.000103	CDK2,CDKN1A	73 (7)
12-hydroxyeicosapentaenoic acid		chemical - endogenous mammalian				0.000103	CXCL1,CXCL2
bimekizumab		biologic drug				0.000103	CXCL8,IL6
neocuproine		chemical reagent				0.000103	CXCL1,VEGFA
E-4031		chemical drug				0.000103	CCL2,IL6
dofetilide		chemical drug				0.000103	CCL2,IL6
BAY-u9773		chemical reagent				0.000103	CCL2,IL6
KIRA6		chemical reagent				0.000103	IL1B,IL6
wax ester		chemical - endogenous mammalian				0.000103	CCL2,IL6
AGI-1095		chemical reagent				0.000103	EGR1,F3
procaterol		chemical drug				0.000103	HILPDA,ICAM1
Z-YVAD-FMK		chemical reagent				0.000103	CXCL8,IL1B
Z-WEHD-FMK		chemical - protease inhibitor				0.000103	CCL2,CXCL8
1-phenazinecarboxylic acid		chemical - endogenous non-mammalian				0.000103	CXCL8,ICAM1
trans-hydroxytamoxifen		chemical drug		0.156		0.000103	CHI3L1,CXCL8,CYP1B1,EGR1,IL1R1,LOXL2,RUNX1,TM4SF1,TOP2A
Tcf7		transcription regulator		-0.045		0.000105	BATF,CISH,GEM,IL15RA,IL1R1,IL4R,IL7R,IRF4,SOCS3,STX11	139 (26)
NFE2L2		transcription regulator		0.883	bias	0.000106	ABCC3,CDKN1A,COL4A2,CXCL10,CXCL2,CXCL8,FKBP5,ICAM1,IL1B,IL6,MAFF,MMP9,SERPINA3,SOCS3,VEGFA	135 (22)
FGFR1		kinase	Activated	2.608	bias	0.000107	CDKN1A,HAMP,IL6,LIF,MYC,PLAUR,SFN	146 (22)
HOXA9		transcription regulator		1.977	bias	0.000107	CCL2,CD93,CISH,FPR2,IL7R,MYC,NPPA,S100A8,SELE	74 (13)
SIRT6		enzyme		-0.788	bias	0.000108	ADGRE1,CXCL8,IL1B,IL1RL1,IL6,PCK1	98 (20)
CHD4		enzyme		-0.447	bias	0.000108	ANGPTL4,ARC,CDKN1A,RRAD,SOCS3,VEGFA	57 (11)
2-amino-5-phosphonovaleric acid		chemical - other	Inhibited	-2.804		0.000111	ADAMTS1,ARC,ARID5A,EGR1,FOSB,GADD45B,NPAS4,NR4A3
Smad		complex				0.000112	ANGPTL4,CDKN1A,MYC,VEGFA	121 (25)
CCL3		cytokine		1.98	bias	0.000112	CCL2,IL1B,IL6,SELE	74 (6)
USP19		peptidase		-1.268	bias	0.000112	CXCL10,FKBP5,IL1B,IL6	96 (24)
UCN-01		chemical drug		-0.895	bias	0.000112	CDK2,CDKN1A,CXCL8,IL1B
4-hydroxynonenal		chemical toxicant		1.457		0.000113	BAG3,ICAM1,IL1B,IL6,MMP9	64 (5)
OGA		enzyme		0.703		0.000116	CCL2,CD14,CD93,CDK2,CDKN1A,CEBPB,CH25H,CXCL8,IL1RL1,LIF,S100A3,SOCS1,SOCS3,THBS1	95 (9)
lnc-HAND2-2		other				0.000118	IL6,MMP9,ZFP36
heparan sulfate		chemical - endogenous mammalian				0.000118	CXCL2,ICAM1,IL6	106 (16)
F630028O10Rik		other				0.000118	CXCL2,IL1B,IL6
ABCA7		transporter				0.000118	CD14,IL1B,IL6
IL10RB		transmembrane receptor				0.000118	CXCL8,ICAM1,SOCS3	89 (9)
DAB2IP		other				0.000118	CDKN1A,EGR1,MYC	109 (13)
PDK2		kinase				0.000118	IL1B,IL6,IRF4	55 (3)
AMBP		transporter				0.000118	CXCL2,IL1B,TNFRSF1A
IL9R		transmembrane receptor				0.000118	BCL3,IL6,MYC
SELE	2.398	transmembrane receptor				0.000118	CSF3,IL1B,IL6	78 (8)
HOXB5		transcription regulator				0.000118	HAMP,ITGB3,PLAUR
PLIN2		other				0.000118	ADGRE1,IL6,PCK1
Igkv1-117		other				0.000118	CDKN1A,FOSL2,MYC
SH2B1		other				0.000118	FOSL1,MYC,PLAUR	117 (12)
IL18BP		other				0.000118	CXCL8,IL6,VEGFA
CTTN		other				0.000118	CXCL2,IL1B,IL6	97 (19)
urea		chemical - endogenous mammalian				0.000118	EGR1,NPPA,SLC14A1
tiron		chemical reagent				0.000118	CDKN1A,IL6,PLAUR
SU1498		chemical drug				0.000118	ICAM1,SELE,VEGFA
tin mesoporphyrin		chemical drug				0.000118	ICAM1,IL1B,IL6	72 (5)
BQ-788		biologic drug				0.000118	AQP9,CXCL2,EDN1
polymyxin B		biologic drug				0.000118	CXCL8,IL1B,IL6	28 (3)
poly(U)RNA		chemical reagent				0.000118	CCL2,CXCL8,IL6
4-phenylbutyric acid		chemical - endogenous mammalian		-0.871		0.00012	CCL2,CDKN1A,CXCL8,IL1B,IL6,MMP9,SOCS3	66 (7)
Hsp27		group		1.196		0.000125	CD14,CD163,CDKN1A,CXCL8,IL6	100 (16)
acetovanillone		chemical drug	Inhibited	-2.219	bias	0.000125	CCL2,CXCL10,EDN1,F3,MMP9
ID1		transcription regulator		1.07	bias	0.000125	CDKN1A,EGR1,ICAM1,MMP9,MYC,THBS1	127 (23)
Hif1		complex		1.953	bias	0.000125	CDKN1A,CP,EDN1,LOXL2,S100A8,VEGFA	78 (13)
calcipotriene		chemical drug		1.236	bias	0.000131	CXCL8,FOSL1,IL1B,IL6
RNF20		enzyme				0.000131	CDK2,CDKN1A,FOSL2,MYC	128 (27)
artesunic acid		chemical drug		-1.982		0.000131	CCL2,IL1B,IL6,MMP9
TNFRSF4		transmembrane receptor		-0.762		0.000131	BCL2A1,CXCL10,IL6,SOCS1	105 (14)
STK4		kinase				0.000131	HAMP,IL1B,IL6,IL7R	109 (23)
mir-154		microRNA		-1.941	bias	0.000131	ADAMTS1,KLF10,MYC,PLAUR
P2RY2		G-protein coupled receptor				0.000131	CDKN1A,CXCL8,F3,ICAM1	55 (3)
CD9		other				0.000131	HAMP,MMP9,MYC,VEGFA
Saa3		other	Activated	2	bias	0.000131	CSF3,MMP9,S100A8,S100A9
CLEC4E	1.248	other		1.961	bias	0.000131	ADGRE1,CXCL2,IL1B,IL6
PARK7		enzyme		0.339		0.000131	CXCL8,ICAM1,IL1B,IL6	127 (21)
Gm21596/Hmgb1		transcription regulator		1.287	bias	0.000131	CDKN1A,IL1B,IL1RL1,IL6	112 (17)
tetrandrine		chemical drug		-1	bias	0.000131	CDKN1A,CXCL8,IL1B,IL6
RBL1		transcription regulator		-1.253	bias	0.000135	CASP4,CDK2,CDKN1A,F3,MYC,THBS1	121 (22)
TFAP4		transcription regulator		0.871		0.000138	CDK2,CDKN1A,EGR1,LIF,TEAD4	118 (24)
2-bromoethylamine		chemical reagent	Activated	2.213	bias	0.000138	ADAMTS1,CD14,CP,MYC,PLA1A
Notch		group		0.61		0.000141	ADGRE1,CCL19,CDKN1A,GADD45B,IL6,MYC,TNFRSF1A,VEGFA	104 (10)
ALOX5		enzyme		1.091		0.000142	CDKN1A,IL1B,ITGB3,MMP9,MYC,S100A8,SOCS1
topotecan		chemical drug		0.218	bias	0.000143	BCL3,CDKN1A,DUSP5,EGR1,FOSB,KIAA0040,MYC,TOP2A,VEGFA
SOD1		enzyme	Inhibited	-2.2	bias	0.000143	ARC,BAG3,CASP4,CD14,CP,FOSL2,ICAM1,IL1B,IL6,MMP9,NFIL3	116 (27)
entinostat		chemical drug		0.264		0.000145	ARC,CDKN1A,CXCL10,MMP9,MYC,VEGFA	64 (7)
PRKAA		group		-1.069		0.000152	CDKN1A,CXCL10,FKBP5,IL6,PCK1	127 (18)
BSG		transporter	Activated	2.18	bias	0.000152	CXCL8,IL1B,MMP9,PLAUR,VEGFA	108 (15)
KAT2B		transcription regulator		1.458	bias	0.000152	CCL2,CDKN1A,CSF3,FOSB,NPPA	123 (22)
cytochalasin D		chemical toxicant	Inhibited	-2.101	bias	0.000152	CCL2,CXCL8,CXCR1,IL6,MMP9
pristane		chemical toxicant		1.987	bias	0.000152	CCL19,CXCL10,ICAM1,IL1B,IL6
CD300LF		other		-0.688	bias	0.000152	CXCL8,IL1B,IL6,MMP9	73 (7)
NFAT (complex)		complex	Activated	2	bias	0.000152	CCL2,F3,ICAM1,IL6	108 (11)
CTSS		peptidase				0.000152	COL4A1,COL4A2,IL1B,MMP9
NFIX		transcription regulator				0.000152	CHI3L1,CXCL8,IL32,SERPINA3
EPCAM		other		-0.605		0.000152	CDKN1A,EGR1,FOSL1,MYC	122 (14)
carvedilol		chemical drug		-1.964	bias	0.000152	F3,IL1B,IL6,MYC
WR 1065		chemical drug		1.961	bias	0.000152	CASP4,CDKN1A,MYC,VEGFA	115 (21)
calcifediol		chemical - endogenous mammalian		0		0.000152	CD14,CXCL8,IL6,VDR	79 (7)
amino acids		chemical - endogenous mammalian		-1		0.000152	FOSB,IL6,MYC,SELE
methyl-beta-cyclodextrin		chemical drug		0		0.000152	CXCL1,CXCL8,IL6,MYC
FOXM1		transcription regulator		1.479	bias	0.000155	CDK2,CDKN1A,IL6,MMP9,MYC,PLAUR,TOP2A,VEGFA	119 (22)
fenretinide		chemical drug	Inhibited	-2.429		0.000155	BCL2A1,IL1B,IL6,MMP9,MYC,VEGFA	85 (11)
nitroglycerin		chemical drug				0.000161	CXCL8,IL6,PLAUR
teriflunomide		chemical drug				0.000161	ICAM1,IL1B,IL6
tocilizumab		biologic drug				0.000161	CCL2,CXCL8,IL6
IFN Lambda		group				0.000161	CXCL2,IL1B,IL6
astragalin		chemical - endogenous non-mammalian				0.000161	ICAM1,IL1B,MMP9
CHRM3		G-protein coupled receptor				0.000161	CCN1,EGR1,MMP9
COPA		transporter				0.000161	CXCL8,IL1B,IL6	86 (15)
SLC9A1		ion channel				0.000161	CXCL8,ICAM1,SELE	116 (19)
Flg		other				0.000161	ICAM1,IL1B,IL6
GIPR		G-protein coupled receptor				0.000161	IL1B,IL6,SOCS3
CYBA		enzyme				0.000161	CDKN1A,IL6,VEGFA	76 (7)
J11-Cl		chemical reagent				0.000161	CSF3,CXCL2,IL6
sesame oil		chemical reagent				0.000161	EGR1,IL6,MMP9
clonidine		chemical drug				0.000161	EGR1,MYC,NPPA
manumycin A		chemical reagent				0.000161	CXCL8,IL1B,VEGFA
SD6		chemical reagent				0.000161	CXCL1,ICAM1,IL1B
HSF1		transcription regulator		-0.597	bias	0.000166	BAG3,CEBPB,CSF3,ICAM1,IL1B,IL6,IL7R,LIF,RRAD,SERPINH1	132 (29)
NTRK2		kinase		0.152	bias	0.000166	CDKN1A,CEBPB,EGR1,MYC,THBS1,VEGFA	151 (27)
8-chlorophenylthio-adenosine 3',5'-cyclic monophosphate		chemical reagent		1.981	bias	0.000167	CDKN1A,CEBPB,CEBPD,PCK1,S100A8
IFN type 1		group		0.744	bias	0.000167	CXCL10,CXCL8,IL6,IRF1,MMP9	85 (7)
PLK1		kinase				0.000167	CDKN1A,EPHA2,MYC,SFN,THBS1	112 (27)
mir-30		microRNA	Inhibited	-2.125	bias	0.000167	CDKN1A,IL1B,IL6,ITGB3,NPPA	46 (5)
INHBA		growth factor		1.27	bias	0.000167	CCL2,CDKN1A,CXCL8,IL6,IRF1,S100A8,S100A9,SOCS1,VEGFA	19 (4)
IPMK		kinase		1.982	bias	0.000176	CCN1,FOSB,ITGB3,PER1
ACTL6A		other				0.000176	CDK2,CDKN1A,MYC,SFN	62 (7)
REN		peptidase		1.99		0.000176	F3,ICAM1,IL6,NPPA	113 (7)
CRYAB		other				0.000176	BAG3,HAMP,IL6,VEGFA	89 (10)
ADA		enzyme		-1.954	bias	0.000176	CXCL2,IL6,MMP9,VEGFA
CD47		transmembrane receptor		-0.333	bias	0.000176	CCL19,IL1B,IL6,MYC	40 (5)
fatty acid		chemical - endogenous mammalian	Activated	2.395	bias	0.000178	CCN1,CXCL8,IL1B,IL6,MMP9,NR4A3,S100A8	102 (17)
dehydroisoandrosterone		chemical - endogenous mammalian		-0.179		0.000178	FKBP5,ICAM1,MYC,NPPA,SELE,TNFRSF1A	85 (7)
arsenic trioxide		chemical drug		1.809		0.000181	BCL2A1,CCL2,CDKN1A,CXCL8,IRF1,MMP9,MT1X,MYC,S100A8,TNFRSF1A,VDR,VEGFA
geldanamycin		chemical drug	Inhibited	-3.148	bias	0.000183	CEBPD,CXCL8,FKBP5,GBP1,IL1RL1,IRF1,LCK,LIF,MYC,NPPA,THBD
3-methyladenine		chemical toxicant	Activated	2.09		0.000184	CXCL2,CXCL8,IL1B,IL1RL1,IL6
SRC (family)		group		1.987	bias	0.000184	CCL2,EGR1,ICAM1,IL6,ITGB3	138 (22)
FSHR		G-protein coupled receptor				0.000184	MEDAG,NPPA,PCK1,PLA1A,VEGFA
MAP2K5		kinase		0.492	bias	0.000184	CXCL8,MMP9,NPPA,NR4A3,THBS1	42 (7)
advanced glycation end-products		chemical - endogenous mammalian		1.963	bias	0.000184	CCL2,CDKN1A,CXCL8,IL6,MMP9	19 (3)
AIRE		transcription regulator		1.091	bias	0.000191	CCL19,CXCL10,CXCL11,LTF,MMP9,S100A9	39 (7)
MEF2A		transcription regulator	Activated	2.373	bias	0.000191	CXCL10,EDN1,GBP2,IRF1,NPPA,THBD	128 (18)
ZBTB17		transcription regulator		0.762	bias	0.000191	CDKN1A,EGR1,OSMR,SOCS1,TOP2A,ZFP36	119 (21)
metribolone		chemical reagent	Activated	2.038	bias	0.000196	ADAMTS1,CDKN1A,EGR1,FKBP5,FPR1,IFITM2,IL6,MYC,NNMT,SLC1A5,SOCS1,THBS1,TM4SF1,VEGFA	90 (7)
carbon tetrachloride		chemical toxicant	Activated	3.102	bias	0.000197	ADGRE1,CDKN1A,CEBPB,CXCL10,GADD45B,ICAM1,IL1B,IL6,MMP9,MYC
LRP1		transmembrane receptor	Inhibited	-2.077		0.000201	ADGRE1,CD14,IL1B,IL6,MMP9	115 (20)
BRD2		kinase				0.000201	CISH,IL1B,IL6,IL7R,MYC	105 (7)
let-7a-5p (and other miRNAs w/seed GAGGUAG)		mature microRNA	Inhibited	-2.935	bias	0.000203	COL4A1,COL4A2,EDN1,IL6,ITGB3,LOXL2,MMP9,MYC,THBS1	144 (27)
GRP		growth factor		1.966	bias	0.000203	CXCL8,FOSB,MYC,VEGFA
ROCK1		kinase				0.000203	COL4A2,EDN1,ICAM1,NPPA	127 (17)
YWHAZ		enzyme				0.000203	CXCL2,FOSL1,IL1B,IL6	115 (25)
silymarin		chemical drug				0.000203	ICAM1,IL6,MMP9,TNFRSF1A
methylnitronitrosoguanidine		chemical toxicant		1.941	bias	0.000203	CDKN1A,EGR1,IRF1,KLF10
deoxynivalenol		chemical toxicant		1.303	bias	0.000203	CXCL8,ICAM1,IL1B,IL6
BBP-398		chemical drug				0.000214	EGR1,EPHA2,FOSL1
beraprost		chemical drug				0.000214	CCL2,EDN1,IL1B
naringin		chemical - endogenous non-mammalian				0.000214	CCL2,CXCL8,MMP9
HCAR1		G-protein coupled receptor				0.000214	EDN1,IL1B,IL6
SLC7A2		transporter				0.000214	CXCL10,CXCL2,IL1B	54 (9)
DEPTOR		other				0.000214	CXCL10,CXCL11,ICAM1
PELI1		enzyme				0.000214	CXCL8,IL1B,IL6	106 (25)
NELFB		other				0.000214	CDKN1A,GADD45B,VEGFA	114 (20)
GADD45G		other				0.000214	ARC,CDKN1A,NPTX2
ACVR2A		kinase				0.000214	HAMP,ICAM1,SELE	15 (4)
PIAS2		transcription regulator				0.000214	CDKN1A,IRF1,SLC11A1	54 (7)
DUSP4		phosphatase				0.000214	IL1RL1,IL6,PCK1	106 (7)
RB1CC1		other				0.000214	CDKN1A,CXCL10,MYC	109 (22)
IL17RB		transmembrane receptor				0.000214	CSF3,HAMP,IL6	15 (4)
DDB2		other				0.000214	CDKN1A,MMP9,VEGFA	132 (26)
ELN		other				0.000214	IL1B,IL6,MMP9	57 (7)
1-((2-chlorophenyl)diphenylmethyl)-1H-pyrazole		chemical reagent				0.000214	CCL2,IL1B,MMP9
D-sphingosine		chemical - endogenous mammalian				0.000214	CXCL2,IL4R,IL6
roflumilast N-oxide		chemical - endogenous mammalian				0.000214	CXCL8,ICAM1,IL6
JMF3086		chemical reagent				0.000214	CXCL2,IL1B,IL6
8-oxo-7-hydrodeoxyguanosine		chemical - endogenous mammalian				0.000214	CXCL8,ICAM1,IL6
lactacystin		chemical - protease inhibitor		0.496	bias	0.000219	BAG3,CCL2,CDKN1A,CXCL8,FOSL1,IL6,MMP9,TLR2,VDR	80 (5)
methylphenidate		chemical drug				0.00022	CD93,EGR1,FOSB,IL6,SLA2
DIO2		enzyme				0.000221	ARC,CYP1B1,EGR1,FOSB,IL1B,NPAS4,NPPA,SBNO2
JINK1/2		group		1.964	bias	0.000232	CXCL8,IL1B,IL6,TNFRSF1A
GC-GCR dimer		complex	Activated	2	bias	0.000232	CD163,NPPA,PCK1,SLPI
tosedostat		chemical drug	Activated	2	bias	0.000232	CDKN1A,CEBPB,CXCL8,VEGFA
BMPR2		kinase		1.981	bias	0.000232	CXCL8,HAMP,ICAM1,SELE	31 (10)
EIF2B5		translation regulator				0.000232	IL1B,IL6,MYC,SERPINA3	92 (7)
vemurafenib		chemical drug		-1	bias	0.000232	CXCL8,IL1B,IL6,VEGFA	101 (10)
CASP3		peptidase		1	bias	0.000232	CASP4,CDK2,CDKN1A,MMP9	128 (24)
RPSA		translation regulator		-1.951	bias	0.000232	CSF3,IL1B,IL1R1,IL6	120 (23)
BGN		other		0.218	bias	0.000232	CCL2,CDK2,CXCL8,IL1B	73 (7)
PLAGL1		transcription regulator				0.000232	ANGPTL4,CDKN1A,IL32,OSM
VCP		enzyme				0.000232	CCL2,CDKN1A,CXCL8,LMNB1	132 (26)
bardoxolone methyl		chemical drug		-1.969	bias	0.000232	IL1B,IL6,MMP9,MYC	73 (7)
stearic acid		chemical - endogenous mammalian		1.21	bias	0.000232	EDN1,ICAM1,IL1B,IL6	66 (7)
fucoidin		chemical reagent		-1.067	bias	0.000232	CDKN1A,CXCL8,IL1B,IL6	76 (4)
FFAR3		G-protein coupled receptor		1.664		0.000232	CXCL10,FCGR1A,GBP2,ICAM1,IL1B,LOXL2
CDH1		other	Inhibited	-2.433		0.000232	FOSL1,ITGB3,MMP9,MYC,PLAUR,VEGFA	140 (24)
MOG		other		1.941	bias	0.00024	CXCL10,CXCL2,ICAM1,IL6,MMP9	70 (9)
NOX4		enzyme		1.342	bias	0.00024	CCL2,CDKN1A,CXCL8,ICAM1,VEGFA	91 (13)
SAFB		other	Inhibited	-2.236	bias	0.00024	CXCL10,CXCL11,CXCL8,S100A8,TCIM
ADM		other		-1.715		0.00024	CXCL2,EDN1,ICAM1,IL1B,IL6
FOXC1		transcription regulator		1.134	bias	0.000243	GBP1,ICAM1,IRF1,ITGB3,MMP9,SFN,SOCS3	49 (4)
amphetamine		chemical drug		1.542	bias	0.000248	EGR1,F3,FOSB,FOSL1,FOSL2,ICAM1
5-fluorouracil		chemical drug	Activated	2.507		0.000257	CDK2,CDKN1A,EGR1,EPHA2,IL1B,LIF,MMP9,MYC,SFN,THBS1,VDR,YBX3
FOSL2	2.247	transcription regulator		1.987	bias	0.000261	CEBPB,CXCL8,F3,FOSL1,HAMP	117 (21)
CBL		transcription regulator	Inhibited	-2.19	bias	0.000261	CDKN1A,CXCL2,IL1B,IL6,LCK	118 (19)
EGLN		group	Inhibited	-2.813	bias	0.000262	CCL2,DIO3,FOSL2,OSM,RAB20,RNF122,S100A9,VEGFA
caspase		group				0.000264	CD14,CDK2,CDKN1A,THBS1	97 (10)
selumetinib		chemical drug		-1		0.000264	CDKN1A,FOSB,FOSL1,FOSL2
CXCL10	1.978	cytokine				0.000264	CXCL10,IL1B,IL6,MMP9	74 (4)
NPPA	2.038	other		0		0.000264	EDN1,EGR1,IL1B,NPPA	113 (7)
CFLAR		other		-1.032	bias	0.000264	CDKN1A,CSF3,CXCL8,IL1B	122 (19)
dithiothreitol		chemical reagent	Activated	2	bias	0.000264	MYC,SELE,TLR2,VEGFA
CLDN7		other		0.239		0.000269	CXCL8,F3,FOSL1,MMP9,MT1A,MT1X,NNMT
adenine		chemical - endogenous mammalian				0.000276	CXCL8,ICAM1,IL1B
echinomycin		chemical drug				0.000276	ADAMTS1,IL6,VEGFA
PLA2G2D		enzyme				0.000276	IL1B,IL6,S100A9
IgG2a		complex				0.000276	CXCL8,IL1B,IL6	81 (7)
KLRG1		other				0.000276	CXCL8,IL1B,IL6	97 (7)
TCF21		transcription regulator				0.000276	CDKN1A,COL4A1,IL6	101 (15)
ANG		enzyme				0.000276	CDKN1A,CXCL10,IL6
CTSG		peptidase				0.000276	CCL2,FPR1,IL1B	93 (7)
HPGDS		enzyme				0.000276	IL1B,IL6,MMP9
CCL21		cytokine				0.000276	CCL2,CXCL10,CXCL8
HIF3A		transcription regulator				0.000276	EDN1,PLAUR,VEGFA	67 (13)
CD180		other				0.000276	BCL2A1,IL6,IRF4
UGCG		enzyme				0.000276	CDKN1A,ICAM1,PCK1
CCL3L3		cytokine				0.000276	CXCL10,IL1B,IL6
cantharidin		chemical drug				0.000276	BAG3,IL6,SERPINH1
SB 239063		chemical drug				0.000276	CXCL8,IL6,RUNX1	106 (7)
hydroquinone		chemical - endogenous mammalian				0.000276	IL1B,IL6,SFN
1-chloro-2-(2,2,2-trichloro-1-(4-chlorophenyl)ethyl)benzene		chemical toxicant				0.000276	CDKN1A,GADD45B,LTF
spermine nitric oxide complex		chemical toxicant				0.000276	CXCL8,ICAM1,SELE
N,N-dimethylsphingosine		chemical reagent				0.000276	ICAM1,IL6,SELE
poly-L-lysine		chemical reagent				0.000276	CCL2,CXCL8,IL6
AREG		growth factor		1.706	bias	0.000281	EGR1,GBP1,IL6,MMP9,RUNX1,TOP2A	107 (12)
L-methionine		chemical - endogenous mammalian				0.000284	CXCL2,F3,GADD45B,PCK1,TOP2A
CLEC4G		other		-0.555	bias	0.000284	CDK2,CSF3,IL1B,IL6,VEGFA
TXNIP		other	Activated	2.186		0.000284	CDKN1A,ICAM1,IL1B,IL6,VEGFA	123 (24)
thioacetamide		chemical toxicant	Activated	2.63	bias	0.00029	ADAMTS1,CD14,CP,EMP1,H3C4,IFITM2,IL1B,IL6,MYC,PLA1A
CFTR		ion channel				0.000298	CXCL8,IL1B,IL6,LRG1,S100A8,SOCS3	130 (20)
haloperidol		chemical drug		1.726	bias	0.000298	ARC,EGR1,FOSB,NR4A3,PER1,VEGFA
CFB		peptidase		0.152		0.0003	CXCL2,IL1B,NPPA,THBD
ITGAV		transmembrane receptor		1.981	bias	0.0003	CDKN1A,ITGB3,MMP9,OSM	119 (23)
PRLR		transmembrane receptor				0.0003	CDKN1A,CISH,MYC,VDR	71 (10)
PDK		group				0.000307	IL1B,IL6
IGF receptor		group				0.000307	ICAM1,VEGFA
Stat5b dimer		complex				0.000307	BCL2A1,CISH
NIK		group				0.000307	CXCL8,IL6	57 (7)
INTS11		enzyme				0.000307	EGR1,FOSB	48 (5)
LZTS2		other				0.000307	HAMP,MYC	38 (3)
Il3r		complex				0.000307	CXCL8,SELE
S1PR4		G-protein coupled receptor				0.000307	CXCL2,IL6
Fascin		group				0.000307	CCN1,MMP9
DGKH		kinase				0.000307	CCL2,CXCL8
INAVA		other				0.000307	IL1B,IL6	64 (10)
TH17 Cytokine		group				0.000307	CXCL8,IL6
satratoxin G		chemical toxicant				0.000307	IL1B,IL6
ELL		transcription regulator				0.000307	CDKN1A,MYC	114 (12)
FGF6		growth factor				0.000307	CSF3,HAMP
BAG4		other				0.000307	IL1B,IL6
GAPLINC		other				0.000307	CXCL10,IL6
miR-2682-5p (and other miRNAs w/seed AGGCAGU)		mature microRNA				0.000307	MYC,VEGFA
mir-920		microRNA				0.000307	CXCL8,IL1B
P2RY11		G-protein coupled receptor				0.000307	HAMP,IL6
RPS14		translation regulator				0.000307	MYC,S100A8	58 (4)
HYAL2		enzyme				0.000307	CXCL8,IL6
CARD8		other				0.000307	BCL2A1,IL1B
CEACAM6		other				0.000307	IL1B,IL6
CEACAM21		other				0.000307	IL1B,IL6
GZMA		peptidase				0.000307	CCL2,CXCL8	17 (3)
CRT-0066101		chemical drug				0.000307	CXCL8,IL6
GFRA2		transmembrane receptor				0.000307	EGR1,FOSB
RGS3		enzyme				0.000307	HAMP,MYC
LRG1	2.796	other				0.000307	IL1B,IL6	72 (11)
KRT5		other				0.000307	ICAM1,VEGFA	74 (7)
PAGR1		other				0.000307	CEBPB,CEBPD
CEACAM7		other				0.000307	IL1B,IL6
IL20RA		transmembrane receptor				0.000307	CXCL8,ICAM1
CRIP2		other				0.000307	CXCL8,IL6
ADAMDEC1		peptidase				0.000307	IL1B,IL6
Supt20		other				0.000307	IL1B,IL6	100 (7)
iso[4]levuglandin E2		chemical - endogenous mammalian				0.000307	IL1B,IL6
Ro-1138452		chemical reagent				0.000307	IL1B,IL6
14-oxoDHA		chemical - endogenous mammalian				0.000307	IL1B,IL6
compound 48/80		chemical reagent				0.000307	IL6,MMP9
prinaberel		chemical drug				0.000307	CXCL2,IL1B
astemizole		chemical drug				0.000307	CCL2,IL6
2,2-dimethylbutyric acid		chemical drug				0.000307	CISH,MYC
cibacron blue F 3GA		chemical reagent				0.000307	CXCL8,THBS1
triphenyltin		chemical toxicant				0.000307	IL1B,IL6
albendazole		chemical drug				0.000307	ICAM1,VEGFA
nitazoxanide		chemical drug				0.000307	IL6,MYC
minodronate		chemical drug				0.000307	CCL2,ICAM1
oenothein B		chemical - endogenous non-mammalian				0.000307	CXCL2,IL6
N-methylsulfonyl-12,12-dibromododec-11-enamide		chemical reagent				0.000307	MMP9,S100A8
ethyl gallate		chemical - endogenous non-mammalian				0.000307	ICAM1,SELE
mycophenolate mofetil		chemical drug				0.000307	CCL2,ICAM1
nickel subsulfide		chemical toxicant				0.000307	CXCL8,VEGFA
mitochondria-targeted paraquat		chemical reagent				0.000307	CXCL8,IL6
ODN-BW006		chemical reagent				0.000307	CXCL8,ICAM1
pegylated leptin antagonist		chemical reagent				0.000307	IL1B,IL6
danazol		chemical drug				0.000307	CXCL8,IL6
LRP6		transmembrane receptor		-0.715		0.000308	CXCL2,IL1B,IL6,MMP9,MYC	100 (16)
SERPINF1		other		-0.577		0.000308	BCL2A1,CXCL8,LOXL2,MYC,THBS1
nickel chloride		chemical toxicant	Activated	2.165	bias	0.000308	CCL2,IL1B,IL6,MAFF,VEGFA
miR-155-5p (miRNAs w/seed UAAUGCU)		mature microRNA	Inhibited	-2.767	bias	0.000309	CCN1,CEBPB,CXCL1,CXCL2,CXCL8,IL1B,IL6,SOCS1	127 (23)
RUNX2		transcription regulator		0.481	bias	0.000312	CDKN1A,CEBPD,CXCL8,EDN1,GADD45B,RUNX1,VEGFA	117 (24)
diclofenac		chemical drug		0.221	bias	0.000317	CDKN1A,CEBPB,IL6,MYC,OSMR,VEGFA	105 (12)
TCF4		transcription regulator		0		0.000331	ADAMTS9,ANGPTL4,CASP4,CDKN1A,CSRNP1,IL1B,IL32,IL6,ITGB3,PLAC8,SOCS3,ZBP1	106 (23)
1810019D21Rik		other	Inhibited	-2.236	bias	0.000334	CDKN1A,EDN1,MMP9,S100A8,THBD
TCF		group				0.000337	EGR1,IL1R1,MYC,SERPINA3,SFN,SLC1A5	90 (7)
3M-011		chemical reagent	Activated	2	bias	0.000339	CXCL10,CXCL8,IL6,MYC
PRKD		group		1.996	bias	0.000339	CXCL10,CXCL2,IL1B,IL6
CR1L		transmembrane receptor		-1.982	bias	0.000339	COL4A1,COL4A2,IL1B,TNFRSF1A
SSRP1		transcription regulator				0.000339	CDKN1A,DUSP5,EGR1,LOXL2	115 (22)
CX-5461		chemical drug		1.982	bias	0.000339	ANGPTL4,CDKN1A,TNFRSF10C,TNFRSF10D
CBX5		transcription regulator	Inhibited	-2.449	bias	0.000343	ANKRD22,CDKN1A,CYP1B1,GRHL3,SERPINA3,TM4SF1,TNFRSF6B	69 (7)
mocetinostat		chemical drug				0.000348	CXCL10,IL1B,MMP9	56 (7)
IFNA10		cytokine				0.000348	CXCL10,CXCL11,ZBP1
IFNA21		cytokine				0.000348	CXCL10,CXCL11,ZBP1
IFNA5		cytokine				0.000348	CXCL10,CXCL11,ZBP1
DUOX1		enzyme				0.000348	CCL19,CXCL8,IL1B	46 (7)
IFNA17		cytokine				0.000348	CXCL10,CXCL11,ZBP1
TRAF3IP3		other				0.000348	IL1B,IL6,MYC	109 (23)
Collagen Alpha1		group				0.000348	CDKN1A,MMP9,PLAUR
IFNA7		cytokine				0.000348	CXCL10,CXCL11,ZBP1
miR-150-5p (and other miRNAs w/seed CUCCCAA)		mature microRNA				0.000348	CEBPB,EDN1,VEGFA
LCOR		transcription regulator				0.000348	CDKN1A,FKBP5,TFPI2	11 (3)
IFNA6		cytokine				0.000348	CXCL10,CXCL11,ZBP1
NR1D2		ligand-dependent nuclear receptor				0.000348	IL32,IL6,NFIL3
FPR2	1.765	G-protein coupled receptor				0.000348	CCL2,CXCL8,IL6	78 (9)
ebselen		chemical drug				0.000348	ICAM1,IL1B,VEGFA
coomassie brilliant blue		chemical drug				0.000348	IL1B,IL6,LIF
picryl chloride		chemical toxicant				0.000348	CXCL10,IGHG1,IL1B
metoprolol		chemical drug				0.000348	EDN1,IL6,MYC
salmeterol		chemical drug				0.000348	IL6,SLPI,SOCS3
gallic acid		chemical - endogenous non-mammalian				0.000348	CXCL8,IL6,MMP9
anti-benzo(a)pyrene-diol-epoxide		chemical toxicant				0.000348	CDKN1A,GADD45B,IL6
D-tubocurarine		chemical drug				0.000348	EGR1,IL6,TFPI2
beta-1,3-glucan		chemical drug				0.000348	IL6,ITGB3,VEGFA
onapristone		chemical drug				0.000348	ADAMTS1,RUNX1,VEGFA
GATA4		transcription regulator		0.293		0.000349	CCL2,CXCL2,CYP21A2,EDN1,GRHL3,IL6,LRG1,MYC,NPPA,SERPINA3	118 (24)
S-nitroso-N-acetyl-DL-penicillamine		chemical reagent		1.508		0.000361	CCL2,CDKN1A,CXCL8,MYC,VEGFA
ROCK2		kinase				0.000361	BATF,CXCL8,ICAM1,IRF4,S100A8	100 (16)
IGF2		growth factor				0.000362	CDKN1A,CYP1B1,EGR1,IFITM2,IL6,MYC,SOCS3,VEGFA	104 (17)
IFT88		other	Activated	2		0.000381	CEBPB,HAMP,MMP9,PGF
MMP14		peptidase		0.04		0.000381	CDKN1A,CSF3,IL6,VEGFA	108 (19)
deoxycorticosterone acetate/potassium chloride/sodium chloride		chemical reagent		1.154	bias	0.000381	CXCL2,IL1B,IL6,VDR
AR		ligand-dependent nuclear receptor		0.87	bias	0.000383	CDKN1A,CEBPB,EDN1,EGR1,FKBP5,ICAM1,IL1R1,IL6,MMP9,MYC,PCK1,PDLIM4,PER1,SERPINA3,TEAD3,THBS1,VEGFA,ZBP1	133 (22)
MED1		transcription regulator		1.633	bias	0.000385	BCL3,CDK2,CDKN1A,HILPDA,IRF4,LIF,MYC,THBS1,VDR	117 (23)
SP3		transcription regulator				0.000385	CDKN1A,CHI3L1,EGR1,F3,FOSL1,PLAUR,SERPINH1,TLR2,VEGFA	141 (20)
prostaglandin D2		chemical - endogenous mammalian		0.669	bias	0.00039	CXCL10,CXCL8,IL6,PLAUR,VDR
NDRG1		kinase		1.539		0.00039	CASP4,CXCL1,CXCL2,CXCL8,VEGFA	124 (20)
FKBP10		enzyme	Inhibited	-2.236	bias	0.00039	BCL3,CHI3L1,CRISPLD2,IL1RL1,SOCS1
STUB1		enzyme		-0.937	bias	0.00039	CDKN1A,IL6,NPPA,RUNX1,VEGFA	133 (26)
PRKAA1		kinase	Inhibited	-2.148	bias	0.000392	CDKN1A,CXCL8,FKBP5,IL1R1,IL6,MMP9,SOCS3,VEGFA	155 (25)
RARG		ligand-dependent nuclear receptor				0.000401	COL4A1,EGR1,IL32,IL6,MYC,THBD	118 (25)
HTT		transcription regulator		1.486		0.000415	BCL3,CDK2,CDKN1A,CEBPB,COL4A1,COL4A2,DUSP5,EGR1,FOSL1,HAPLN3,LTF,NFIL3,PDLIM4,PER1,PLAUR,SERPINA3,SERPINH1,TM4SF1	133 (22)
SIN3A		transcription regulator				0.000421	GADD45B,KLF10,MMP9,MYC,S100A9	113 (22)
FGF8		growth factor		0	bias	0.000424	CCL2,CSF3,GPR4,SLPI,THBS1,VDR
ERG		transcription regulator		0.816	bias	0.000426	CXCL1,CXCL8,FKBP5,FOSB,ICAM1,MMP9,NFIL3,PLAUR,THBS1	99 (20)
EZR		other		1.985		0.000426	IL1B,IL6,MMP9,MYC	133 (22)
ING1		transcription regulator		-0.689		0.000426	ANGPTL4,CCL2,CDKN1A,ZFP36
CDK5		kinase		-1.165	bias	0.000426	CD14,CDKN1A,CXCL2,LRG1	19 (7)
daunorubicin		chemical drug		1.165		0.000426	CDKN1A,IL1B,IL6,MYC
monophosphoryl lipid A		chemical drug				0.000432	CXCL10,IL1B,IL6
clarithromycin		chemical drug				0.000432	CXCL8,IL1B,IL6
CDKN2B-AS1		other				0.000432	CXCL8,ICAM1,IL6
FFAR4		G-protein coupled receptor				0.000432	CXCL8,IL1B,IL6	55 (8)
NAE1		enzyme				0.000432	CCL2,CDKN1A,SFN
IGFBP7		transporter				0.000432	CDKN1A,MMP9,MYC	14 (3)
TAP1		transporter				0.000432	CXCL8,IL1B,IL6	79 (9)
PCK1	1.08	kinase				0.000432	IL1B,IL6,PCK1	39 (9)
CRKL		kinase				0.000432	CXCL10,IL15RA,PLA1A
PIAS4		transcription regulator				0.000432	CXCL2,IL1B,IRF1	103 (18)
CPEB1		translation regulator				0.000432	IL6,MMP9,MYC	73 (7)
CCL19	1.05	cytokine				0.000432	CCL19,CXCL10,IL1B
GTF2I		transcription regulator				0.000432	CDKN1A,MYC,THBS1	136 (28)
BTC		growth factor				0.000432	CXCL8,IL6,MMP9	92 (7)
PDE5A		enzyme				0.000432	IL1B,IL6,S100A9
Z-551		chemical reagent				0.000432	ADGRE1,IL1B,PCK1
oligomycin		chemical - endogenous non-mammalian				0.000432	CXCL10,IL1B,IL6
ginkgolide B		chemical drug				0.000432	CCL2,ICAM1,IL6
1-naphthylisothiocyanate		chemical toxicant				0.000432	ABCC3,F3,SLC51B
gamma-tocotrienol		chemical drug				0.000432	CSF3,IL1B,IL6
miR-34a-5p (and other miRNAs w/seed GGCAGUG)		mature microRNA	Inhibited	-2.572	bias	0.000432	CDKN1A,HAPLN3,ICAM1,IFITM2,ITGB3,MYC,VEGFA	119 (25)
FGFR2		kinase		1.964		0.000432	CDKN1A,COL4A1,COL4A2,ICAM1,IL1B,MYC,PLAUR	148 (22)
valproic acid		chemical drug		0.094		0.000448	CCL2,CCN1,CDKN1A,CH25H,CYP1B1,EDN1,GADD45B,ICAM1,IL1RL1,IL6,PDZK1IP1,SERPINH1,THBS1,TOP2A	70 (7)
NCOA3		transcription regulator		1.544	bias	0.000449	CCN1,CDK2,CDKN1A,IRF1,MMP9,VEGFA	119 (25)
seocalcitol		chemical drug		1.264	bias	0.000453	CDKN1A,FOSL1,MYC,VDR,VEGFA	79 (7)
mir-29		microRNA	Inhibited	-2.176	bias	0.000474	ADAMTS9,ANGPTL4,COL4A2,FKBP5,THBS1,VEGFA
PC-SPES		chemical drug				0.000474	CCL2,CDK2,CDKN1A,COL4A2,IL1B,IRF1
CORT		other		-1.969	bias	0.000476	CCL19,CXCL10,IL1B,IL6
Klrk1		transmembrane receptor	Activated	2	bias	0.000476	IL18R1,IL1RL1,KLRC1,SLA2
rolipram		chemical drug		-0.849		0.000476	CCL2,IL1B,IL6,MMP9
FUS-DDIT3		fusion gene/product				0.000476	COL4A1,CXCL8,IL1B,IL6	100 (9)
PML-RARA		fusion gene/product				0.000476	CDKN1A,EGR1,F3,MYC	101 (16)
2,4-dinitrofluorobenzene		chemical toxicant		1.966	bias	0.000476	CXCL10,CXCL2,ICAM1,IL1B
vinblastine		chemical drug		0.914	bias	0.000476	CDKN1A,IL1B,IL6,MYC
honokiol		chemical - endogenous non-mammalian				0.000476	CDK2,CDKN1A,ICAM1,MMP9	99 (7)
TREM2		transmembrane receptor		-0.874	bias	0.000488	CST7,CXCL2,IL1B,IL6,TREM1	63 (12)
gentamicin C		chemical drug	Activated	2.236	bias	0.000488	ADAMTS1,CD14,CP,MYC,PLA1A
N-methyl-D-aspartate		chemical drug	Activated	2.201	bias	0.000488	ARC,CCL2,EGR1,LIF,MYC
miR-146a-5p (and other miRNAs w/seed GAGAACU)		mature microRNA	Inhibited	-2.433	bias	0.000501	CCL2,CXCL8,IL1R1,IL6,LTF,S100A12	109 (21)
NPY		other		0.651		0.000524	CYP21A2,FKBP5,IL6,PCK1,PER1
NEUROG1		transcription regulator	Inhibited	-2.236		0.000524	CXCL1,IL6,ITGB3,MMP9,THBS1	126 (18)
BACH2		transcription regulator		-1.109	bias	0.000524	BATF,IL6,IRF4,S100A8,S100A9	125 (29)
rotenone		chemical toxicant		-0.728		0.000524	CXCL2,HAMP,IL1B,IL6,MMP9
lomustine		chemical drug		1.109	bias	0.000524	CD14,CP,MYC,PLA1A,TNFRSF10D
mitomycin C		chemical drug		1.996	bias	0.000524	CDKN1A,CXCL8,EGR1,TYMP,VEGFA
misoprostol		chemical drug				0.000528	IL1B,IL6,SOCS3
prostaglandin A2		chemical - endogenous non-mammalian				0.000528	CDKN1A,ICAM1,NR4A3
Nos		group				0.000528	ARC,EGR1,VEGFA
anacardic acid		chemical - endogenous non-mammalian				0.000528	CXCL8,EDN1,MMP9
GAS2L3		other				0.000528	CDKN1A,LIF,TM4SF1
TNFAIP8L2		other				0.000528	CXCL2,IL1B,IL6	110 (25)
PFKFB3		kinase				0.000528	ICAM1,IL1B,IL6	118 (23)
PRF1		transporter				0.000528	CXCL10,IL1B,IL6
CSK		kinase				0.000528	IL1B,IL6,NPPA	101 (18)
OGG1		enzyme				0.000528	CXCL2,IL1B,IL6	71 (13)
10-nitrooleate		chemical - endogenous mammalian				0.000528	ICAM1,IL6,SELE
VIPR1		G-protein coupled receptor				0.000528	CXCL10,CXCL2,IRF1	22 (3)
PRDX2		enzyme				0.000528	CCL2,HAMP,ICAM1	111 (19)
4-nitroquinoline-1-oxide		chemical toxicant				0.000528	CDKN1A,EGR1,MMP9
pyridostigmine		chemical drug				0.000528	CSF3,CXCL10,NPPA
[truncated: 3,118 more rows]

## Sheet: DLPFC Chronic
Supplementary Table 5: Upstream regulator analysis performed using IPA with a z-score threshold of -2 and +2 by linking DEGs of tetrapartite brain regions through coordinated expression predicted the below upstream transcriptional regulators potentially regulating the DEGs. Each sheet provides predicted upstream transcriptional regulators for respective brain regions.
Upstream Regulator	Expr Log Ratio	Molecule Type	Predicted Activation State	Activation z-score	Flags	p-value of overlap	Target Molecules in Dataset	Mechanistic Network
IFNG		cytokine	Activated	5.08	bias	9.37e-23	ADAMTS9,ADM,ANGPTL4,BCL2A1,CCL2,CD14,CD44,CDKN1A,CEBPD,CHI3L2,CISH,CP,CSF3,DEPP1,EDN1,EGR2,FCGR1A,FCGR1B,FPR2,GADD45B,IFI30,IL1B,IL1RL1,IL6,ITGB3,LIF,MAFF,RAB20,RAC2,RGS1,S100A8,S100A9,SBNO2,SELE,SERPINA1,SLC11A1,SLC16A3,SOCS3,SPP1,ZFP36	60 (20)
TNF		cytokine	Activated	4.919	bias	9.51e-21	ADM,ANGPTL4,BCL2A1,CCL2,CD14,CD44,CDKN1A,CEBPD,CHI3L1,CHI3L2,CISH,CP,CRISPLD2,CSF3,DEPP1,EDN1,EGR2,EMP1,FPR1,FPR2,GADD45B,IL1B,IL1RL1,IL6,ITGB3,LIF,MAFF,MT1A,OSMR,RGS1,RGS16,S100A8,S100A9,SELE,SERPINA3,SLC11A1,SOCS3,SPP1,THBD,TNFRSF10D,TNFRSF6B,ZFP36	58 (19)
IL1B	2.84	cytokine	Activated	4.839	bias	1.7e-20	ADM,ANGPTL4,BCL2A1,CCL2,CD14,CD44,CDKN1A,CEBPD,CHI3L1,CISH,CP,CSF3,EDN1,FPR2,GADD45B,HAMP,HELZ2,IL1B,IL1RL1,IL6,ITGB3,LIF,OSMR,RAC2,RGS16,S100A8,S100A9,SELE,SERPINA3,SOCS3,SPP1,THBD,ZFP36	56 (16)
IL10		cytokine		1.185		5.17e-20	ADM,BCL2A1,CCL2,CD14,CD44,CDKN1A,CHI3L2,CSF3,DEPP1,FCGR1A,FPR1,IFI30,IL1B,IL6,LIF,RAB20,RGS16,S100A8,S100A9,SELE,SLC11A1,SOCS3,SPP1,ZFP36	54 (19)
lipopolysaccharide		chemical drug	Activated	5.439	bias	2.07e-18	ADGRE2,ADM,ANGPTL4,BCL2A1,CCL2,CD14,CD44,CDKN1A,CEBPD,CHI3L1,CISH,CP,CSF3,EDN1,EGR2,FCGR1A,FPR1,FPR2,GADD45B,HAMP,IL1B,IL6,LIF,MAFF,MARCO,OSMR,RAB20,RGS1,RGS16,S100A8,S100A9,SECTM1,SELE,SERPINA1,SERPINA3,SLC11A1,SLC16A3,SOCS3,SPP1,THBD,TNFRSF10D,YBX3,ZFP36	63 (17)
OSM		cytokine	Activated	3.927	bias	3.96e-18	CCL2,CDKN1A,CEBPD,CHI3L1,CHI3L2,CISH,CSF3,HAMP,IL1B,IL6,LIF,MPZL2,MT1X,OSMR,S100A8,S100A9,SBNO2,SELE,SERPINA1,SERPINA3,SLC16A3,SOCS3,SPP1,ZFP36	47 (17)
Immunoglobulin		complex	Inhibited	-2.025		5.8e-18	ADM,BCL2A1,CCL2,CD14,CD44,CD93,CEBPD,CISH,CRISPLD2,EGR2,FCGR1A,FPR1,HELZ2,IFI30,IL1B,IL6,MAFF,RAC2,RGS16,S100A8,S100A9,SELE,SERPINA3,SLC11A1,SOCS3,SPP1,THBD,YBX3	53 (19)
STAT3		transcription regulator	Activated	3.946	bias	2.71e-17	ADM,ANGPTL4,CCL2,CD44,CDKN1A,CEBPD,CHI3L1,CSF3,EDN1,EGR2,FCGR1A,HAMP,IFI30,IL1B,IL6,LIF,S100A9,SBNO2,SERPINA1,SERPINA3,SOCS3,SPP1,STC2,THBD,ZFP36	48 (16)
PD98059		chemical - kinase inhibitor	Inhibited	-3.714	bias	1.23e-16	CCL2,CD14,CD44,CDKN1A,CEBPD,EDN1,EGR2,EMP1,FPR2,IL1B,IL6,ITGB3,MT1M,OSMR,RAB20,RGS1,S100A8,SELE,SERPINA1,SOCS3,SPP1,STC1,THBD	51 (22)
dexamethasone		chemical drug		0.755		1.46e-16	ADM,ANGPTL4,BCL2A1,CCL2,CD44,CDKN1A,CEBPD,CHI3L1,CISH,CP,CRISPLD2,DEFA1 (includes others),DEPP1,EDN1,EGR2,FPR2,GADD45B,HELZ2,HILPDA,IL1B,IL1RL1,IL6,ITGB3,LIF,MAFF,MARCO,MT1M,MT1X,RGS1,RGS16,S100A8,S100A9,SELE,SERPINA1,SERPINA3,SIGLEC9,SOCS3,SPP1,THBD,ZFP36	63 (21)
IL4		cytokine	Activated	2.813	bias	6.71e-16	APOLD1,CCL2,CD14,CD44,CDKN1A,CISH,CRISPLD2,CSF3,EGR2,FCGR1A,FPR1,FPR2,GADD45B,HILPDA,IFI30,IL1B,IL1RL1,IL6,ITGB3,LIF,MARCO,S100A8,S100A9,SELE,SLC16A3,SOCS3,SPP1,STC2,THBD,ZFP36	51 (17)
NFkB (complex)		complex	Activated	3.766	bias	1.23e-15	ADAMTS9,ADM,BCL2A1,CCL2,CD44,CDKN1A,CEBPD,CSF3,EDN1,FCGR1A,FPR2,GADD45B,HAMP,IL1B,IL6,LIF,RGS16,SELE,SERPINA3,SLC16A3,SOCS3,SPP1,ZFP36	55 (19)
tetradecanoylphorbol acetate		chemical drug	Activated	4.717	bias	2.93e-15	ADM,ANGPTL4,BCL2A1,CCL2,CD14,CD44,CDKN1A,CSF3,EGR2,FCGR1A,GADD45B,GPRC5A,IL1B,IL6,ITGB3,LIF,RGS1,RGS16,S100A8,S100A9,SELE,SERPINA1,SERPINA3,SLC11A1,SOCS3,SPP1,STC1,TNFRSF6B,ZFP36	58 (20)
CSF2		cytokine	Activated	2.641	bias	3.29e-15	BCL2A1,CCL2,CD14,CDKN1A,CISH,CSF3,EDN1,EGR2,FCGR1A,FPR2,HILPDA,IL1B,IL1RL1,IL6,ITGB3,MARCO,OSMR,SOCS3,SPP1,TNFRSF10D,ZFP36	52 (21)
TREM1		transmembrane receptor	Activated	2.829	bias	3.32e-15	CD14,EDN1,EGR2,GADD45B,GPRC5A,IL1B,IL1RL1,IL6,LIF,MAFF,MT1M,RGS1,RGS16,SPP1,THBD	51 (12)
PDGF BB		complex	Activated	2.781	bias	3.4e-15	ADM,CCL2,CD44,CDKN1A,CEBPD,CP,CSF3,EDN1,EGR2,IL1B,IL1RL1,IL6,LIF,RGS1,SERPINA3,SOCS3,THBD,ZFP36	51 (18)
MYD88		other	Activated	3.446	bias	3.63e-15	CCL2,CD14,CD44,CEBPD,CISH,CSF3,FPR1,FPR2,IL1B,IL6,MAFF,MARCO,S100A8,SELE,SLC16A3,SOCS3,SPP1	50 (19)
IL17A		cytokine	Activated	3.406	bias	4.29e-15	BCL2A1,CCL2,CD14,CEBPD,CSF3,EGR2,IL1B,IL6,LIF,OSMR,RGS16,S100A8,S100A9,SELE,SOCS3,SPP1,THBD	57 (18)
U0126		chemical drug	Inhibited	-3.129	bias	8.09e-15	ANGPTL4,CCL2,CD44,CDKN1A,CEBPD,CSF3,EDN1,EMP1,GADD45B,IL1B,IL6,LIF,OSMR,RAC2,S100A9,SOCS3,SPP1,STC1,STC2,THBD,ZFP36	53 (23)
JAK1		kinase	Activated	2.547	bias	9.69e-15	CCL2,CD14,CDKN1A,CHI3L1,CSF3,HAMP,IL1B,IL6,LIF,OSMR,SOCS3	49 (21)
IL6	2.809	cytokine	Activated	3.904	bias	1.1e-14	ADM,CCL2,CD14,CD44,CDKN1A,CEBPD,CISH,CP,EGR2,FCGR1A,FPR2,GADD45B,HAMP,IL1B,IL1RL1,IL6,ITGB3,LIF,S100A9,SBNO2,SERPINA1,SERPINA3,SOCS3,SPP1	53 (18)
HGF		growth factor	Activated	2.191	bias	1.15e-14	ANGPTL4,BCL2A1,CCL2,CD44,CD93,CDKN1A,EDN1,EMP1,FPR2,GPR4,IL1B,IL6,OSMR,S100A9,SELE,SOCS3,SPP1,STC1,THBD,TNFRSF6B	52 (19)
IL1		group	Activated	3.385	bias	7.23e-14	CCL2,CDKN1A,CEBPD,CHI3L1,CP,CSF3,EDN1,FPR1,IL1B,IL1RL1,IL6,LIF,S100A9,SELE,SOCS3,TDGF1,THBD	54 (19)
IL33		cytokine	Activated	2.77	bias	2.28e-13	APOLD1,BCL2A1,CCL2,CISH,EGR2,FPR1,FPR2,GADD45B,HILPDA,IL1B,IL1RL1,IL6,RGS1,S100A8,S100A9,SLC11A1,SOCS3	61 (21)
TGFBR2		kinase		-0.264	bias	2.7e-13	ANGPTL4,CD14,CD44,CDKN1A,CRISPLD2,FPR1,GADD45B,HILPDA,IL1B,IL6,S100A8,S100A9,SLC16A3,SOCS3,SPP1,STC2,THBD	51 (24)
IgG		complex		-1.951	bias	3.02e-13	ADM,CCL2,CDKN1A,CEBPD,EDN1,EGR2,EMP1,FCGR1A,GADD45B,GPRC5A,HAMP,IL1B,IL6,LIF,NPAS4,ZFP36	52 (19)
TNFSF11		cytokine	Activated	2.854	bias	3.3e-13	BCL2A1,CCL2,CD14,CD44,CDKN1A,CSF3,EGR2,FPR1,GADD45B,IL1B,IL6,ITGB3,RGS16,SOCS3,SPP1	47 (19)
NFKBIA		transcription regulator		1.557		4.2e-13	BCL2A1,CCL2,CD44,CDKN1A,CEBPD,CHI3L1,CHI3L2,CP,CSF3,GADD45B,IL1B,IL6,LIF,RGS16,S100A8,S100A9,SELE,SOCS3	57 (21)
Ige		complex	Activated	3.317	bias	4.58e-13	BCL2A1,CCL2,CDKN1A,CISH,CSF3,EDN1,EGR2,FCGR1A,GADD45B,IL1B,IL6,LIF,RGS16,SLC11A1,SOCS3,SPP1	54 (20)
IL13		cytokine		0.375	bias	5.41e-13	BCL2A1,CCL2,CD14,CD44,CHI3L1,CISH,CP,EGR2,FCGR1A,FPR2,IL1B,IL1RL1,IL6,MT1X,S100A8,SERPINA1,SOCS3,SPP1	50 (21)
TLR4		transmembrane receptor	Activated	2.747	bias	5.88e-13	ADM,CCL2,CD14,CD44,CEBPD,CISH,CSF3,EDN1,HELZ2,IL1B,IL6,MARCO,RGS1,RGS16,SELE,SOCS3,SPP1	49 (17)
IL1A		cytokine	Activated	3.654	bias	1.85e-12	CCL2,CD44,CDKN1A,CSF3,IL1B,IL6,ITGB3,LIF,S100A8,S100A9,SELE,SERPINA1,SERPINA3,SPP1	47 (21)
FOSL1		transcription regulator		0.733		2.43e-12	ADM,CCL2,CD44,CSF3,EDN1,EGR2,HAMP,IL1B,IL6,THBD	50 (16)
P38 MAPK		group	Activated	3.193	bias	2.76e-12	BCL2A1,CCL2,CD44,CDKN1A,CEBPD,CSF3,EDN1,EGR2,IL1B,IL1RL1,IL6,ITGB3,SELE,SOCS3,SPP1,ZFP36	54 (19)
CHUK		kinase	Activated	3.422	bias	3.9e-12	CCL2,CDKN1A,CEBPD,CP,GADD45B,HAMP,IL1B,IL6,ITGB3,RGS16,SELE,SOCS3,SPP1	49 (17)
cycloheximide		chemical reagent		0.492		3.94e-12	ADM,CCL2,CD44,CDKN1A,CEBPD,EDN1,GADD45B,IL1B,IL1RL1,IL6,ITGB3,S100A8,SELE,SOCS3,SPP1,THBD	57 (19)
MAPK1		kinase		0.373		4.43e-12	ANGPTL4,CCL2,CDKN1A,CISH,EGR2,EMP1,IFI30,IL1B,IL1RL1,IL6,ITGB3,LIF,RGS16,SECTM1,SPP1,STC1	50 (23)
GLI1		transcription regulator		0.03		5.4e-12	ADGRE2,BCL2A1,C11orf96,CD44,CDKN1A,CHI3L1,EMP1,GADD45B,GPRC5A,IL6,LIF,MAFF,MT1X,S100A9,SERPINA1,SOCS3,SPP1,ZFP36
fluticasone propionate		chemical drug		1.961		6.14e-12	ADM,ANGPTL4,CCL2,CHI3L1,EMP1,GADD45B,IL1B,MT1A,MT1X,S100A8,SERPINA1,SPP1	38 (7)
IL3		cytokine	Activated	2.238	bias	9.25e-12	CCL2,CD14,CDKN1A,CISH,CSF3,EGR2,GADD45B,IL1B,IL1RL1,IL6,ITGB3,LIF,SELE,SERPINA3,SOCS3	45 (18)
immethridine		chemical reagent	Inhibited	-2.646	bias	9.31e-12	CD14,CD44,FCGR1A,IL6,SERPINA3,SOCS3,SPP1
IL2		cytokine	Activated	3.689	bias	1.08e-11	BCL2A1,CCL2,CD44,CDKN1A,CISH,CSF3,EDN1,EMP1,FPR2,GADD45B,IL1B,IL1RL1,IL6,LIF,RGS16,S100A8,SOCS3,SPP1,STC2,TNFRSF10D	59 (21)
AGT		growth factor	Activated	4.076	bias	1.15e-11	ADM,CCL2,CD14,CD44,CDKN1A,CP,EDN1,FCGR1A,IL1B,IL6,ITGB3,LIF,S100A8,S100A9,SELE,SERPINA3,SOCS3,SPP1,STC1,STC2,THBD,ZFP36	56 (20)
beta-estradiol		chemical - endogenous mammalian		1.167	bias	1.34e-11	ADM,BCL2A1,CCL2,CD14,CD44,CDKN1A,CEBPD,CHI3L1,CISH,CP,EDN1,EGR2,EMP1,GADD45B,GPRC5A,HAMP,IFI30,IL1B,IL6,ITGB3,LIF,MT1A,MT1X,RAC2,RGS1,RGS16,S100A9,SELE,SERPINA1,SERPINA3,SOCS3,STC1,STC2,THBD,ZFP36	56 (17)
EGF		growth factor	Activated	2.853	bias	1.38e-11	ANGPTL4,CCL2,CD44,CDKN1A,CEBPD,CISH,EDN1,EGR2,EMP1,IL1B,IL6,ITGB3,S100A9,SERPINA1,SERPINA3,SOCS3,SPP1,TDGF1,ZFP36	50 (22)
SOCS1		other	Inhibited	-3.101	bias	1.47e-11	BCL2A1,CCL2,CD44,CDKN1A,CISH,CSF3,HAMP,IL1B,IL6,SELE,SOCS3	49 (18)
PRDM1		transcription regulator		0.725		1.49e-11	ANGPTL4,BCL2A1,CD44,CHI3L1,CRISPLD2,CSF3,EGR2,IL1B,IL6,RGS16,S100A8,S100A9,SERPINA3,TNFRSF10D	53 (15)
NOS2		enzyme	Activated	2.75		1.85e-11	BCL2A1,CCL2,CD14,CD44,CDKN1A,CHI3L1,CP,EDN1,IL1B,IL6,S100A8,SERPINA3	46 (17)
TGFB1		growth factor		1.567		2.14e-11	ADM,ANGPTL4,CCL2,CD14,CD44,CDKN1A,CEBPD,CHI3L1,EDN1,EGR2,FCGR1A,FPR2,GADD45B,GPRC5A,HAMP,IFI30,IL1B,IL1RL1,IL6,ITGB3,LIF,SBNO2,SELE,SERPINA1,SERPINA3,SLC16A3,SOCS3,SPP1,STC2,THBD,ZFP36	53 (18)
prostaglandin E2		chemical - endogenous mammalian		1.644		2.7e-11	ANGPTL4,CCL2,CD14,CD44,CDKN1A,CEBPD,CP,CSF3,EGR2,IL1B,IL6,S100A8,SOCS3,SPP1,THBD	50 (22)
Tgf beta		group	Activated	2.144	bias	2.89e-11	ANGPTL4,CCL2,CDKN1A,CSF3,EDN1,EGR2,GADD45B,IL1B,IL6,ITGB3,LIF,SELE,SOCS3,SPP1	47 (23)
HIF1A		transcription regulator	Activated	3.402	bias	3.14e-11	ADM,ANGPTL4,CCL2,CD44,CDKN1A,EDN1,GADD45B,HAMP,HILPDA,IL1B,IL6,ITGB3,MAFF,RAB20,SLC16A3,SOCS3,STC2	51 (19)
VDR		transcription regulator		1.088		3.94e-11	CD14,CD44,CDKN1A,CISH,EDN1,IL6,S100A8,S100A9,SELE,SERPINA1,SOCS3,SPP1,THBD	50 (20)
CEBPA		transcription regulator	Activated	2.506	bias	4.75e-11	BCL2A1,CD14,CDKN1A,CEBPD,CHI3L1,CSF3,EGR2,FCGR1A,HAMP,IL6,S100A8,S100A9,SECTM1,SOCS3,SPP1,THBD	46 (20)
salmonella minnesota R595 lipopolysaccharides		chemical - endogenous non-mammalian	Activated	3.119	bias	6.86e-11	CCL2,CEBPD,FPR1,FPR2,IL1B,IL6,MAFF,MT1A,MT1X,SOCS3	44 (16)
CNTF		cytokine	Activated	2.688		7.43e-11	CD14,CEBPD,CISH,CP,EGR2,LIF,OSMR,SERPINA3,SLC11A1,SOCS3,SPP1,ZFP36	40 (10)
Pkc(s)		group		0.838	bias	1.08e-10	ADM,CCL2,CDKN1A,EDN1,EGR2,GADD45B,IL1B,IL6,S100A8,SPP1,STC1,STC2	51 (23)
MDK		growth factor	Activated	2.599	bias	1.14e-10	CCL2,IL1B,IL6,LIF,S100A8,S100A9,SPP1	43 (21)
CSF3	3.255	cytokine	Activated	2.71		1.2e-10	CD14,CD44,CEBPD,CISH,EDN1,EGR2,FCGR1A,FPR1,GADD45B,IL6,RGS1,SOCS3	55 (19)
IL17RA		transmembrane receptor	Activated	2.599	bias	1.4e-10	CSF3,HAMP,IL1B,IL6,S100A8,S100A9,SELE	46 (16)
bis(4-hydroxyphenyl)sulfone		chemical reagent		-1.172		1.46e-10	ANGPTL4,CCL2,IL1B,IL6,MIR210HG,STC1	38 (7)
STAT1		transcription regulator	Activated	3.326	bias	1.76e-10	APOL4,BCL2A1,CCL2,CD14,CD44,CDKN1A,CEBPD,EDN1,FCGR1A,IFI30,IL1B,IL6,LIF,SERPINA3,SOCS3	52 (19)
FOS		transcription regulator	Activated	2.065	bias	2.12e-10	CCL2,CD14,CD44,CHI3L1,CSF3,EDN1,EGR2,HAMP,IL1B,IL1RL1,IL6,MPZL2,MT1A,S100A8,S100A9,SOCS3,SPP1	44 (18)
KLF2		transcription regulator		-0.886		2.89e-10	ADM,CCL2,CD44,CD93,CDKN1A,EDN1,IL1B,IL1RL1,IL6,ITGB3,THBD	57 (18)
IGF1		growth factor		0.924	bias	3.2e-10	ADM,BCL2A1,CD44,CDKN1A,CEBPD,CISH,CP,EDN1,EGR2,IL1B,IL6,OSMR,SELE,SOCS3,SPP1,YBX3,ZFP36	52 (23)
LDLR		transporter				3.38e-10	CCL2,CDKN1A,FCGR1A,FPR1,FPR2,IL1B,IL6,ITGB3,RGS1,SELE,SIGLEC9,SPP1	42 (18)
glucocorticoid		chemical drug		-1.981		3.58e-10	CCL2,CD44,CDKN1A,CEBPD,CSF3,EDN1,IL1B,IL6,SELE,SERPINA3,SOCS3,SPP1,STC1	47 (18)
lipid A		chemical toxicant		1.706	bias	6.03e-10	CCL2,CD14,CSF3,FCGR1A,IL1B,IL6,MARCO	37 (21)
paclitaxel		chemical drug		0.914		6.18e-10	ADM,CCL2,CD44,CDKN1A,EMP1,GADD45B,IL1B,IL6,OSMR,RAC2,S100A9,STC1,THBD	52 (23)
LY294002		chemical drug	Inhibited	-2.884	bias	6.29e-10	CCL2,CD14,CD44,CDKN1A,CP,CSF3,EGR2,IL1B,IL6,ITGB3,LIF,RGS1,SOCS3,SPP1,THBD,ZFP36	49 (18)
IL15		cytokine	Activated	2.249	bias	6.49e-10	CCL2,CD44,CDKN1A,CISH,CSF3,DEFA1 (includes others),EDN1,EGR2,GPRC5A,IL6,LIF,RAC2,RGS16,SLC16A3,ZFP36	55 (18)
doxorubicin		chemical drug	Activated	3.241	bias	6.49e-10	ADM,BCL2A1,CCL2,CD14,CD44,CDKN1A,CP,EDN1,IL1B,IL6,RAC2,RGS16,S100A8,S100A9,SPP1	48 (20)
STAT6		transcription regulator		0.99		6.88e-10	APOLD1,CCL2,CDKN1A,CISH,EGR2,FCGR1A,GADD45B,HAMP,IL1B,IL6,LIF,SELE,SERPINA1,SIGLEC9,ZFP36	54 (19)
E. coli lipopolysaccharide		chemical - endogenous non-mammalian	Activated	2.783	bias	6.89e-10	CCL2,CEBPD,IL1B,IL6,S100A8,S100A9,SELE,SOCS3	49 (23)
BHLHE40		transcription regulator	Activated	3.053	bias	6.92e-10	CD14,CP,CSF3,FPR1,HILPDA,IL6,LIF,MAFF,MARCO,RGS1,RGS16,SLC16A3,SOCS3
Pam3-Cys		chemical toxicant	Activated	2.549	bias	7.09e-10	CCL2,CD14,FPR1,IL1B,IL1RL1,IL6,SELE	36 (17)
NFAT5		transcription regulator	Activated	2.923	bias	8.45e-10	BCL2A1,CCL2,CD44,CSF3,EDN1,IL1B,IL6,ITGB3,LIF,SPP1	49 (18)
forskolin		chemical toxicant	Activated	2.118	bias	1.24e-09	ADM,CCL2,CD14,CD44,CDKN1A,CEBPD,CRISPLD2,EDN1,GADD45B,HILPDA,IL1B,IL6,NPAS4,RAB20,S100A8,SPP1,STC1,YBX3	48 (20)
NR3C1		ligand-dependent nuclear receptor		-0.712		1.47e-09	ADM,ANGPTL4,CCL2,CDKN1A,CEBPD,EDN1,EMP1,GADD45B,IL1B,IL6,LIF,S100A8,S100A9,SELE,SERPINA1,SPP1,STC1,THBD	48 (22)
VCAN		other		0.866		1.64e-09	ADAMTS9,ADM,ANGPTL4,CCL2,CDKN1A,CRISPLD2,IL1B,IL6,THBD,YBX3	49 (24)
LEP		growth factor	Activated	2.367	bias	1.65e-09	ANGPTL4,BCL2A1,CCL2,CD14,CDKN1A,CSF3,EDN1,EGR2,IL1B,IL6,LIF,SELE,SOCS3,SPP1,ZFP36	47 (18)
5-O-mycolyl-beta-araf-(1->2)-5-O-mycolyl-alpha-araf-(1->1')-glycerol		chemical - endogenous non-mammalian	Activated	2.121	bias	2.12e-09	BCL2A1,CCL2,CD44,EGR2,IL1B,RGS1,RGS16,SOCS3	55 (10)
TGM2		enzyme	Activated	2.789	bias	2.47e-09	ADGRE2,BCL2A1,CCL2,CD93,CSF3,DEFA1 (includes others),IL1B,IL6,ITGB3,S100A8,SPP1	50 (22)
IKBKB		kinase	Activated	2.7	bias	2.6e-09	CCL2,CD44,CDKN1A,CEBPD,CP,EDN1,IL1B,IL6,ITGB3,RGS16,SELE,SOCS3	48 (21)
bucladesine		chemical toxicant	Activated	2.926	bias	2.94e-09	ADM,CD14,CD44,CDKN1A,EGR2,GADD45B,IL1B,IL6,LIF,RGS16,SOCS3,STC1,THBD	49 (19)
MTOR		kinase		1.384		3.04e-09	ADM,BCL2A1,CCL2,CDKN1A,CEBPD,HAMP,IL1B,IL6,RNU6-1,SERPINA1,SLC16A3,SOCS3,TNFRSF6B	53 (20)
HMOX1		enzyme		-0.017		3.13e-09	CCL2,CD14,CDKN1A,IL1B,IL6,ITGB3,SELE,THBD,ZFP36	52 (22)
Vegf		group	Activated	3.66	bias	3.21e-09	ANGPTL4,BCL2A1,CD44,CD93,CHI3L1,EDN1,EMP1,GPR4,IL6,OSMR,SELE,SOCS3,STC1,THBD,TNFRSF6B	41 (12)
poly rI:rC-RNA		biologic drug	Activated	3.362	bias	3.27e-09	CCL2,CD14,CD44,CEBPD,CSF3,FCGR1A,FPR1,GADD45B,HELZ2,IL1B,IL6,LIF,MARCO,RGS1,SELE,SOCS3,ZFP36	52 (22)
camptothecin		chemical drug	Activated	2.543		3.33e-09	BCL2A1,CCL2,CD93,CDKN1A,EDN1,EGR2,FPR1,GADD45B,IL1B,IL6,MAFF,SELE,SPP1,STC2,THBD,TNFRSF10D	53 (24)
CEBPB		transcription regulator	Activated	2.507	bias	3.48e-09	ADM,BCL2A1,CCL2,CD14,CDKN1A,CEBPD,CP,CSF3,FCGR1A,HAMP,IL1B,IL6,RAC2,SERPINA1,SOCS3,SPP1	49 (19)
IL1RN		cytokine		-1.734	bias	3.83e-09	CCL2,CD44,CDKN1A,IL1B,IL6,LIF,S100A9,SELE,SPP1	48 (18)
CD14	1.087	transmembrane receptor	Activated	2.551	bias	3.83e-09	BCL2A1,CCL2,CISH,IL1B,IL6,SELE,SOCS3	42 (18)
CDHR1		other	Inhibited	-2	bias	3.89e-09	CEBPD,OSMR,SERPINA3,SOCS3
ZFP36	1.958	transcription regulator		-1.718	bias	4.37e-09	CDKN1A,IL1B,IL6,S100A8,S100A9,SPP1,THBD,ZFP36	52 (23)
FAS		transmembrane receptor		0.849		4.48e-09	BCL2A1,CCL2,CD44,CD93,CDKN1A,CEBPD,EGR2,FPR1,IL1B,IL6,SPP1,THBD,ZFP36	49 (19)
MAOA		enzyme	Activated	2.433	bias	4.84e-09	CCL2,CD44,CEBPD,IL1B,IL6,SOCS3	52 (18)
Sb202190		chemical drug	Inhibited	-2.728	bias	5.3e-09	ANGPTL4,CCL2,CDKN1A,FPR2,IL1B,IL6,S100A8,SELE,SPP1	46 (22)
ERK		group	Activated	2.599	bias	5.93e-09	CCL2,CDKN1A,CEBPD,EDN1,EGR2,IL1B,IL6,ITGB3,LIF,MAFF,ZFP36	41 (17)
GPER1		G-protein coupled receptor	Activated	2.646	bias	6.18e-09	CDKN1A,CEBPD,EDN1,MT1A,MT1X,RGS16,ZFP36	49 (11)
N-acetyl-L-cysteine		chemical drug	Inhibited	-2.779	bias	6.44e-09	ADM,BCL2A1,CCL2,CDKN1A,EDN1,HAMP,IL1B,IL6,SELE,SPP1,THBD	51 (21)
OSMR	1.343	transmembrane receptor				6.93e-09	CISH,IL6,OSMR,SBNO2,SERPINA1,SOCS3,ZFP36	44 (10)
RETN		other	Activated	2.406	bias	6.93e-09	CCL2,EDN1,IL1B,IL6,SELE,SOCS3,SPP1	44 (22)
EPAS1		transcription regulator		1.98	bias	7e-09	ADM,ANGPTL4,CDKN1A,EDN1,GADD45B,HAMP,HILPDA,IL6,ITGB3,MAFF,STC2	46 (11)
EIF2AK2		kinase	Activated	2.739	bias	7.2e-09	BCL2A1,CDKN1A,CEBPD,IL1B,IL6,MT1M,SELE,SOCS3	46 (21)
TLR2		transmembrane receptor	Activated	2.629	bias	7.71e-09	CCL2,CDKN1A,CEBPD,CISH,CSF3,FPR2,IL1B,IL6,SELE,SOCS3	50 (18)
CG		complex		1.613	bias	7.81e-09	ADM,ANGPTL4,CCL2,CD93,CDKN1A,CEBPD,EMP1,IL1B,IL1RL1,IL6,ITGB3,LIF,SPP1,STC1	44 (22)
SELP		transmembrane receptor		1.518	bias	8.28e-09	BCL2A1,CCL2,CDKN1A,IL1B,IL6,THBD	51 (22)
tributyrin		chemical drug		1.937	bias	8.66e-09	ADM,BCL2A1,CCL2,CDKN1A,EDN1,IL1B,IL6	35 (12)
TICAM1		other	Activated	2.755	bias	8.7e-09	CCL2,CEBPD,FPR1,FPR2,IL1B,IL6,MAFF,SELE,SOCS3	48 (22)
STAT		group	Activated	2.401	bias	9.8e-09	CDKN1A,CEBPD,CISH,HAMP,SERPINA3,SOCS3
mifepristone		chemical drug		-0.539		1.06e-08	ADM,CCL2,CD14,CDKN1A,CEBPD,CHI3L1,CISH,EGR2,IL1B,IL6,ITGB3,SPP1	51 (24)
MEOX2		transcription regulator		-1.456	bias	1.15e-08	CCL2,CDKN1A,EDN1,IL6,ITGB3,SELE	51 (18)
TLR3		transmembrane receptor	Activated	3.2	bias	1.22e-08	CCL2,CSF3,EDN1,GADD45B,HAMP,IL1B,IL6,RGS1,S100A8,SELE,SOCS3	49 (19)
DUSP1		phosphatase		-1.764	bias	1.24e-08	CCL2,HELZ2,IL1B,IL6,S100A9,SELE,SOCS3,THBD,ZFP36	46 (17)
SP600125		chemical drug	Inhibited	-2.829	bias	1.25e-08	ADAMTS9,ADM,CCL2,CD44,CDKN1A,CSF3,IL1B,IL6,SELE,SOCS3,SPP1,ZFP36	50 (17)
tretinoin		chemical - endogenous mammalian	Activated	3.402	bias	1.35e-08	ADGRE2,ADM,ANGPTL4,BCL2A1,CCL2,CD14,CD44,CD93,CDKN1A,CP,CSF3,DEFA1 (includes others),EDN1,GPRC5A,IL1B,IL6,ITGB3,KCNE4,S100A8,S100A9,SERPINA1,SPP1,STC1,TDGF1,THBD	54 (24)
NfkB1-RelA		complex	Activated	2.373	bias	1.35e-08	CCL2,CSF3,IL1B,IL6,RGS16,SELE
NFATC2		transcription regulator		-0.198	bias	1.36e-08	CDKN1A,CISH,EDN1,EGR2,HELZ2,IL1B,IL6,RGS1,SELE,SOCS3	48 (18)
PTGER4		G-protein coupled receptor		-0.072		1.64e-08	CCL2,CD44,CP,EDN1,HAMP,IL1B,IL6,MAFF,SPP1	49 (20)
JUN		transcription regulator		1.998	bias	1.73e-08	BCL2A1,CCL2,CD14,CD44,CDKN1A,CSF3,EDN1,IL1B,IL1RL1,IL6,LIF,SOCS3,SPP1,ZFP36	51 (19)
peptidoglycan		chemical - endogenous non-mammalian	Activated	2.717	bias	1.78e-08	BCL2A1,CCL2,CSF3,FPR2,IL1B,IL6,S100A8,S100A9	47 (17)
F2		peptidase	Activated	3.234	bias	1.78e-08	ADAMTS9,ANGPTL4,CCL2,CD44,CDKN1A,EDN1,IL1B,IL6,RAC2,SELE,THBD	40 (17)
deferoxamine		chemical drug		1.976	bias	1.86e-08	ADM,ANGPTL4,CD14,CDKN1A,CP,GADD45B,IL6,RGS1,SELE,SPP1	48 (19)
RAF1		kinase	Activated	3.105	bias	2.13e-08	CD44,CDKN1A,EMP1,IL1B,IL6,ITGB3,LIF,MT1M,OSMR,RGS1	39 (21)
hydrocortisone		chemical - endogenous mammalian		0.069		2.16e-08	ADM,CCL2,CEBPD,GADD45B,IL1B,IL6,S100A8,SELE,STC2	43 (19)
E. coli B4 lipopolysaccharide		chemical toxicant	Activated	3.184	bias	2.31e-08	CCL2,CSF3,FCGR1A,FPR1,FPR2,IL1B,IL6,RAB20,SELE,SOCS3,STC2	41 (16)
IL11		cytokine		0.651		2.39e-08	BCL2A1,CEBPD,IL1B,IL6,SERPINA3,SOCS3,SPP1	51 (19)
simvastatin		chemical drug		-0.881		2.42e-08	CCL2,CD14,CDKN1A,EDN1,IL1B,IL6,SELE,SOCS3,SPP1,THBD	45 (20)
5-N-ethylcarboxamido adenosine		chemical reagent		0.943		2.53e-08	ADM,CCL2,CEBPD,EGR2,IL1B,IL6,SOCS3,THBD	46 (18)
TNFRSF1A		transmembrane receptor	Activated	2.377		2.53e-08	CCL2,CD44,CDKN1A,CSF3,IL1B,IL6,SELE,SOCS3,THBD	46 (18)
Tlr		group	Activated	2.736	bias	2.7e-08	CCL2,CISH,FPR2,IL1B,IL6,RGS1,RGS16,SOCS3	40 (13)
ZMPSTE24		peptidase		-1.715	bias	2.83e-08	CDKN1A,CISH,GADD45B,IL6,RGS16,SOCS3	54 (21)
SMAD3		transcription regulator		1.62	bias	2.86e-08	CCL2,CDKN1A,CRISPLD2,EDN1,FPR2,GADD45B,IL1B,IL6,SPP1,TDGF1,ZFP36	49 (19)
Salmonella enterica serotype abortus equi lipopolysaccharide		chemical toxicant	Activated	2.942	bias	3.11e-08	CSF3,EDN1,GADD45B,GPRC5A,IL1B,IL6,MAFF,RGS1,SOCS3	36 (7)
AGER		transmembrane receptor	Activated	2.53	bias	3.15e-08	CCL2,CDKN1A,IL1B,IL6,S100A8,S100A9,SELE	44 (19)
lipoxin A4		chemical - endogenous mammalian		-0.849	bias	3.24e-08	CCL2,CDKN1A,FPR2,IL1B,IL6,SELE	38 (19)
APOE		transporter	Inhibited	-2.433	bias	3.31e-08	ANGPTL4,CD44,EDN1,FCGR1A,IL1B,IL6,S100A8,S100A9,SELE,SERPINA3,SOCS3,SPP1	55 (19)
S100A9	1.596	other	Activated	2.183	bias	3.62e-08	CP,GPRC5A,IL1B,IL1RL1,IL6,RAB20,S100A8,S100A9,SOCS3	48 (16)
IRAK4		kinase				3.76e-08	EDN1,IL1B,IL6,LIF,MARCO,RGS16,ZFP36	55 (20)
zymosan		chemical - endogenous non-mammalian		1.499	bias	3.76e-08	CSF3,DEPP1,FPR2,IL1B,IL6,LIF,SOCS3	41 (16)
lysophosphatidylinositol		chemical - endogenous mammalian	Activated	2.449	bias	4.22e-08	CCL2,CSF3,FPR1,IL1B,SELE,STC1
PROC		peptidase		-0.742	bias	4.22e-08	BCL2A1,CCL2,IL1B,IL6,SELE,THBD	47 (20)
BMP7		growth factor		0.497	bias	4.32e-08	CCL2,CD44,CDKN1A,CEBPD,EDN1,HAMP,IL1B,IL6,SOCS3,SPP1	48 (20)
MAPK9		kinase		0.774	bias	4.42e-08	CCL2,CDKN1A,EDN1,GADD45B,IL1B,IL6,LIF,SERPINA1,ZFP36	51 (23)
Pam3-Cys-Ser-Lys4		chemical reagent	Activated	2.425	bias	4.64e-08	BCL2A1,CCL2,CD14,CSF3,IL1B,IL6,RGS1,SELE,SLC16A3	37 (15)
VEGFA		growth factor	Activated	2.106	bias	4.78e-08	BCL2A1,CCL2,CDKN1A,CSF3,EDN1,IL1B,IL6,ITGB3,SELE,STC1,THBD	42 (18)
calcitriol		chemical drug		0.784		4.9e-08	CD14,CD44,CDKN1A,CEBPD,CISH,EDN1,IL1B,IL6,S100A8,S100A9,SERPINA1,SOCS3,SPP1,THBD,TNFRSF10D	50 (24)
GPX8		enzyme	Activated	2	bias	5.38e-08	CD44,CSF3,IL1B,IL6
NFKBIE		transcription regulator				5.38e-08	CCL2,CSF3,LIF,SELE	43 (12)
BAPTA-AM		chemical reagent		-0.972	bias	5.43e-08	CCL2,CDKN1A,CISH,IL6,SELE,SOCS3	38 (18)
15-deoxy-delta-12,14 -PGJ 2		chemical - endogenous mammalian		-1.91		5.48e-08	CCL2,CDKN1A,CEBPD,IL1B,IL6,SELE,SERPINA1,SOCS3,SPP1,TDGF1	46 (23)
ERK1/2		group	Activated	3.105	bias	5.82e-08	BCL2A1,CCL2,CD44,CDKN1A,EDN1,HAMP,IL1B,IL6,ITGB3,SOCS3,SPP1	48 (24)
ITGB2		transmembrane receptor	Inhibited	-2.401		6.13e-08	BCL2A1,CD44,CSF3,GADD45B,IL6,RAC2	43 (14)
S100A8	1.408	other	Activated	2.138		6.18e-08	CCL2,CP,GPRC5A,IL1B,IL1RL1,IL6,RAB20,S100A8,SOCS3	51 (24)
4-hydroxytamoxifen		chemical drug		1.949	bias	6.48e-08	CDKN1A,CEBPD,EDN1,IL6,MT1A,MT1X,RGS16,S100A9,ZFP36	48 (12)
indomethacin		chemical drug		-0.782		7.17e-08	CCL2,CD14,CD44,CDKN1A,CP,IL1B,IL1RL1,IL6,S100A8,SPP1	52 (23)
METTL3		enzyme		0.351		7.67e-08	CCL2,CISH,IL1B,IL6,SOCS3	44 (15)
TCL1A		transcription regulator				7.92e-08	FPR1,IL1B,MARCO,RGS1,S100A8,S100A9,SLC11A1
Bay 11-7082		chemical - kinase inhibitor	Inhibited	-2.591	bias	7.92e-08	BCL2A1,CCL2,CD44,CHI3L1,FPR2,IL1B,IL6	50 (18)
concanavalin a		chemical drug	Activated	2.281	bias	8.27e-08	BCL2A1,CDKN1A,CSF3,IL1B,IL6,RGS1,SOCS3,SPP1	46 (22)
TSC22D3		transcription regulator		-1.192		8.7e-08	CCL2,CDKN1A,EGR2,IL1B,IL6,SELE	47 (22)
CASR		G-protein coupled receptor		0.707	bias	9.26e-08	CD44,CISH,EDN1,S100A8,S100A9,SERPINA1,SOCS3,THBD
leukotriene D4		chemical - endogenous mammalian		1.325	bias	9.74e-08	APOLD1,CCL2,EGR2,IL6,SELE,ZFP36	51 (17)
SB203580		chemical drug	Inhibited	-3.468	bias	9.79e-08	ADAMTS9,CCL2,CDKN1A,CEBPD,FPR2,IL1B,IL6,ITGB3,SECTM1,SELE,SOCS3,SPP1,STC2	45 (23)
Akt		group	Activated	2.051	bias	1.02e-07	ADM,BCL2A1,CCL2,CD44,CDKN1A,CP,EGR2,IL1B,IL6,MT1X,SOCS3,SPP1	54 (24)
semaxinib		chemical drug		1.706	bias	1.04e-07	CHI3L1,DEFA1 (includes others),EDN1,EGR2,IL1B,IL6,SELE,SOCS3	48 (19)
WNT5A		cytokine		0.601		1.07e-07	CCL2,CD14,CSF3,IL1B,IL6,ITGB3,SOCS3,SPP1,STC1	43 (24)
NFKBIZ		transcription regulator	Activated	2.171	bias	1.12e-07	CEBPD,CSF3,IL6,S100A8,S100A9	26 (7)
hemozoin		chemical - endogenous non-mammalian	Activated	2.192	bias	1.12e-07	CCL2,IL1B,IL6,S100A8,S100A9	48 (15)
E. coli B5 lipopolysaccharide		chemical - endogenous non-mammalian	Activated	3.049	bias	1.2e-07	CCL2,CD44,CDKN1A,CSF3,IL1B,IL6,LIF,SELE,SOCS3,SPP1	49 (16)
CASP8		peptidase		0.665		1.21e-07	CD14,CD44,CSF3,IL1B,IL6,S100A9	40 (19)
trinitrobenzenesulfonic acid		chemical reagent	Activated	2.559	bias	1.24e-07	CD44,CSF3,IL1B,IL6,S100A8,S100A9,SOCS3	48 (13)
HCAR1		G-protein coupled receptor		-0.45	bias	1.26e-07	EDN1,IL1B,IL6,SLC16A3	32 (7)
ID3		transcription regulator		1.455		1.27e-07	ADM,CD44,CDKN1A,EGR2,GADD45B,IL6,ITGB3,SELE,SOCS3	46 (20)
CSF1		cytokine	Activated	2.211	bias	1.28e-07	CCL2,CDKN1A,EGR2,IL1B,IL1RL1,IL6,ITGB3,MARCO,SLC16A3,SPP1	50 (27)
Ifn gamma		complex	Activated	2.591	bias	1.44e-07	CCL2,CDKN1A,CHI3L1,EDN1,IL1B,LIF,SOCS3	47 (21)
MAPKAPK2		kinase		1.046	bias	1.49e-07	CCL2,CEBPD,IL1B,IL6,MARCO,ZFP36	49 (19)
FGF2		growth factor	Activated	2.62	bias	1.55e-07	ADM,ANGPTL4,CCL2,CDKN1A,CSF3,IL1B,IL6,S100A8,SELE,SERPINA1,SOCS3,SPP1,TDGF1	47 (23)
CXCL12		cytokine	Activated	2.587	bias	1.57e-07	CCL2,CD14,CD44,IL1B,IL6,ITGB3,SELE,SOCS3,TNFRSF10D	43 (21)
anakinra		biologic drug	Inhibited	-2.166	bias	1.59e-07	CCL2,EDN1,IL1B,IL6,SELE	49 (20)
IL12B		cytokine		0.82	bias	1.65e-07	CEBPD,IL1B,IL6,S100A8,S100A9,SOCS3	46 (15)
IL27		cytokine		0.854	bias	1.68e-07	CCL2,CD14,CEBPD,DEPP1,EGR2,IL1B,IL6,SOCS3	50 (17)
GNAQ		enzyme	Activated	2	bias	1.68e-07	ADM,CD44,EDN1,EMP1,IL6,MAFF,SOCS3,THBD	40 (11)
tyrphostin AG490		chemical drug	Inhibited	-2.529	bias	1.77e-07	CCL2,CDKN1A,EDN1,IL1B,IL6,SOCS3,SPP1	46 (21)
PPARG		ligand-dependent nuclear receptor		-0.806	bias	1.77e-07	ANGPTL4,CCL2,CDKN1A,CSF3,EDN1,IL1B,IL6,RAB20,S100A8,SELE,SERPINA1,SOCS3,SPP1	49 (20)
LETMD1		other		-1.977	bias	1.81e-07	CCL2,CDKN1A,IL1B,IL6	46 (17)
cyclomaltodextrin		chemical drug		-0.762		1.81e-07	CSF3,IL1B,IL6,S100A8	16 (4)
vitamin D		chemical drug		-0.152		1.83e-07	CCL2,CDKN1A,IL1B,IL6,S100A8,SPP1	44 (23)
triamcinolone acetonide		chemical drug		0.204		1.85e-07	ANGPTL4,BCL2A1,CD44,MT1M,MT1X,RGS16,SERPINA3,SPP1,STC2
LDL		complex	Activated	2.89	bias	1.88e-07	BCL2A1,CCL2,CDKN1A,FCGR1A,IL1B,IL6,ITGB3,S100A8,SELE,SOCS3	46 (21)
F2RL1		G-protein coupled receptor	Activated	2.224	bias	1.9e-07	CCL2,FPR2,IL1B,IL6,LIF,OSMR,SERPINA3	50 (22)
GHR		transmembrane receptor		-1.432		2.02e-07	CDKN1A,CISH,IL1B,IL6,SOCS3,SPP1	56 (28)
GFI1		transcription regulator		-0.728	bias	2.07e-07	CDKN1A,EGR2,IL1B,IL6,ITGB3,MAFF,SERPINA1,SERPINA3	44 (13)
SREBF1		transcription regulator	Activated	2.524	bias	2.07e-07	CD14,CDKN1A,CEBPD,DEPP1,HAMP,IFI30,IL1B,IL6,SERPINA1,SERPINA3	53 (17)
wortmannin		chemical drug		-1.879	bias	2.08e-07	CCL2,CD14,CD44,CDKN1A,CEBPD,IL1B,IL6,SELE,SOCS3	46 (18)
CEBPD	1.122	transcription regulator		0.975	bias	2.17e-07	BCL2A1,CD14,CDKN1A,CEBPD,HAMP,IL1B,IL6	45 (13)
NS-398		chemical reagent		-1.446	bias	2.17e-07	CDKN1A,EGR2,IL1B,IL6,S100A8,S100A9,SPP1	47 (17)
NCF1		enzyme		1.982	bias	2.21e-07	CD14,CD44,CDKN1A,EDN1,THBD	44 (12)
cytokine		group	Activated	2.58	bias	2.4e-07	CCL2,CD93,CISH,EDN1,IL6,LIF,SELE,SOCS3	46 (17)
CSF3R		transmembrane receptor				2.53e-07	CD14,CISH,FCGR1A,SELE
TYK2		kinase		0.591	bias	2.59e-07	CSF3,HAMP,IL1B,OSMR,SOCS3	48 (16)
B3GNT2		enzyme				2.63e-07	CD14,IL1B,IL6
CYP2C8		enzyme				2.63e-07	IL1B,IL6,SELE	38 (12)
SLC22A3		transporter				2.63e-07	IL6,S100A8,S100A9	33 (7)
PIK3CG		kinase		1.138		2.65e-07	BCL2A1,HAMP,IL1B,IL6,ITGB3,SECTM1,SELE	50 (22)
carbon monoxide		chemical - endogenous mammalian		-0.96	bias	2.68e-07	CCL2,CD14,CDKN1A,HAMP,IL1B,IL6	51 (25)
STAT5A		transcription regulator		1.969		2.87e-07	BCL2A1,CDKN1A,CISH,CSF3,HAMP,IL6,SERPINA3,SOCS3,TNFRSF6B,ZFP36	56 (22)
resiquimod		chemical drug	Activated	2.776	bias	2.97e-07	BCL2A1,CCL2,CD44,CSF3,FCGR1A,FCGR1B,IL1B,IL6,LIF,SPP1	50 (15)
indican		chemical - endogenous mammalian		1.432		3.01e-07	CCL2,CDKN1A,HILPDA,IL1B,SELE	38 (15)
daporinad		chemical drug	Inhibited	-2.236	bias	3.01e-07	CCL2,CD44,IL1B,IL6,LIF	54 (24)
ING1		transcription regulator		-1.076		3.01e-07	ANGPTL4,CCL2,CDKN1A,SPP1,ZFP36	26 (7)
IL36A		cytokine	Activated	2.211	bias	3.01e-07	CSF3,IL1B,IL6,S100A8,S100A9	16 (3)
cyclosporin A		biologic drug		-0.548		3.15e-07	CCL2,CD14,CD44,CDKN1A,CP,EDN1,EGR2,IL1B,IL6,S100A9,SELE,SPP1	47 (21)
VIP		other		1.023		3.2e-07	CCL2,CEBPD,EGR2,HAMP,IL1B,IL1RL1,IL6	49 (23)
SMARCA4		transcription regulator	Activated	2.349	bias	3.31e-07	BCL2A1,CCL2,CD44,CDKN1A,CP,GADD45B,IFI30,IL1B,IL6,MAFF,RAC2,RGS1,SLC11A1,SPP1	55 (22)
LGALS3		other		1.375	bias	3.41e-07	CCL2,CDKN1A,IL1B,IL6,SELE,SOCS3,SPP1	48 (22)
amphotericin B		chemical drug				3.44e-07	CCL2,IL1B,IL6,SPP1	46 (17)
CD40		transmembrane receptor	Activated	2.424	bias	3.45e-07	BCL2A1,CCL2,CD44,CDKN1A,CSF3,IL1B,IL6,SELE,THBD	38 (16)
prexasertib		chemical drug	Activated	2.449	bias	3.85e-07	ADM,CDKN1A,GADD45B,IL1B,TNFRSF10D,ZFP36
KLF6		transcription regulator		1.988		3.86e-07	ADM,CCL2,CDKN1A,CHI3L1,IL1B,IL6,SLC16A3	47 (20)
NFKB1		transcription regulator	Activated	2.592	bias	3.93e-07	BCL2A1,CCL2,CD44,CDKN1A,CHI3L1,CSF3,IL1B,IL6,RGS1,SELE	42 (17)
TCR		complex	Activated	2.355	bias	4.01e-07	ADM,BCL2A1,CD44,CISH,EGR2,GADD45B,IL1RL1,IL6,SERPINA3,SOCS3,SPP1	58 (21)
Ca2+		chemical - endogenous mammalian	Activated	2.331	bias	4.31e-07	CDKN1A,CEBPD,EDN1,IL1B,IL1RL1,IL6,S100A8,S100A9,SPP1,STC1	45 (25)
TWIST1		transcription regulator		-0.862	bias	4.44e-07	CCL2,CD44,CDKN1A,CHI3L1,IL1B,IL6,ITGB3,SPP1	48 (21)
lipoteichoic acid		chemical - endogenous non-mammalian	Activated	2.363	bias	4.56e-07	CCL2,CD14,CSF3,IL1B,IL6,SLC16A3	39 (18)
COL1A1		other				4.58e-07	CCL2,CDKN1A,EDN1,SELE
TNFRSF25		transmembrane receptor	Inhibited	-2		4.58e-07	CCL2,CSF3,IL6,SELE	51 (19)
EPO		cytokine		1.775	bias	4.58e-07	CDKN1A,CISH,EDN1,FPR1,IL1RL1,IL6,SELE,SOCS3,SPP1,TDGF1	54 (25)
KIT		transmembrane receptor				4.62e-07	CCL2,CD44,CISH,IL6,LIF,SOCS3,SPP1	45 (19)
nicotine		chemical drug		0.67	bias	4.64e-07	CCL2,CD44,CDKN1A,EDN1,IL1B,IL6,SELE,SPP1,ZFP36	41 (20)
PLAU		peptidase	Activated	2.418	bias	4.96e-07	CCL2,FCGR1A,IL1B,IL6,S100A8,S100A9	47 (26)
TRAF6		enzyme	Activated	2.191	bias	4.96e-07	CCL2,CSF3,IL1B,IL6,SELE,SERPINA3	45 (21)
RC3H1		enzyme	Inhibited	-2	bias	4.96e-07	CCL2,CD44,EDN1,IFI30,IL1B,SPP1	43 (10)
NR1H3		ligand-dependent nuclear receptor				4.98e-07	CCL2,CDKN1A,CSF3,FCGR1A,FPR1,FPR2,IL1B,IL6,ITGB3	50 (24)
raloxifene		chemical drug		1.195		5.31e-07	CDKN1A,GPRC5A,IFI30,IL6,ITGB3,SPP1,STC1,THBD	43 (15)
WWTR1		transcription regulator		0.114		5.83e-07	ANGPTL4,CD44,CDKN1A,EMP1,IL1B,IL6,SPP1
BTK		kinase	Activated	2.12		5.83e-07	BCL2A1,CDKN1A,CISH,EMP1,IL1B,IL6,ITGB3	45 (20)
linoleic acid		chemical - endogenous mammalian		1.406	bias	5.85e-07	ANGPTL4,EDN1,IL1B,IL6,S100A8,S100A9	49 (21)
CISH	1.475	other	Inhibited	-2.449	bias	5.85e-07	CD14,CISH,EDN1,HILPDA,IL1B,SPP1
actinomycin D		biologic drug		-1.249	bias	5.95e-07	ADM,BCL2A1,CCL2,CDKN1A,FPR1,IL6,SELE,SOCS3,SPP1	45 (22)
CHD1		enzyme	Activated	2	bias	5.96e-07	BCL2A1,IL1B,IL6,LIF
IL-17f dimer		complex		1.982	bias	5.96e-07	CCL2,CSF3,IL1B,IL6
KLK5		peptidase	Activated	2	bias	5.96e-07	IL1B,IL6,S100A8,S100A9
PTH		other		0.599	bias	6.33e-07	CCL2,CDKN1A,EGR2,IL6,RGS1,SOCS3,SPP1,STC1	50 (25)
G protein alphai		group	Activated	2.449	bias	6.33e-07	ADAMTS9,CEBPD,LIF,MAFF,RAB20,SOCS3
P2RY12		G-protein coupled receptor				6.56e-07	HAMP,IL1B,IL6	27 (13)
aspirin		chemical drug		-1.824	bias	6.61e-07	ADM,CCL2,CDKN1A,CSF3,EMP1,HILPDA,IL1B,IL6	47 (18)
PGF		growth factor		1.934	bias	6.81e-07	ANGPTL4,CCL2,EDN1,IL1B,IL6	48 (21)
Il3		cytokine		1.993		6.85e-07	CD14,CDKN1A,CISH,CSF3,IL6,SPP1	50 (19)
Hif1		complex		1.98	bias	6.85e-07	ADM,CDKN1A,CP,EDN1,S100A8,SLC16A3	34 (7)
Alpha catenin		group	Inhibited	-2.005	bias	6.9e-07	IL1B,IL6,S100A8,S100A9,SELE,SOCS3,TDGF1	31 (9)
MYC		transcription regulator		-0.468	bias	7e-07	ADM,ANGPTL4,BCL2A1,CD44,CDKN1A,CEBPD,EDN1,EGR2,EMP1,GADD45B,HAMP,IL6,SERPINA1,SLC11A1,SLC16A3,SPP1,TDGF1,YBX3,ZFP36	52 (17)
PLG		peptidase	Activated	2.391	bias	7.41e-07	CCL2,EDN1,IL1B,IL1RL1,IL6,RAC2	47 (19)
hemoglobin		complex		1.091	bias	7.65e-07	ADM,CDKN1A,EDN1,IL6	31 (8)
EPHX2		enzyme		0.914		7.65e-07	CCL2,IL1B,IL6,SELE	48 (22)
SAA1		transporter		1.217	bias	7.7e-07	CSF3,IL1B,IL6,S100A8,S100A9	53 (18)
propofol		chemical drug		-1.446	bias	7.7e-07	CCL2,CD14,IL1B,IL6,ZFP36	48 (18)
IFNA2		cytokine	Activated	2.44	bias	7.83e-07	CCL2,CDKN1A,CISH,IL1B,IL6,MT1M,MT1X,SOCS3,TNFRSF10D	51 (22)
cerivastatin		chemical drug		0.073		8e-07	CCL2,CDKN1A,IL6,S100A8,S100A9,THBD	51 (22)
cardiotoxin		chemical - other	Activated	2.449	bias	8.1e-07	ANGPTL4,CCL2,FPR1,IL1B,IL6,LIF,S100A8,S100A9,SPP1
docosahexaenoic acid		chemical drug		-0.559	bias	8.15e-07	BCL2A1,CCL2,CD44,CDKN1A,IL1B,IL6,SELE,SOCS3	43 (19)
tamoxifen		chemical drug		1.373		8.42e-07	ADM,CDKN1A,CEBPD,DEPP1,IL6,LIF,MAFF,SELE,SERPINA3,SPP1	53 (25)
Ap1		complex	Activated	2.381	bias	8.5e-07	BCL2A1,CCL2,CD44,EDN1,IL1B,IL6,SELE,SOCS3	55 (19)
CCL5		cytokine		1.403	bias	8.63e-07	CCL2,CD44,EMP1,IL1B,IL6,ZFP36	44 (20)
SELPLG		other	Activated	2.236	bias	8.69e-07	BCL2A1,CCL2,CDKN1A,IL1B,THBD	42 (13)
E. coli serotype 0127B8 lipopolysaccharide		chemical - endogenous non-mammalian	Activated	2.148	bias	8.86e-07	CCL2,CD14,EGR2,FPR2,IL1B,IL6,LIF,SOCS3	56 (21)
C5		cytokine	Activated	2.595	bias	9.05e-07	CCL2,CSF3,FCGR1A,IL1B,IL6,SELE,ZFP36	47 (19)
IFI16		transcription regulator	Activated	2.269	bias	9.3e-07	CCL2,CDKN1A,EDN1,IL1B,IL6,SELE	46 (19)
reactive oxygen species		chemical toxicant	Activated	2.216	bias	9.55e-07	CCL2,CDKN1A,CSF3,EDN1,IL1B,IL6,ITGB3	46 (24)
N-(1-carbamoyl-2-phenyl-ethyl) butyramide		chemical reagent	Inhibited	-2	bias	9.65e-07	CD14,IL1B,IL6,SOCS3
OPA1		enzyme		-1.982	bias	9.65e-07	IL1B,IL6,S100A8,S100A9	17 (4)
TEK		kinase		1.98	bias	9.65e-07	CDKN1A,IL6,S100A8,S100A9
HNRNPU		transporter		1.921	bias	9.65e-07	CCL2,IL1B,IL6,SPP1
L-carnitine		chemical - endogenous mammalian		-0.655	bias	9.65e-07	CDKN1A,EDN1,IL1B,IL6	42 (20)
ELANE		peptidase		0.339	bias	9.77e-07	CD14,CEBPD,IL1B,IL6,SERPINA1	44 (18)
enterotoxin B		biologic drug	Activated	2.36	bias	1e-06	CCL2,CSF3,IL1B,IL6,LIF,SERPINA3	41 (7)
KITLG		growth factor	Activated	2.291	bias	1.12e-06	CCL2,CD14,CDKN1A,CISH,IL1B,IL1RL1,IL6,ITGB3,MARCO	53 (25)
SPP1	1.143	cytokine	Activated	2.269	bias	1.13e-06	CCL2,CD44,CDKN1A,IL1B,IL6,ITGB3,LIF,SPP1	46 (20)
PRKCD		kinase	Activated	2.687	bias	1.17e-06	BCL2A1,CCL2,CDKN1A,GPRC5A,IL1B,IL6,LIF,ZFP36	54 (23)
SCD		enzyme	Inhibited	-2.765		1.17e-06	ANGPTL4,CD44,IL1B,IL6,S100A8,S100A9,SOCS3,SPP1	47 (24)
TLR1		transmembrane receptor				1.2e-06	FCGR1A,HAMP,IL1B,IL6	48 (16)
VitaminD3-VDR-RXR		complex	Activated	2.219	bias	1.23e-06	CD14,CDKN1A,IL1RL1,SPP1,THBD
C3		peptidase		1.957	bias	1.24e-06	BCL2A1,CCL2,CSF3,IL1B,IL6,THBD	43 (16)
CpG ODN 1826		chemical reagent		1.918	bias	1.24e-06	CCL2,CD14,FCGR1A,IL1B,IL6,RGS1	47 (22)
KRAS		enzyme	Activated	2.097		1.26e-06	BCL2A1,CCL2,CD44,CDKN1A,CHI3L1,CSF3,EGR2,HAMP,IL1B,IL6,ITGB3,LIF,RAB20,SERPINA3,SPP1	51 (20)
cholecalciferol		chemical - endogenous mammalian		1.425	bias	1.3e-06	CCL2,CD14,CEBPD,EDN1,IL6,RGS1,SPP1	51 (23)
MCB-613		chemical reagent				1.31e-06	IL1B,IL6,SPP1
ORM1		other				1.31e-06	HAMP,IL1B,IL6
CV 3988		chemical reagent				1.31e-06	CCL2,IL6,ITGB3
PP2/AG1879 tyrosine kinase inhibitor		chemical drug	Inhibited	-2.412	bias	1.33e-06	CCL2,CDKN1A,EDN1,IL1B,IL6,SPP1	49 (25)
mycophenolic acid		chemical drug		0.737	bias	1.33e-06	ADM,CCL2,CDKN1A,EDN1,IL1B,IL6	49 (24)
SERPINA1	1.064	other				1.37e-06	ANGPTL4,CCL2,HAMP,IL6,RGS16	18 (4)
IL18		cytokine	Activated	2.55	bias	1.37e-06	CCL2,CD44,DEFA1 (includes others),GADD45B,IL1B,IL6,LIF,SPP1	51 (17)
ionomycin		chemical reagent	Activated	2.021	bias	1.37e-06	BCL2A1,CCL2,CSF3,FCGR1A,IL6,SPP1,STC1,TNFRSF6B	49 (17)
MAP2K1		kinase		0.81	bias	1.42e-06	BCL2A1,CCL2,CD44,CDKN1A,EGR2,IL6,ITGB3,SERPINA1	45 (21)
HDAC7		transcription regulator		1.26		1.48e-06	CD44,CDKN1A,EDN1,IL6	29 (9)
Usp17la (includes others)		peptidase		1.973	bias	1.48e-06	CD44,CISH,IL1B,IL6	11 (6)
MET		kinase	Activated	2.156	bias	1.51e-06	CD44,CDKN1A,EDN1,IL1B,IL6,SOCS3,SPP1	46 (19)
ADRA1B		G-protein coupled receptor				1.52e-06	CDKN1A,CEBPD,EGR2,IL6,LIF	48 (20)
cyclic AMP		chemical - endogenous mammalian		1.226	bias	1.69e-06	CCL2,CDKN1A,CEBPD,EGR2,FCGR1A,IL1B,IL6,SOCS3,THBD	54 (23)
SCARB1		transporter		-0.447		1.69e-06	CCL2,IL1B,IL6,SELE,SPP1	40 (17)
ITGA5		transmembrane receptor				1.69e-06	CD44,CDKN1A,IL1B,IL6,RAC2	41 (19)
IL6R		transmembrane receptor	Activated	2.359	bias	1.75e-06	CCL2,CDKN1A,IL1B,IL6,SERPINA3,SOCS3	49 (19)
KLF5		transcription regulator		-0.758		1.75e-06	CDKN1A,CEBPD,EGR2,IL1B,MAFF,S100A9	41 (7)
MAPK13		kinase		1.997		1.8e-06	CDKN1A,HAMP,IL1B,IL6	50 (23)
hydrogen peroxide		chemical - endogenous mammalian	Activated	3.279	bias	1.85e-06	BCL2A1,CCL2,CDKN1A,CSF3,EDN1,GADD45B,HAMP,IL1B,IL6,ITGB3,SPP1,STC1	47 (24)
ALB		transporter	Activated	2.183	bias	1.87e-06	CCL2,CDKN1A,EDN1,IL1B,IL6	51 (23)
FASLG		cytokine		1.954	bias	1.87e-06	CCL2,CD44,EGR2,IL1B,IL6	48 (19)
zVAD-FMK		chemical - protease inhibitor	Inhibited	-2.219		1.87e-06	BCL2A1,CCL2,CDKN1A,IL1B,IL6	49 (20)
mir-155		microRNA		-0.623	bias	2.01e-06	CCL2,CDKN1A,CSF3,EDN1,IL1B,IL6,SOCS3	46 (20)
9,10-dimethyl-1,2-benzanthracene		chemical toxicant				2.07e-06	CDKN1A,IL1B,IL6,S100A8,S100A9	49 (16)
triptolide		chemical drug		-1.752	bias	2.1e-06	ADM,CDKN1A,EMP1,HILPDA,IL6,SOCS3,TNFRSF6B	30 (7)
PPARGC1A		transcription regulator	Inhibited	-2.739		2.12e-06	CDKN1A,CEBPD,EDN1,GADD45B,HAMP,IL6,LIF,OSMR,SERPINA3,SOCS3,STC1	51 (23)
SOCS3	3.211	phosphatase		-0.368	bias	2.12e-06	CDKN1A,FCGR1A,HAMP,IL1B,IL6,SOCS3	49 (22)
IL17a dimer		complex		1.977	bias	2.18e-06	CCL2,CSF3,IL1B,IL6	28 (7)
Pde4		group		-1.951	bias	2.18e-06	CCL2,CD14,CDKN1A,IL6	42 (21)
sulforafan		chemical drug		-0.874		2.2e-06	CCL2,CD44,CDKN1A,IL1B,IL6,SELE,SOCS3	46 (18)
ethanol		chemical - endogenous mammalian		1.05		2.26e-06	ADM,CCL2,CD14,CDKN1A,CEBPD,EDN1,HAMP,IL1B,IL6,SELE,SERPINA1	58 (24)
Sphk		group				2.28e-06	CCL2,IL6,SELE	41 (13)
ANKRD42		transcription regulator				2.28e-06	CSF3,IL1B,IL6
NUDT16L1		other				2.28e-06	CDKN1A,EDN1,IL6
IL17B		cytokine				2.28e-06	CDKN1A,CSF3,IL6	40 (12)
IL12 (complex)		complex		1.628	bias	2.3e-06	CCL2,CD44,CISH,GADD45B,IL1B,IL6,MARCO,SOCS3	53 (20)
losartan potassium		chemical drug		-0.525	bias	2.31e-06	EDN1,IL1B,IL6,S100A8,S100A9,SOCS3,SPP1	53 (21)
RARA		ligand-dependent nuclear receptor		-1		2.46e-06	CD14,CD44,CD93,CDKN1A,CP,CSF3,EGR2,IL6,SPP1,THBD	53 (19)
PRL		cytokine		1.34	bias	2.48e-06	CCL2,CDKN1A,CEBPD,CISH,HELZ2,IL6,SERPINA3,SOCS3,SPP1	47 (17)
IL7		cytokine		1.741	bias	2.53e-06	CCL2,CDKN1A,CISH,IL6,LIF,RGS16,SOCS3	55 (23)
CYP2J2		enzyme		-1.119		2.61e-06	CD44,IL1B,IL6,SELE	44 (12)
SB 290157		chemical reagent		0	bias	2.61e-06	IL1B,IL6,SPP1,THBD	39 (9)
RNA polymerase II		complex				2.63e-06	ANGPTL4,CD14,CDKN1A,CISH,GADD45B,IL1B,IL6,SOCS3,SPP1	25 (6)
EHF		transcription regulator		0.816	bias	2.72e-06	ANGPTL4,IL6,S100A8,S100A9,SERPINA3,THBD
NFKBIB		transcription regulator		1.279	bias	2.76e-06	BCL2A1,CCL2,IL1B,IL6,SELE	43 (15)
Interferon alpha		group	Activated	2.255	bias	2.79e-06	BCL2A1,CCL2,CDKN1A,CISH,FCGR1A,HELZ2,IL1B,IL6,LIF,S100A9,SOCS3	46 (15)
RORA		ligand-dependent nuclear receptor		-1.569	bias	2.84e-06	CDKN1A,CISH,GADD45B,IL1B,IL6,S100A8,S100A9,SOCS3	49 (14)
oblimersen		biologic drug	Activated	2.219	bias	3.02e-06	ADM,CDKN1A,CEBPD,GADD45B,MAFF
palbociclib		chemical drug		1.342		3.02e-06	ADM,CDKN1A,GADD45B,SOCS3,ZFP36	41 (7)
ADM	2.357	other		-0.52		3.02e-06	ADM,EDN1,IL1B,IL6,SPP1	52 (23)
SMAD4		transcription regulator		1.215	bias	3.02e-06	ANGPTL4,CCL2,CDKN1A,EDN1,GADD45B,HAMP,IL1B,SELE,ZFP36	49 (20)
butyric acid		chemical - endogenous mammalian		-0.229		3.03e-06	BCL2A1,CD14,CD44,CDKN1A,GPRC5A,IFI30,IL1B,IL1RL1,IL6,SOCS3,SPP1	50 (19)
BIRC3		enzyme		1.015		3.09e-06	CCL2,CSF3,IL1B,IL6	42 (22)
NfkB-RelA		complex		1.993	bias	3.09e-06	CCL2,IL1B,IL6,SELE
CCL3		cytokine		1.98	bias	3.09e-06	CCL2,IL1B,IL6,SELE	45 (22)
estrogen		chemical drug		0.993	bias	3.11e-06	CCL2,CDKN1A,IL1B,IL1RL1,IL6,LIF,SERPINA3,SPP1,ZFP36	54 (25)
TP53		transcription regulator		1.865		3.11e-06	BCL2A1,CCL2,CD44,CDKN1A,CEBPD,CP,EDN1,EGR2,GADD45B,GPR4,IFI30,IL1B,IL6,LIF,MPZL2,RAC2,RGS16,SELE,SERPINA3,SPP1,THBD,TNFRSF10D,ZFP36	51 (18)
isobutylmethylxanthine		chemical toxicant		0.946	bias	3.15e-06	ANGPTL4,CD14,CD44,CDKN1A,CEBPD,EGR2,IL1B,ITGB3	48 (21)
Jnk		group	Activated	2.403	bias	3.15e-06	CCL2,CD44,EDN1,IL1B,IL6,SELE,SOCS3,ZFP36	46 (18)
lysophosphatidic acid		chemical - other	Activated	2.354	bias	3.26e-06	CCL2,CD14,EDN1,IL1B,IL6,LIF	52 (20)
cyclophosphamide		chemical drug		1.715	bias	3.26e-06	CD44,CP,IL1B,IL6,RAC2,SPP1	51 (19)
platelet activating factor		chemical - endogenous mammalian		1.506	bias	3.31e-06	CCL2,CDKN1A,EGR2,IL6,SOCS3	47 (22)
CAT		enzyme	Inhibited	-2.186	bias	3.31e-06	ADM,BCL2A1,CCL2,CDKN1A,IL6	52 (24)
JAK2		kinase	Activated	2.423	bias	3.43e-06	CCL2,CDKN1A,IL1B,IL6,OSMR,SLC11A1,SOCS3	53 (25)
SIGIRR		transmembrane receptor		-1.987	bias	3.64e-06	IL1B,IL6,S100A8,S100A9	8 (3)
BTRC		enzyme		1.067	bias	3.64e-06	BCL2A1,CDKN1A,IL1B,IL6	52 (24)
ADAMTS12		peptidase		-1.987	bias	3.64e-06	CHI3L1,IL6,S100A8,S100A9
PLK2		kinase		1	bias	3.64e-06	EDN1,IL1B,MARCO,RGS1
HSPD1		enzyme		1.986	bias	3.64e-06	IL1B,IL6,SELE,SOCS3	50 (26)
Gm21596/Hmgb1		transcription regulator		1.287	bias	3.64e-06	CDKN1A,IL1B,IL1RL1,IL6	52 (22)
CAY10585		chemical reagent				3.64e-06	CCL2,IL1B,IL6
FZD5		G-protein coupled receptor				3.64e-06	CD14,IL1B,SPP1
teasaponin		chemical - endogenous non-mammalian				3.64e-06	IL1B,IL6,SOCS3
AGI-1067		chemical drug				3.64e-06	CCL2,IL1B,IL6	44 (19)
huperzine A		chemical drug				3.64e-06	CCL2,IL1B,IL6
theaflavin		chemical - endogenous non-mammalian				3.64e-06	CCL2,CDKN1A,IL6	48 (25)
Pdgf (complex)		complex	Activated	2.364	bias	3.66e-06	CCL2,CD44,CDKN1A,EDN1,ITGB3,THBD	50 (23)
eicosapentenoic acid		chemical drug		-0.504		3.66e-06	ANGPTL4,CCL2,CD44,CEBPD,IL1B,IL6	44 (18)
LIF	4.455	cytokine		1.65		3.72e-06	CDKN1A,CEBPD,CISH,IL1B,IL6,SERPINA3,SOCS3,SPP1	45 (20)
atorvastatin		chemical drug		-0.98		3.72e-06	CCL2,EDN1,GADD45B,IL6,RGS1,SELE,SPP1,ZFP36	50 (18)
STK11		kinase		-0.213		3.77e-06	ADGRE2,CCL2,CDKN1A,CSF3,GADD45B,HILPDA,IL6,RGS1,SPP1	51 (25)
N-nitro-L-arginine methyl ester		chemical drug		0.36		3.88e-06	ADM,CCL2,IL1B,IL6,ITGB3,SELE	43 (19)
nickel chloride		chemical toxicant	Activated	2.159	bias	3.94e-06	ADM,CCL2,IL1B,IL6,MAFF	41 (14)
CITED2		transcription regulator	Inhibited	-2.575	bias	3.98e-06	ADM,ANGPTL4,CCL2,GADD45B,IL1B,IL6,RGS1,SECTM1	44 (12)
SPI1		transcription regulator		0.569	bias	3.98e-06	CD14,CDKN1A,CHI3L1,EGR2,HELZ2,IL1B,MT1A,MT1X,SPP1	40 (17)
CREB1		transcription regulator		1.828	bias	4.02e-06	ADM,APOLD1,CDKN1A,CEBPD,EDN1,EGR2,GADD45B,IL1B,IL6,NPAS4,STC1,ZFP36	50 (18)
THPO		cytokine	Activated	2.414	bias	4.1e-06	CD44,CISH,IL1B,IL6,ITGB3,SOCS3	42 (20)
F2R		G-protein coupled receptor	Activated	2.162	bias	4.1e-06	CCL2,CD44,HAMP,IL1B,IL6,SELE	44 (17)
ID2		transcription regulator		0.339		4.11e-06	ADM,CD44,CDKN1A,EGR2,GADD45B,IL1RL1,ITGB3,SOCS3	29 (10)
thapsigargin		chemical toxicant		1.499	bias	4.11e-06	CDKN1A,CP,EGR2,GADD45B,HAMP,IL1B,IL6,NPAS4	46 (20)
RELA		transcription regulator	Activated	2.884	bias	4.19e-06	BCL2A1,CCL2,CD14,CD44,CDKN1A,CHI3L1,EDN1,IL1B,IL6,RGS1,SELE	48 (21)
dextran sulfate		chemical drug	Activated	2.572	bias	4.2e-06	CD14,CDKN1A,CSF3,IL1B,IL6,OSMR,S100A8,S100A9,SOCS3	52 (18)
nitric oxide		chemical - endogenous mammalian		0	bias	4.24e-06	CD44,CDKN1A,EDN1,IL1B,IL6,SELE,SPP1	42 (23)
IL17C		cytokine		1.996	bias	4.26e-06	IL1B,IL6,S100A8,S100A9
SLC15A4		transporter		1.98	bias	4.26e-06	BCL2A1,CCL2,IL1B,IL6	60 (23)
XIAP		enzyme		0.577	bias	4.26e-06	CDKN1A,CSF3,IL6,SELE	45 (16)
PLK4		kinase		1	bias	4.26e-06	EDN1,IL1B,MARCO,RGS1
Ccl2		cytokine	Activated	2.185	bias	4.29e-06	CD14,IL1B,IL6,ITGB3,SPP1	46 (19)
IRF6		transcription regulator	Activated	2.166	bias	4.29e-06	CCL2,CD14,FPR2,IL1B,IL6	49 (26)
RBPJ		transcription regulator		-1.425	bias	4.41e-06	CD44,CDKN1A,CSF3,IL1B,IL6,LIF,TDGF1	52 (24)
GW501516		chemical drug		0.068	bias	4.59e-06	ANGPTL4,CDKN1A,IL1B,IL6,S100A8,S100A9	53 (26)
erlotinib		chemical drug		1.342	bias	4.59e-06	CCL2,CD14,CSF3,IL1B,IL6,LIF	52 (18)
EGLN		group	Inhibited	-2.596	bias	4.6e-06	ADM,CCL2,RAB20,S100A9,SLC16A3,STC1,STC2	42 (7)
medroxyprogesterone acetate		chemical drug		0.971	bias	4.62e-06	CCL2,CD44,CDKN1A,EDN1,IL1B,IL1RL1,IL6,ITGB3,LIF,MPZL2,RAC2	54 (23)
GIP		other	Activated	2.213	bias	4.67e-06	CCL2,IL1B,IL6,SOCS3,SPP1	47 (21)
heme		chemical - endogenous mammalian		-1.342	bias	4.67e-06	CD14,CSF3,IL1B,IL6,LIF	47 (18)
arachidonic acid		chemical - endogenous mammalian		1.067		4.85e-06	BCL2A1,EDN1,IL1B,IL6,ITGB3,SPP1	43 (20)
2-(4-acetoxyphenyl)-2-chloro-N-methylethylamine		chemical reagent		-1.955	bias	4.96e-06	CCL2,IL1B,IL6,SELE	48 (18)
MAP2K2		kinase				4.96e-06	CDKN1A,IL1B,IL6,ITGB3	53 (24)
hydrochloric acid		chemical - endogenous mammalian				4.96e-06	CCL2,IL1B,IL6,SELE	41 (12)
HRAS		enzyme		1.023		5.06e-06	ADM,CD44,CDKN1A,CEBPD,CISH,CSF3,IFI30,IL1B,IL1RL1,IL6,SERPINA3,SOCS3,SPP1	50 (18)
TNFSF12		cytokine	Activated	2.388		5.12e-06	CCL2,IL1B,IL6,S100A8,S100A9,SELE	50 (18)
rosiglitazone		chemical drug		-0.432	bias	5.3e-06	ANGPTL4,CCL2,CDKN1A,EDN1,HILPDA,IL1B,IL6,ITGB3,S100A8,S100A9,SOCS3	49 (23)
kainic acid		chemical toxicant		0.914	bias	5.4e-06	APOLD1,EGR2,GADD45B,IL1B,IL6,NPAS4,SPP1	45 (21)
Mapk		group				5.4e-06	CCL2,CDKN1A,IL1B,IL6,S100A8,SPP1	50 (23)
4-phenylbutyric acid		chemical - endogenous mammalian		-0.104		5.4e-06	CCL2,CDKN1A,IL1B,IL6,SERPINA1,SOCS3	52 (24)
CLEC14A		other				5.45e-06	CCL2,IL1B,IL6	32 (7)
THBD	1.187	transmembrane receptor				5.45e-06	IL1B,IL6,THBD	29 (8)
PRTN3		peptidase				5.45e-06	CCL2,CDKN1A,IL6	46 (20)
ivermectin		chemical drug				5.45e-06	CCL2,IL1B,IL6	37 (10)
IL25		cytokine		0.169	bias	5.5e-06	CCL2,CSF3,IL1B,IL1RL1,IL6	46 (19)
PYCARD		transcription regulator		1.951	bias	5.73e-06	CDKN1A,IL1B,IL6,S100A8	51 (26)
nitroarginine		chemical reagent		1.993	bias	5.73e-06	CCL2,CD44,IL1B,SPP1	46 (21)
epigallocatechin-gallate		chemical drug	Inhibited	-2.116	bias	5.83e-06	CCL2,CDKN1A,CSF3,EDN1,GADD45B,IL1B,IL6,ITGB3	47 (21)
SATB1		transcription regulator		-0.647		5.84e-06	BCL2A1,CDKN1A,FCGR1A,GADD45B,HELZ2,MT1A,RGS1
Fcer1		complex	Activated	2.183	bias	5.95e-06	BCL2A1,CCL2,IL1B,IL6,LIF	42 (16)
CXCR4		G-protein coupled receptor				5.95e-06	CCL2,CD44,CDKN1A,IL6,TNFRSF10D	49 (20)
ETV6-RUNX1		fusion gene/product	Inhibited	-2.456	bias	6.05e-06	ADM,APOLD1,CD44,CHI3L2,IFI30,RAC2,RGS16,SPP1,TNFRSF10D
ZC3H12A		enzyme		-0.572		6.32e-06	CCL2,CEBPD,IL1B,IL6,ITGB3,RAC2,ZFP36	48 (19)
PTGER2		G-protein coupled receptor	Activated	2.364	bias	6.33e-06	FPR1,HAMP,IL1B,IL6,LIF,SPP1	52 (21)
BCL6		transcription regulator		-1.504		6.39e-06	BCL2A1,CCL2,CD44,CDKN1A,CISH,IL1B,IL6,SOCS3	51 (21)
taurocholic acid		chemical - endogenous mammalian	Activated	2		6.59e-06	CCL2,GADD45B,IL1B,IL6	47 (19)
CLEC7A		transmembrane receptor		1.958	bias	6.59e-06	CCL2,CSF3,IL1B,IL6	44 (21)
homocysteine		chemical - endogenous mammalian		1.954		6.67e-06	CCL2,CDKN1A,HAMP,IL1B,IL6,SOCS3	43 (21)
lomustine		chemical drug		1.109	bias	6.95e-06	CD14,CD44,CP,SPP1,TNFRSF10D
GNA15		enzyme				7.02e-06	ADM,CEBPD,CP,IL6,SERPINA3,THBD	40 (10)
APC		enzyme		-0.555		7.08e-06	CD44,CDKN1A,EDN1,HAMP,IL6,ITGB3,SPP1	53 (27)
TP73		transcription regulator		-0.955		7.16e-06	ANGPTL4,CCL2,CDKN1A,EDN1,IL1B,IL6,MPZL2,SERPINA1,SERPINA3,SPP1	49 (25)
Growth hormone		group	Activated	2.556	bias	7.21e-06	ANGPTL4,CEBPD,CISH,IL1B,IL6,SOCS3,SPP1,STC1	47 (21)
isoproterenol		chemical drug	Activated	2.571	bias	7.36e-06	CSF3,EDN1,FPR2,HILPDA,IL1B,IL6,LIF	51 (25)
Rxr		group				7.38e-06	ANGPTL4,CDKN1A,CSF3,IL1B,IL6,SPP1	48 (18)
MAC		complex		0	bias	7.55e-06	EGR2,RGS16,SPP1,ZFP36
PTX3		other		0.352	bias	7.55e-06	CCL2,EGR2,IL1B,IL6	47 (19)
KRT17		other	Activated	2	bias	7.55e-06	CSF3,IL1B,IL6,SPP1
TLR9		transmembrane receptor	Activated	2.781	bias	7.65e-06	CISH,CSF3,EDN1,GADD45B,IL1B,IL6,S100A8,SOCS3	47 (14)
rhesus theta-defensin 1		chemical - endogenous mammalian				7.76e-06	CSF3,IL1B,IL6	42 (15)
ABCA7		transporter				7.76e-06	CD14,IL1B,IL6	16 (4)
B4GALT6		enzyme				7.76e-06	CCL2,IL1B,IL6	32 (7)
LGALS8		other				7.76e-06	CCL2,CDKN1A,IL6	51 (24)
SELE	1.056	transmembrane receptor				7.76e-06	CSF3,IL1B,IL6	44 (18)
LUM		other				7.76e-06	CDKN1A,IL1B,IL6
TPCA-1		chemical drug				7.76e-06	CCL2,IL1B,IL6	39 (12)
mastoparan		chemical toxicant				7.76e-06	IL1B,IL6,SELE	44 (19)
perilla alcohol		chemical drug				7.76e-06	BCL2A1,CDKN1A,IL1B	41 (17)
SYK		kinase	Activated	2.211		7.77e-06	CCL2,CD44,EDN1,IL1B,IL6,ITGB3	51 (20)
methotrexate		chemical drug		-1.431		7.88e-06	CCL2,CDKN1A,FPR1,FPR2,IL1B,IL6,SOCS3,SPP1	50 (23)
vitamin E		chemical drug	Inhibited	-2.186	bias	8.07e-06	CCL2,CD44,CDKN1A,IL1B,SPP1	50 (21)
RARB		ligand-dependent nuclear receptor		1.342	bias	8.23e-06	BCL2A1,CDKN1A,IL1B,IL6,SERPINA1,SPP1,THBD	50 (22)
collagenase		group		1.982	bias	8.6e-06	ADM,CEBPD,IL6,SELE
APEX1		enzyme		-1.015	bias	8.6e-06	CDKN1A,EGR2,IL6,NPAS4	25 (5)
irbesartan		chemical drug		-1.96	bias	8.6e-06	CCL2,IL1B,IL6,ITGB3	45 (22)
ESR2		ligand-dependent nuclear receptor		-0.604	bias	8.68e-06	CCL2,CD93,CDKN1A,CEBPD,EDN1,GADD45B,IL1B,IL6,S100A9,SELE,SOCS3,SPP1,STC1	54 (23)
GPS2		transcription regulator		-1.285	bias	8.68e-06	CD14,CDKN1A,IL1B,IL6,RAB20	44 (24)
CALCA		other		1.182		8.85e-06	CCL2,CD44,EDN1,GADD45B,HILPDA,IL1RL1,IL6	51 (18)
F3		transmembrane receptor	Activated	2.2	bias	9.33e-06	CCL2,HAMP,IL1B,IL6,SELE	45 (20)
CARD9		other		1.464	bias	9.76e-06	CSF3,FCGR1A,IL1B,IL6	48 (13)
TAB1		enzyme		-0.152	bias	9.76e-06	CDKN1A,IL1B,IL6,SELE	45 (20)
HOXA9		transcription regulator				9.87e-06	CCL2,CD93,CISH,FPR2,S100A8,SELE,SPP1
GH1		growth factor		1.706		9.92e-06	CEBPD,CISH,IL6,SOCS3,SPP1,ZFP36	52 (23)
GLI2		transcription regulator				9.92e-06	CDKN1A,CSF3,IL1B,IL1RL1,IL6,SPP1	48 (17)
Pro-inflammatory Cytokine		group	Activated	2.219	bias	1e-05	ADM,HAMP,IL6,SELE,SOCS3	48 (17)
TGFBR1		kinase		-0.277		1.04e-05	CDKN1A,EDN1,EGR2,IL1B,IL6,ZFP36	49 (20)
IL17RD		other				1.06e-05	IL1B,IL6,S100A9
GIPR		G-protein coupled receptor				1.06e-05	IL1B,IL6,SOCS3	40 (18)
IL23A		cytokine		1.98	bias	1.1e-05	IL1B,IL6,S100A8,S100A9	45 (17)
MALT1		peptidase		1.944	bias	1.1e-05	CD44,IL1B,IL6,S100A8	41 (18)
ARNT		transcription regulator				1.14e-05	ADM,ANGPTL4,CSF3,EDN1,ITGB3,SOCS3	42 (7)
staurosporine		chemical drug		1.195		1.14e-05	CDKN1A,IL1B,IL6,ITGB3,SELE,SERPINA3	49 (20)
bortezomib		chemical drug		0.19		1.14e-05	BCL2A1,CDKN1A,CEBPD,GADD45B,IL1B,IL6,LIF,SERPINA3	47 (17)
Igm		complex		0.492		1.15e-05	BCL2A1,CD44,CDKN1A,IL1B,IL6	45 (22)
3M-002		chemical reagent		1.029		1.2e-05	BCL2A1,FCGR1A,FPR1,IL1B,IL6,MARCO	39 (12)
GW3965		chemical reagent		-1.755		1.2e-05	CSF3,IL1B,IL6,RGS1,SIGLEC9,SOCS3	29 (6)
TRAF3IP2		enzyme				1.23e-05	CEBPD,CSF3,IL1B,IL6,S100A8	47 (20)
ELK1		transcription regulator		1.091	bias	1.23e-05	CCL2,CDKN1A,EGR2,SPP1,ZFP36	48 (18)
Map3k7		kinase		-1.103	bias	1.23e-05	EDN1,EGR2,IL1B,IL6,S100A9	51 (20)
1-palmitoyl-2-(5-oxovaleroyl)-sn-glycero-3-phosphorylcholine		chemical reagent		1.969	bias	1.24e-05	BCL2A1,CCL2,IL1B,IL6	37 (14)
LEPR		transmembrane receptor		1.195		1.26e-05	ANGPTL4,EDN1,GADD45B,IL6,LIF,SELE,SOCS3	45 (18)
gefitinib		chemical drug				1.26e-05	CCL2,CEBPD,GADD45B,IL1B,MAFF,OSMR,S100A9	49 (12)
DNMT3A		enzyme		0		1.31e-05	ADAMTS9,RGS16,RNU6-1,S100A8,S100A9,SOCS3,SPP1	37 (6)
isotretinoin		biologic drug		1.387	bias	1.32e-05	CCL2,CDKN1A,IL6,S100A9,SERPINA3	48 (21)
STAT5a/b		group	Activated	2.196		1.37e-05	BCL2A1,CDKN1A,CISH,EMP1,FCGR1A,SOCS3
GSK3B		kinase		1.258		1.37e-05	BCL2A1,CCL2,CDKN1A,IL1B,IL6,SPP1	48 (21)
miR-92a-3p (and other miRNAs w/seed AUUGCAC)		mature microRNA		-1.98	bias	1.39e-05	ADM,CDKN1A,IL6,ITGB3	31 (7)
PTGS2		enzyme	Activated	2.463	bias	1.4e-05	CCL2,CD44,CDKN1A,CSF3,IL1B,IL6,STC1	48 (24)
NOD2		other		1.919	bias	1.41e-05	BCL2A1,CCL2,IL1B,IL6,SOCS3	40 (20)
GHRL		growth factor		-0.772		1.41e-05	EDN1,IL1B,IL6,SOCS3,SPP1	45 (22)
beraprost		chemical drug				1.41e-05	CCL2,EDN1,IL1B
icilin		chemical reagent				1.41e-05	CSF3,IL1B,IL6
STAT1/3/5 dimer		complex				1.41e-05	CHI3L1,CISH,SOCS3
TYRO3		kinase				1.41e-05	EGR2,IL1B,IL6	44 (20)
IL17RB		transmembrane receptor				1.41e-05	CSF3,HAMP,IL6	21 (5)
WRN		enzyme				1.41e-05	CDKN1A,IL1B,IL6	42 (11)
CXCL1		cytokine				1.41e-05	IL1B,IL6,SOCS3	42 (16)
clorgyline		chemical drug				1.41e-05	CCL2,CEBPD,SOCS3	26 (4)
SRF		transcription regulator		-1.572	bias	1.5e-05	APOLD1,CDKN1A,CEBPD,EGR2,HAMP,NPAS4,PKHD1L1,S100A8,S100A9	11 (2)
ZNF217		transcription regulator	Inhibited	-2	bias	1.5e-05	ADM,CCL2,GPRC5A,MPZL2,TDGF1
EGR1		transcription regulator	Activated	2.183	bias	1.54e-05	CCL2,CD44,CDKN1A,EGR2,GADD45B,IL1B,SPP1	55 (22)
CDKN1A	1.902	kinase		-1.838	bias	1.54e-05	CCL2,CD44,CDKN1A,CSF3,IL1B,IL6,ITGB3,OSMR	47 (19)
SS18		transcription regulator	Activated	2	bias	1.55e-05	C11orf96,GADD45B,SLC16A3,SOCS3
CYBB		enzyme		1.964	bias	1.55e-05	CCL2,CDKN1A,IL1B,IL6	52 (24)
CLU		other				1.55e-05	CCL2,CDKN1A,IL1B,IL6	48 (23)
ozone		chemical toxicant		1.948	bias	1.55e-05	IL1B,IL6,SOCS3,SPP1	41 (20)
FGF1		growth factor		0.309		1.57e-05	CDKN1A,EDN1,IL1B,IL6,SELE,SPP1	51 (24)
CTNNB1		transcription regulator	Activated	2.587	bias	1.6e-05	CD44,CDKN1A,CSF3,EDN1,GADD45B,HILPDA,IL1B,IL6,LIF,MPZL2,S100A8,SERPINA1,SERPINA3,SPP1,TDGF1	50 (20)
dinoprost		chemical - endogenous mammalian		1.951	bias	1.6e-05	ADM,EDN1,IL1B,IL6,SPP1	47 (23)
NEIL2		enzyme				1.6e-05	CCL2,CD14,IL1B,IL6,SELE	25 (9)
gentamicin C1		chemical drug				1.65e-05	CD44,SPP1
SPHKAP		other				1.65e-05	IL1B,IL6	8 (3)
CRADD		other				1.65e-05	CCL2,IL6
ARNTL2		transcription regulator				1.65e-05	HAMP,THBD
E-4031		chemical drug				1.65e-05	CCL2,IL6
dofetilide		chemical drug				1.65e-05	CCL2,IL6
BAY-u9773		chemical reagent				1.65e-05	CCL2,IL6
KIRA6		chemical reagent				1.65e-05	IL1B,IL6
wax ester		chemical - endogenous mammalian				1.65e-05	CCL2,IL6
DDX58		enzyme	Activated	2.113	bias	1.7e-05	CCL2,IL1B,IL6,SOCS3,SPP1	40 (22)
RAS		group				1.71e-05	CCL2,CDKN1A,EDN1,IL1B,IL6,LIF	53 (20)
AHR		ligand-dependent nuclear receptor		1.203	bias	1.72e-05	ADM,CD14,CDKN1A,CHI3L1,EDN1,EGR2,IL1B,IL6,SOCS3,SPP1	47 (22)
GJA1		transporter		-1.067		1.73e-05	CCL2,CDKN1A,IL1B,SPP1	46 (20)
Tnf (family)		group	Activated	2.589	bias	1.76e-05	BCL2A1,CCL2,FCGR1A,IL1B,IL6,SELE,SOCS3	44 (16)
melatonin		chemical - endogenous mammalian		-0.753		1.78e-05	CCL2,CDKN1A,EDN1,IL1B,IL6,SPP1	48 (26)
PRKCE		kinase		1.753	bias	1.81e-05	CDKN1A,CSF3,FCGR1A,IL1B,IL6	52 (26)
CXCL6		cytokine				1.83e-05	HAMP,IL1B,IL6
LECT2		other				1.83e-05	CSF3,IL1B,IL6
PLA2G2D		enzyme				1.83e-05	IL1B,IL6,S100A9
CTSG		peptidase				1.83e-05	CCL2,FPR1,IL1B	38 (14)
PTGER1		G-protein coupled receptor				1.83e-05	ANGPTL4,EGR2,IL6	37 (7)
bempedoic acid		chemical drug				1.83e-05	CCL2,IL1B,IL6	45 (19)
IRF2BP1		transcription regulator				1.92e-05	CCL2,EGR2,EMP1,IL6
HSD11B1		enzyme		0.277		1.92e-05	ANGPTL4,CCL2,IL1B,IL6	48 (24)
parthenolide		chemical drug				1.92e-05	CCL2,IL1B,IL6,LIF	46 (20)
MAPK14		kinase	Activated	2.558	bias	1.94e-05	CCL2,CEBPD,IL1B,IL6,SOCS3,SPP1,ZFP36	49 (25)
SAA		group		1.992	bias	2.13e-05	CCL2,CSF3,IL1B,IL6	36 (19)
FOXP1		transcription regulator				2.13e-05	CDKN1A,IL1B,IL6,TDGF1
TLR7/8		group	Activated	2	bias	2.13e-05	BCL2A1,CCL2,EDN1,RGS1	33 (7)
fluvastatin		chemical drug				2.13e-05	CDKN1A,EDN1,IL6,THBD	53 (25)
ethionine		chemical toxicant		1.982	bias	2.13e-05	CD14,CD44,CP,SPP1
vorinostat		chemical drug		0.006		2.22e-05	CDKN1A,CISH,EDN1,IL1B,IL6,S100A8,S100A9,SOCS3	47 (25)
EDN1	1.374	cytokine	Activated	2.413	bias	2.27e-05	BCL2A1,CCL2,EDN1,IL6,ITGB3,SELE,SOCS3	43 (18)
cisplatin		chemical drug	Activated	2.935	bias	2.27e-05	BCL2A1,C11orf96,CCL2,CD14,CD44,CDKN1A,CP,EDN1,IL1B,IL6,MT1X,SOCS3,SPP1	49 (21)
PELP1		other				2.29e-05	ANGPTL4,CDKN1A,CSF3,IL1B,KCNE4,S100A9	39 (7)
PF4		cytokine	Activated	2.18	bias	2.3e-05	CCL2,CDKN1A,IL1B,IL6,THBD	43 (20)
Ptprd		phosphatase				2.33e-05	CCL2,CDKN1A,CEBPD
LILRA2		other				2.33e-05	CSF3,IL1B,IL6	32 (12)
mir-373		microRNA				2.33e-05	ANGPTL4,CD44,IL6
F10		peptidase				2.33e-05	CCL2,IL6,SELE	44 (21)
coomassie brilliant blue		chemical drug				2.33e-05	IL1B,IL6,LIF	34 (5)
spermine		chemical - endogenous mammalian				2.33e-05	CCL2,IL1B,IL6	49 (17)
anti-benzo(a)pyrene-diol-epoxide		chemical toxicant				2.33e-05	CDKN1A,GADD45B,IL6
mir-25		microRNA		-1.986	bias	2.35e-05	ADM,CDKN1A,IL6,ITGB3	53 (20)
F7		peptidase		-0.078	bias	2.35e-05	IL1B,IL6,LIF,ZFP36	51 (19)
TNIP1		other		-1	bias	2.35e-05	HAMP,IL1B,S100A8,S100A9
IL27RA		transmembrane receptor		-1.698	bias	2.35e-05	CD44,IL1B,IL6,SOCS3	54 (19)
IKBKG		kinase		1.172	bias	2.39e-05	CEBPD,CP,IL1B,IL6,RGS16,SOCS3	43 (19)
IL22		cytokine	Activated	2.348	bias	2.48e-05	IL1B,IL6,S100A8,S100A9,SERPINA3,SOCS3	49 (19)
ciglitazone		chemical drug		-0.356		2.48e-05	CCL2,CDKN1A,IL6,SELE,SERPINA1,TDGF1	48 (22)
ITGB1		transmembrane receptor		0.657		2.59e-05	CCL2,CDKN1A,IL1B,IL6,ITGB3,RAC2	43 (21)
MAPK7		kinase		1.446	bias	2.59e-05	BCL2A1,EDN1,IL1B,IL6,THBD	40 (14)
apigenin		chemical - endogenous non-mammalian		-1.172	bias	2.59e-05	CCL2,CDKN1A,IL1B,IL6,SELE	46 (21)
HRH3		G-protein coupled receptor				2.59e-05	FPR2,S100A8,S100A9,SERPINA3
S-nitrosoglutathione		chemical toxicant		0		2.59e-05	CCL2,CDKN1A,LIF,SELE	49 (16)
LYN		kinase				2.74e-05	BCL2A1,CDKN1A,IL1B,IL6,SOCS3	44 (20)
IRAK1		kinase		1.894	bias	2.85e-05	CCL2,IL1B,IL6,SELE	42 (17)
FN1		enzyme	Activated	2.023	bias	2.89e-05	CCL2,CDKN1A,IL1B,IL6,ITGB3,SOCS3,SPP1	47 (20)
CCN1		other	Activated	2.226	bias	2.9e-05	CCL2,CDKN1A,IL1B,IL6,ITGB3	47 (25)
EML4-ALK		fusion gene/product		1.342		2.9e-05	CD44,CDKN1A,GADD45B,SOCS3,THBD	41 (7)
nystatin		chemical drug				2.9e-05	IL1B,IL6,SPP1	44 (20)
TIFA		other				2.9e-05	CCL2,HAMP,IL6	25 (7)
IL18R1		transmembrane receptor				2.9e-05	IL1B,IL6,SOCS3	48 (20)
PDE5A		enzyme				2.9e-05	IL1B,IL6,S100A9	21 (7)
SIRPA		phosphatase				2.9e-05	CSF3,IL1B,IL6	44 (21)
N-ethyl-N-nitrosourea		chemical toxicant				2.9e-05	CDKN1A,SERPINA1,SPP1
gamma-tocotrienol		chemical drug				2.9e-05	CSF3,IL1B,IL6	46 (18)
IRF8		transcription regulator		1.097	bias	2.91e-05	CD14,CDKN1A,EGR2,IL1B,IL6,LIF	51 (20)
oleic acid		chemical - endogenous mammalian		-0.098		2.91e-05	ANGPTL4,EDN1,GADD45B,IL1B,IL6,SELE	46 (17)
MYOC		other				3.06e-05	CD44,EGR2,SPP1,STC1,STC2
SBDS		other				3.06e-05	GABRE,GADD45B,MAFF,RAC2,SPP1
LGALS1		other		0.382	bias	3.06e-05	CDKN1A,IL1B,IL6,SOCS3,SPP1	47 (20)
tetrachlorodibenzodioxin		chemical toxicant	Activated	2.341		3.07e-05	ADM,CDKN1A,EDN1,IL1B,IL6,MARCO,S100A8,S100A9,SPP1,STC2	50 (29)
PI3K (complex)		complex	Activated	2.601	bias	3.12e-05	BCL2A1,CCL2,CD44,CDKN1A,IL1B,IL6,SOCS3,SPP1	46 (21)
DPP4		peptidase		0.908	bias	3.13e-05	CSF3,EGR2,IL1B,IL6	49 (24)
TNC		other				3.13e-05	CCL2,CDKN1A,IL1B,IL6	48 (23)
fasudil		chemical drug		-0.849	bias	3.13e-05	CCL2,CD14,IL1B,IL6	46 (23)
mir-223		microRNA		-0.17		3.14e-05	CD93,EGR2,EMP1,IL1B,IL6,S100A9	33 (7)
NR3C2		ligand-dependent nuclear receptor		1.214	bias	3.14e-05	BCL2A1,CCL2,EDN1,IL1B,IL6,SERPINA3	49 (17)
TLR7		transmembrane receptor	Activated	2.537	bias	3.16e-05	BCL2A1,CCL2,CD44,CDKN1A,IL1B,IL6,SELE	46 (20)
AKT1		kinase	Activated	2.565	bias	3.2e-05	BCL2A1,CCL2,CD44,CDKN1A,CEBPD,CISH,IL6,SPP1	45 (23)
niacinamide		chemical - endogenous mammalian		-1.452		3.23e-05	BCL2A1,CCL2,CD14,CDKN1A,IL6	49 (20)
PLX5622		chemical drug		0.277	bias	3.26e-05	CCL2,CD14,CSF3,IL1B,IL6,SPP1
Histone h4		group				3.39e-05	CDKN1A,IL1B,IL6,SELE,SOCS3,SPP1	41 (21)
estriol		chemical - endogenous mammalian	Inhibited	-2	bias	3.42e-05	CCL2,IL1B,IL6,SELE	51 (21)
PTGS1		enzyme		0.283		3.42e-05	EDN1,IL1B,IL6,STC1	45 (17)
HBB		transporter	Inhibited	-2	bias	3.42e-05	CSF3,IL1B,IL6,LIF
TNFRSF9		transmembrane receptor		-0.698		3.42e-05	BCL2A1,CD14,IL1B,IL6	33 (16)
Ro31-8220		chemical drug		-1.91	bias	3.42e-05	CCL2,CDKN1A,IL1B,IL6	45 (23)
ZBTB16		transcription regulator		-1.407		3.45e-05	CD14,CD44,CDKN1A,EGR2,IL6,ITGB3,SPP1	49 (21)
NKX2-3		transcription regulator		-1.084		3.45e-05	ADM,ANGPTL4,CDKN1A,EDN1,HELZ2,MT1M,TNFRSF10D
PGR		ligand-dependent nuclear receptor		1.97	bias	3.51e-05	CD44,CDKN1A,CEBPD,EDN1,GPRC5A,S100A8,SERPINA1,STC1	42 (13)
RET		kinase		1.949	bias	3.52e-05	CCL2,CSF3,IL1B,IL6,S100A9,STC1	38 (13)
CREBBP		transcription regulator		1.45	bias	3.53e-05	CD44,CDKN1A,CRISPLD2,EGR2,HAMP,IL6,SELE,SERPINA3,SOCS3	50 (24)
misoprostol		chemical drug				3.56e-05	IL1B,IL6,SOCS3	45 (17)
C1q		complex				3.56e-05	CCL2,IL6,SELE	36 (16)
PRF1		transporter				3.56e-05	CD44,IL1B,IL6	42 (7)
FCGR1A	1.356	transmembrane receptor				3.56e-05	FCGR1A,IL1B,IL6	53 (17)
IRAK2		kinase				3.56e-05	IL1B,IL6,SELE	41 (18)
RHOB		enzyme				3.56e-05	CDKN1A,IL6,ITGB3	43 (19)
SAMSN1		other		1.342	bias	3.6e-05	EDN1,HELZ2,IL6,MARCO,SOCS3
S100A4		other				3.74e-05	CDKN1A,CSF3,S100A8,S100A9	47 (18)
ILK		kinase		1.945	bias	3.74e-05	CD44,HAMP,IL1B,IL6	48 (18)
temozolomide		chemical drug		1.257		3.74e-05	CCL2,CDKN1A,IL6,ITGB3	47 (23)
4-methylnitrosoamino-1-(3-pyridinyl)-1-butanone		chemical toxicant		1.176	bias	3.74e-05	CDKN1A,IL6,SERPINA1,SPP1	56 (25)
CD40LG		cytokine	Activated	2.09	bias	3.74e-05	BCL2A1,CCL2,CD44,CDKN1A,IL1B,IL6,RGS1,SELE,YBX3	35 (15)
APP		other	Activated	2.826	bias	3.76e-05	CCL2,CD44,CDKN1A,CP,CSF3,EDN1,FCGR1A,IL1B,IL6,ITGB3,LIF,MAFF,S100A8,SOCS3	51 (22)
THRA		ligand-dependent nuclear receptor		-1.387		3.79e-05	ANGPTL4,CCL2,CD44,CDKN1A,HAMP,IL6	48 (21)
PTEN		phosphatase		-1.281		3.85e-05	ADM,CD44,CDKN1A,EDN1,EGR2,GPR4,IFI30,IL1B,IL6,SOCS3,SPP1,TNFRSF10D	52 (19)
STAT4		transcription regulator	Activated	2.616	bias	3.87e-05	CCL2,HILPDA,IL6,RGS16,SELE,SOCS3,STC2	52 (16)
EGFR		kinase		0.371	bias	3.9e-05	CCL2,CDKN1A,CHI3L1,HAMP,IL1B,IL6,MT1M,OSMR,SERPINA3,SOCS3	49 (22)
HMGB1		transcription regulator	Activated	2.22	bias	4e-05	CCL2,CDKN1A,IL1B,IL6,SELE	38 (17)
RXRA		ligand-dependent nuclear receptor		-0.052		4.03e-05	CDKN1A,CEBPD,IL1B,IL6,MARCO,S100A8,SPP1,THBD	45 (23)
SMAD1		transcription regulator		1.982	bias	4.07e-05	CDKN1A,GADD45B,SELE,SPP1	44 (13)
MAP3K8		kinase		1.718		4.08e-05	CEBPD,CSF3,IL1B,IL6,MARCO,SOCS3	46 (21)
ETS1		transcription regulator	Activated	2.215	bias	4.09e-05	CCL2,CD14,CD44,CDKN1A,GABRE,ITGB3,SPP1	39 (13)
DICER1		enzyme	Inhibited	-2.195		4.12e-05	ANGPTL4,CD44,CDKN1A,DEPP1,EGR2,IL1B,SERPINA1,SOCS3	43 (11)
BMP10		growth factor		0.669	bias	4.21e-05	ANGPTL4,EGR2,IL1B,SELE,SERPINA3
JUNB		transcription regulator	Activated	2.212	bias	4.23e-05	CD44,CSF3,IL1B,IL1RL1,IL6,ITGB3	39 (12)
Hmgb1		transcription regulator				4.31e-05	CDKN1A,IL1B,IL6	45 (17)
NOP2		other				4.31e-05	ANGPTL4,CDKN1A,HAMP
LBP		transporter				4.31e-05	CD14,IL1B,IL6	46 (17)
IL1RAP		transmembrane receptor				4.31e-05	CD14,IL1RL1,IL6
C5		other				4.31e-05	IL1B,IL6,SOCS3	47 (19)
canrenoate potassium		chemical drug				4.31e-05	CDKN1A,EDN1,SPP1
FYN		kinase		0.218	bias	4.43e-05	EGR2,IL1B,IL6,SOCS3	41 (21)
ADRA1D		G-protein coupled receptor				4.43e-05	CEBPD,EGR2,IL6,LIF	43 (11)
OLR1		transmembrane receptor		1.98	bias	4.43e-05	CCL2,HAMP,IL6,SPP1	54 (22)
N-formyl-Met-Leu-Phe		chemical reagent		1.029	bias	4.43e-05	CCL2,FCGR1A,IL1B,RAC2	37 (14)
genistein		chemical drug		-0.696		4.45e-05	ADM,ANGPTL4,CCL2,CD44,CDKN1A,IL1B,IL6,SLC11A1,SPP1	50 (23)
Nr1h		group	Inhibited	-2.361		4.54e-05	CCL2,CSF3,EDN1,IL1B,IL6,SBNO2	51 (20)
sirolimus		chemical drug		-1.655	bias	4.57e-05	ADM,BCL2A1,CDKN1A,CSF3,FPR1,HAMP,IL1B,IL6,SOCS3,THBD,ZFP36	56 (17)
resveratrol		chemical drug		-0.818		4.61e-05	BCL2A1,CCL2,CD14,CDKN1A,EDN1,IL1B,IL6,SPP1	48 (19)
2-bromoethylamine		chemical reagent		1.982	bias	4.8e-05	CD14,CD44,CP,SPP1
RB1		transcription regulator		-1.099		4.84e-05	CD44,CDKN1A,CSF3,GADD45B,GPR4,GPRC5A,IL6,OSMR,RNU6-1,ZFP36
IL4R		transmembrane receptor				4.89e-05	CD14,EGR2,IL1B,IL6,SOCS3	53 (22)
PRKN		enzyme				4.89e-05	CCL2,CDKN1A,CSF3,IL1B,IL6	51 (24)
PDK		group				4.94e-05	IL1B,IL6
Stat5b dimer		complex				4.94e-05	BCL2A1,CISH
INAVA		other				4.94e-05	IL1B,IL6
satratoxin G		chemical toxicant				4.94e-05	IL1B,IL6
FGF6		growth factor				4.94e-05	CSF3,HAMP
BAG4		other				4.94e-05	IL1B,IL6	33 (9)
P2RY11		G-protein coupled receptor				4.94e-05	HAMP,IL6
CARD8		other				4.94e-05	BCL2A1,IL1B
CEACAM6		other				4.94e-05	IL1B,IL6
CEACAM21		other				4.94e-05	IL1B,IL6
cobimetinib		chemical drug				4.94e-05	CD44,CSF3
LRG1		other				4.94e-05	IL1B,IL6
CEACAM7		other				4.94e-05	IL1B,IL6
ADAMDEC1		peptidase				4.94e-05	IL1B,IL6
Supt20		other				4.94e-05	IL1B,IL6	10 (3)
iso[4]levuglandin E2		chemical - endogenous mammalian				4.94e-05	IL1B,IL6
Ro-1138452		chemical reagent				4.94e-05	IL1B,IL6
14-oxoDHA		chemical - endogenous mammalian				4.94e-05	IL1B,IL6
astemizole		chemical drug				4.94e-05	CCL2,IL6
triphenyltin		chemical toxicant				4.94e-05	IL1B,IL6
AX15839		chemical drug				4.94e-05	IL6,SELE
nomifensine		chemical drug				4.94e-05	IL6,LIF
pegylated leptin antagonist		chemical reagent				4.94e-05	IL1B,IL6
bee venom		chemical - endogenous non-mammalian		1.214	bias	5.14e-05	IL1B,RGS1,SOCS3,THBD,YBX3
GDF2		growth factor	Activated	2.172	bias	5.14e-05	EDN1,GADD45B,HAMP,SELE,SPP1	25 (5)
VGLL3		other				5.15e-05	ADM,GADD45B,SPP1
C-21		chemical drug				5.15e-05	IL1B,IL6,SPP1	35 (12)
mir-515		microRNA				5.15e-05	ANGPTL4,CD44,IL6
C5AR2		G-protein coupled receptor				5.15e-05	CSF3,IL1B,IL6	39 (14)
GAB1		other				5.15e-05	EGR2,IL1B,IL6	47 (23)
10-(6'-ubiquinonyl)decyltriphenylphosphonium		chemical drug				5.15e-05	IL1B,IL6,SOCS3	50 (16)
isoliquiritigenin		chemical - endogenous non-mammalian				5.15e-05	CDKN1A,IL1B,IL6	44 (25)
BAR501		chemical reagent				5.15e-05	IL1B,IL6,SELE
neuroprotectin D1		chemical - endogenous mammalian				5.15e-05	BCL2A1,IL1B,IL6	26 (5)
iloprost		chemical drug				5.15e-05	CCL2,IL1B,THBD	42 (13)
ANXA1		enzyme		-0.728	bias	5.21e-05	CCL2,FPR2,IL1B,IL6	42 (19)
CD38		enzyme	Activated	2.224	bias	5.23e-05	CD44,CISH,IFI30,IL6,SLC16A3,SOCS3
RORC		ligand-dependent nuclear receptor				5.23e-05	CISH,GADD45B,IL1B,IL6,S100A8,S100A9	42 (7)
GATA2		transcription regulator		1.992		5.26e-05	CCL2,CDKN1A,CHI3L1,EDN1,IL1RL1,IL6,S100A8,S100A9,SERPINA1	46 (15)
RGS2		enzyme		0.447	bias	5.39e-05	ADM,CEBPD,MARCO,SLC16A3,SPP1
H89		chemical drug	Inhibited	-2.213	bias	5.41e-05	CD14,CDKN1A,EGR2,IL1B,IL6,S100A8	40 (24)
EZH2		transcription regulator		0.354		5.46e-05	CDKN1A,CRISPLD2,CSF3,IL6,MPZL2,S100A8,S100A9,SERPINA1,SOCS3	34 (12)
8-bromo-cAMP		chemical reagent		1.353	bias	5.59e-05	ADM,CDKN1A,EDN1,IL1B,IL1RL1,IL6,ITGB3,LIF,RAC2,SPP1	52 (22)
Hsp70		group		0.895		5.63e-05	CD14,IL1B,IL6,SELE	47 (25)
SB 216763		chemical drug				5.63e-05	CCL2,IL1B,IL6,RGS1	41 (20)
mir-30		microRNA		-1.875	bias	5.63e-05	CDKN1A,IL1B,IL6,ITGB3	44 (16)
allopurinol		chemical drug		1.342	bias	5.66e-05	CD14,CD44,CP,IL1B,SPP1	41 (11)
OGA		enzyme		1.242		5.77e-05	CCL2,CD14,CD44,CD93,CDKN1A,EGR2,IL1RL1,LIF,SOCS3	28 (7)
CD3		complex		1.212	bias	5.91e-05	BCL2A1,CD44,CISH,DEFA1 (includes others),EGR2,GPRC5A,IL1B,IL6,RAC2,SOCS3,ZFP36	46 (23)
hemin		chemical - endogenous mammalian		-0.821		5.93e-05	CDKN1A,IL1B,IL6,SPP1,THBD	53 (25)
cholesterol		chemical - endogenous mammalian		1.474	bias	5.97e-05	CCL2,CD14,IL1B,IL6,RGS16,S100A8,SOCS3	51 (22)
KLF4		transcription regulator		0.041	bias	6e-05	CCL2,CD14,CD44,CDKN1A,IL6,SERPINA1,TDGF1,THBD	46 (18)
ADRA1A		G-protein coupled receptor				6.08e-05	CEBPD,EGR2,IL6,LIF	49 (15)
IFIH1		enzyme		1.932	bias	6.08e-05	CCL2,CISH,IL1B,IL6	45 (21)
advanced glycation end-products		chemical - endogenous mammalian				6.08e-05	CCL2,CDKN1A,IL6,SPP1	49 (26)
NX-13		chemical reagent				6.1e-05	CCL2,IL1B,IL6	24 (7)
FAT1		other				6.1e-05	CD44,IL1B,IL6	34 (7)
GPR132		G-protein coupled receptor				6.1e-05	IL1B,IL6,SELE	30 (14)
CDK5R1		kinase				6.1e-05	CD14,IL1B,IL6	47 (22)
BIRC2		enzyme				6.1e-05	CCL2,CSF3,IL6	35 (16)
SOD3		enzyme				6.1e-05	EDN1,IL1B,IL6	43 (18)
NRTN		growth factor				6.1e-05	EGR2,HAMP,IL6
ACTN4		transcription regulator				6.1e-05	ANGPTL4,CCL2,IL1B	35 (7)
diethylmaleate		chemical toxicant				6.1e-05	CDKN1A,IL1B,SELE	44 (15)
PS-1145		chemical drug				6.1e-05	CCL2,IL6,SERPINA3	15 (6)
thioridazine		chemical drug				6.1e-05	CDKN1A,DEPP1,SERPINA3
GW9662		chemical reagent		-0.73	bias	6.22e-05	ANGPTL4,CCL2,CD14,CDKN1A,IL6	48 (26)
methylprednisolone		chemical drug		1.636		6.25e-05	CD44,CDKN1A,EMP1,IL1B,IL1RL1,IL6,MYO1G,SERPINA1,SERPINA3,YBX3,ZFP36	46 (20)
REL		transcription regulator		1.121	bias	6.29e-05	BCL2A1,CCL2,CDKN1A,EGR2,GADD45B,IL1B,IL6	52 (21)
Hdac		group		-1.086		6.41e-05	CDKN1A,EDN1,GADD45B,IL1B,IL6,SPP1	49 (21)
SPHK1		kinase		-0.89	bias	6.56e-05	CDKN1A,IL1B,IL6,SOCS3	47 (28)
RIPK1		kinase		1.893	bias	7.06e-05	CCL2,HAMP,IL1B,IL6	46 (20)
IGF2		growth factor				7.07e-05	CDKN1A,EGR2,IL6,RGS16,SOCS3,SPP1	51 (28)
GATA3		transcription regulator		-1.027		7.14e-05	ADM,ANGPTL4,CDKN1A,IL1RL1,IL6,S100A8,S100A9	46 (14)
ssRNA40		chemical reagent				7.16e-05	IL1B,IL6,SOCS3	42 (20)
SAV1		other				7.16e-05	CDKN1A,IL6,SPP1
TRAIP		enzyme				7.16e-05	CSF3,IL1B,IL6
PLA2G4A		enzyme				7.16e-05	CCL2,IL1B,IL6	49 (23)
LY6E		other				7.16e-05	CD14,IL1B,IL6	16 (7)
elovanoid N32		chemical - endogenous mammalian				7.16e-05	CDKN1A,IL1B,IL6
leptomycin B		chemical drug				7.16e-05	CDKN1A,IL1B,IL6	48 (25)
ATG7		enzyme		-0.169		7.47e-05	CD44,IL1B,IL6,MARCO,SOCS3	50 (19)
MAPK3		kinase		0.577	bias	7.47e-05	CDKN1A,EGR2,IL6,SELE,SPP1	46 (20)
TBK1		kinase		0.744	bias	7.47e-05	CDKN1A,EDN1,IL6,MARCO,SELE	46 (18)
BDNF		growth factor		0.547	bias	7.55e-05	CDKN1A,CP,EGR2,IL1B,IL6,NPAS4,S100A9,SPP1	50 (25)
HDL		complex		-0.958	bias	7.59e-05	CCL2,IL1B,IL6,ITGB3	43 (18)
CDK9		kinase				7.59e-05	CDKN1A,IL6,SELE,STC2	28 (9)
TNFAIP3		enzyme		-1.941	bias	7.59e-05	IL1B,IL6,SELE,SOCS3	46 (17)
LPL		enzyme		1.033	bias	7.59e-05	CCL2,IL1B,IL6,SELE	38 (18)
iron		chemical - endogenous mammalian		-1.192		7.59e-05	CDKN1A,GADD45B,HAMP,IL6	48 (18)
OGT		enzyme		-0.599		7.81e-05	CDKN1A,HAMP,IL1B,IL6,RGS16	45 (18)
CDKN2A		transcription regulator		1.008		8.02e-05	CCL2,CDKN1A,CEBPD,EGR2,GPRC5A,IL1B,IL6,ITGB3	57 (24)
PTPRJ		phosphatase		1	bias	8.15e-05	CEBPD,EDN1,IL6,MARCO	42 (7)
MYF6		transcription regulator				8.17e-05	ANGPTL4,CDKN1A,IL6,LIF,SPP1
HAVCR1		other		0.562		8.17e-05	EGR2,HAMP,IL6,SOCS3,STC2	38 (7)
thioacetamide		chemical toxicant	Activated	2.407	bias	8.3e-05	CD14,CD44,CP,EMP1,IL1B,IL6,SPP1	48 (7)
Fibrinogen		complex				8.33e-05	CCL2,IL1B,IL6	46 (22)
ABT-737		chemical drug				8.33e-05	BCL2A1,CDKN1A,IL6	55 (20)
Iga		complex				8.33e-05	FCGR1A,IL1B,IL6	46 (10)
Lymphotoxin		complex				8.33e-05	CCL2,IL1B,IL6	42 (19)
CpG ODN 2395		chemical reagent				8.33e-05	CD14,IL1B,IL6	24 (7)
SP100		transcription regulator				8.33e-05	CD14,CDKN1A,GABRE	10 (3)
GNAI3		enzyme				8.33e-05	CCL2,IL6,SPP1	48 (26)
SOCS6		other				8.33e-05	CEBPD,IL1B,MARCO
LIPG		enzyme				8.33e-05	CCL2,IL1B,IL6	46 (22)
ADORA3		G-protein coupled receptor				8.33e-05	CCL2,HAMP,SPP1	32 (7)
elovanoid N34		chemical - endogenous mammalian				8.33e-05	CDKN1A,IL1B,IL6
salvin		chemical toxicant				8.33e-05	CCL2,CD14,IL6	36 (10)
butaprost		chemical drug				8.33e-05	IL1B,IL6,SOCS3	53 (26)
hexachlorobenzene		chemical toxicant	Activated	2	bias	8.74e-05	CD14,CD44,CP,SPP1
LTA		cytokine		1.732	bias	8.74e-05	CD44,IL1B,IL6,ITGB3	47 (17)
IL32		cytokine				8.74e-05	CCL2,IL1B,IL6,THBD	47 (22)
EP300		transcription regulator		1.143	bias	8.8e-05	CCL2,CDKN1A,CRISPLD2,CSF3,EDN1,EGR2,IL6,SELE,SOCS3	48 (19)
galactosylceramide-alpha		chemical reagent		1.091	bias	9.36e-05	CCL2,EGR2,IL1B,IL6	55 (21)
IL-1R		group		1.931	bias	9.36e-05	CSF3,IL1B,IL6,SELE	49 (22)
bicuculline		chemical - endogenous non-mammalian		0	bias	9.36e-05	EGR2,GADD45B,MAFF,NPAS4
CpG ODN 1668		chemical reagent		1.924	bias	9.36e-05	CSF3,IL1B,IL6,SOCS3	42 (19)
MYB		transcription regulator		0.294	bias	9.4e-05	ADM,CD14,CSF3,IL6,LIF,SPP1	44 (9)
prostaglandin A1		chemical - endogenous non-mammalian				9.61e-05	CD14,CDKN1A,IL6	33 (7)
IL17R		complex				9.61e-05	CCL2,S100A8,S100A9
TNFRSF18		transmembrane receptor				9.61e-05	CCL2,CDKN1A,IL6	53 (23)
ADRB3		G-protein coupled receptor				9.61e-05	CCL2,IL1B,IL6	50 (26)
SFTPD		other				9.61e-05	CCL2,CD14,IL1B
GADD45A		other				9.61e-05	CDKN1A,IL1B,IL6	43 (21)
RIPK3		kinase				9.61e-05	HAMP,IL1B,IL6	49 (25)
TLR6		transmembrane receptor				9.61e-05	HAMP,IL1B,IL6	49 (23)
IL15RA		transmembrane receptor				9.61e-05	CD44,EDN1,IL6	48 (12)
W7		chemical reagent				9.61e-05	CCL2,CD14,IL6	43 (18)
INSR		kinase		1.982	bias	9.69e-05	BCL2A1,CCL2,CDKN1A,EDN1,EGR2,IL1B,IL1RL1,IL6,RGS16,SOCS3	44 (22)
CCL2	2.587	cytokine		1.503	bias	9.7e-05	CCL2,CEBPD,IL1B,IL6,SLC11A1	47 (20)
pyrrolidine dithiocarbamate		chemical reagent		-1.987	bias	9.7e-05	BCL2A1,CCL2,IL1B,IL6,SELE	37 (16)
behenic acid		chemical - endogenous mammalian				9.86e-05	IL1B,IL6
treprostinil		chemical drug				9.86e-05	IL1B,IL6
ZXDC		transcription regulator				9.86e-05	CCL2,CD14
HECTD3		enzyme				9.86e-05	IL1B,IL6
SPATA2		other				9.86e-05	IL1B,IL6	33 (16)
tetrahydrocurcumin		chemical - endogenous mammalian				9.86e-05	CDKN1A,IL1B	36 (7)
mir-766		microRNA				9.86e-05	IL1B,IL6
mir-361		microRNA				9.86e-05	IL1B,IL6
KLF16		transcription regulator				9.86e-05	CDKN1A,HAMP
CEACAM5		other				9.86e-05	IL1B,IL6
ORM2		other				9.86e-05	HAMP,IL1B
MEP1A		peptidase				9.86e-05	IL1B,IL6
NASP		other				9.86e-05	CDKN1A,IL6
BAG2		other				9.86e-05	IL1B,IL6	27 (7)
APOD		transporter				9.86e-05	IL1B,IL6	41 (9)
NLRC3		other				9.86e-05	IL1B,IL6	30 (9)
Rps6ka5		kinase				9.86e-05	IL1B,IL6
FLLL-32		chemical reagent				9.86e-05	CCL2,IL6
CES1		enzyme				9.86e-05	IL1B,IL6	16 (4)
N-hydroxy-2,2-diphenylacetamide		chemical reagent				9.86e-05	EDN1,IL6	15 (3)
VR23		chemical reagent				9.86e-05	IL1B,IL6
ITF3056		chemical reagent				9.86e-05	IL1B,IL6
tirapazamine		chemical drug				9.86e-05	CDKN1A,SPP1
clobenpropit		chemical reagent				9.86e-05	CCL2,IL6	28 (6)
AC083837.1		other				9.86e-05	CCL2,IL6	14 (6)
titanium		chemical reagent				9.86e-05	CCL2,IL6
procysteine		chemical drug				9.86e-05	CCL2,IL6	31 (11)
IgG-opsonized ovalbumin		chemical reagent				9.86e-05	IL1B,IL6
pubchem compound 16020046		chemical reagent				9.86e-05	IL1B,IL6
1810019D21Rik		other	Inhibited	-2	bias	0.0001	CDKN1A,EDN1,S100A8,THBD
anisomycin		chemical - endogenous non-mammalian				0.0001	CDKN1A,IL1RL1,IL6,SPP1	48 (25)
WT1		transcription regulator		0.543		0.000101	BCL2A1,CCL2,CDKN1A,DEFA1 (includes others),HAMP,IL1B,MT1X
tacrolimus		chemical drug		0.914	bias	0.000101	CCL2,CISH,EDN1,HAMP,IL1B,IL1RL1,SPP1	53 (18)
PI3K (family)		group		1.169	bias	0.000101	ADM,CCL2,HAMP,IL1B,IL6	51 (20)
MAPK8		kinase		0.881	bias	0.000103	CDKN1A,IL1B,IL6,LIF,SELE,ZFP36	53 (23)
hyaluronic acid		chemical - endogenous mammalian		1.656	bias	0.000106	CD44,IL1B,IL6,SOCS3,SPP1	47 (21)
CD28		transmembrane receptor		1.48	bias	0.000106	BCL2A1,CISH,EGR2,HAMP,IL1B,IL6,SLC16A3,SOCS3	52 (19)
S-nitroso-N-acetyl-DL-penicillamine		chemical reagent		1.229		0.000107	ADM,CCL2,CDKN1A,SPP1	49 (23)
zidovudine		chemical drug				0.00011	CCL2,CDKN1A,IL1B	48 (17)
NADPH oxidase		complex				0.00011	CCL2,EDN1,IL6	50 (22)
IL31		other				0.00011	CCL2,CISH,SOCS3
GDF15		growth factor				0.00011	CDKN1A,HAMP,IL6	45 (22)
RARRES2		transmembrane receptor				0.00011	CCL2,IL1B,IL6	48 (23)
SUPT20H		other				0.00011	BCL2A1,IL1B,IL6	42 (17)
dipyridamole		chemical drug				0.00011	CCL2,IL6,SPP1	30 (7)
desipramine		chemical drug				0.00011	CDKN1A,IL1B,IL6	51 (23)
lipoarabinomannan		chemical - endogenous non-mammalian				0.00011	CD14,IL1B,SELE
ilomastat		chemical drug				0.00011	CCL2,IL1B,IL6	45 (20)
CSF		group	Activated	2	bias	0.000114	BCL2A1,FCGR1A,IL1B,SOCS3
FKBP10		enzyme	Inhibited	-2	bias	0.000114	CHI3L1,CRISPLD2,IL1RL1,SPP1
dalfampridine		chemical drug		0	bias	0.000114	EGR2,GADD45B,MAFF,NPAS4
N-acetylmuramyl-L-alanyl-D-isoglutamine		chemical - endogenous non-mammalian		1.912	bias	0.000114	CCL2,IL1B,IL6,ITGB3	52 (19)
valsartan		chemical drug		-1.944	bias	0.000114	EDN1,IL1B,IL6,SPP1	49 (21)
NOTCH1		transcription regulator		1.03		0.000119	CD14,CD44,CDKN1A,CEBPD,IL6,SELE,SPP1	50 (21)
NFATC1		transcription regulator				0.000119	EDN1,IL1B,IL6,ITGB3,SPP1	46 (20)
TGFB2		growth factor		0.577	bias	0.000119	ANGPTL4,EDN1,EGR2,S100A8,SPP1	43 (11)
HES1		transcription regulator		0.862	bias	0.000121	CDKN1A,IL1RL1,IL6,SPP1	44 (15)
TYROBP		transmembrane receptor				0.000121	CCL2,IL1B,IL6,SPP1	44 (20)
cigarette smoke		chemical toxicant	Activated	2.194	bias	0.000124	ADM,CCL2,CDKN1A,IL1B,IL6,MAFF,SERPINA3	50 (25)
uric acid		chemical - endogenous mammalian	Activated	2.155		0.000124	CCL2,CSF3,IL1B,IL6,ITGB3	48 (25)
SMAD2		transcription regulator		1.42	bias	0.000124	CDKN1A,CRISPLD2,GADD45B,IL6,SELE	34 (13)
ADCY		group				0.000126	CDKN1A,IL1B,IL6	50 (20)
Ciap		group				0.000126	CSF3,IL1B,IL6
RNF138		enzyme				0.000126	GADD45B,IL6,RGS16
TF		transporter				0.000126	CCL2,IL1B,IL6	42 (18)
NT5E		phosphatase				0.000126	IL1B,IL6,SPP1	41 (16)
PTAFR		G-protein coupled receptor				0.000126	CCL2,IL1B,IL6	52 (23)
TNFAIP6		other				0.000126	HAMP,IL1B,IL6	33 (7)
LGALS9		other				0.000126	CDKN1A,IL1B,IL6	37 (13)
P2RX7		ion channel				0.000126	CCL2,IL1B,IL6	45 (18)
IL37		cytokine				0.000126	CSF3,IL1B,IL6	46 (15)
ammonium chloride		chemical drug				0.000126	EDN1,IL1B,IL6	42 (20)
irinotecan		chemical drug				0.000126	IL1B,IL6,SOCS3	51 (25)
Ni2+		chemical reagent				0.000126	ANGPTL4,CCL2,IL6	38 (7)
BCL3		transcription regulator		-0.44		0.000129	EGR2,IL1B,IL6,S100A8	39 (11)
RUNX1		transcription regulator		1.432		0.000136	CDKN1A,CHI3L1,EGR2,IL1B,ITGB3,S100A9,SPP1	52 (23)
SP1		transcription regulator		1.963	bias	0.000137	CCL2,CDKN1A,CEBPD,CHI3L1,FPR2,IL1B,ITGB3,SLC11A1,SPP1,THBD	48 (18)
gentamicin C		chemical drug	Activated	2	bias	0.000138	CD14,CD44,CP,SPP1
emodin		chemical drug		-1.091	bias	0.000138	CDKN1A,IL1B,IL6,SELE	44 (20)
Sn50 peptide		chemical toxicant		-1.128	bias	0.000138	BCL2A1,IL1B,IL6,STC1	35 (14)
palmitic acid		chemical - endogenous mammalian		1.213	bias	0.000139	CCL2,CDKN1A,IL1B,IL6,NPAS4,SOCS3,THBD	50 (28)
INHBA		growth factor		0.893	bias	0.000142	CCL2,CDKN1A,IL6,RGS16,S100A8,S100A9	51 (20)
tunicamycin		chemical - endogenous non-mammalian		1.506	bias	0.000142	CDKN1A,CEBPD,GADD45B,HAMP,IL1B,IL6,SOCS3	56 (24)
TASL		enzyme				0.000142	BCL2A1,CCL2,IL6	42 (7)
LRPAP1		other				0.000142	IL1B,IL6,SERPINA3	34 (10)
oxazolone		chemical reagent				0.000142	IL1B,IL6,S100A8	33 (7)
amitriptyline		chemical drug				0.000142	CDKN1A,DEPP1,SERPINA3
PPARA		ligand-dependent nuclear receptor		-0.049		0.000144	ANGPTL4,CDKN1A,CEBPD,EDN1,HILPDA,IL1B,IL6,S100A8,S100A9	46 (23)
Ifn		group		1.732	bias	0.000145	CD44,EDN1,S100A8,SECTM1,SPP1
POLR2A		enzyme				0.000155	CDKN1A,EGR2,SELE,STC2
C5AR1		G-protein coupled receptor		1.98	bias	0.000155	CSF3,FCGR1A,IL1B,IL6	40 (13)
triamterene		chemical drug		1.982	bias	0.000155	CD14,CD44,CP,SPP1
interferon beta-1a		biologic drug				0.000157	FCGR1A,FPR1,GADD45B,S100A9,SERPINA1
decitabine		chemical drug		1.423	bias	0.000157	ANGPTL4,CD44,CDKN1A,CHI3L1,GADD45B,IL1B,IL6,SOCS3,SPP1,STC2,THBD,TNFRSF10D	48 (22)
valproic acid		chemical drug		1.608		0.000158	CCL2,CD44,CDKN1A,CTAGE9 (includes others),EDN1,GADD45B,IL1RL1,IL6,SPP1	48 (20)
calcipotriene		chemical drug				0.00016	IL1B,IL6,SPP1	35 (13)
deoxycorticosterone acetate		chemical drug				0.00016	EDN1,SELE,SPP1
artesunic acid		chemical drug				0.00016	CCL2,IL1B,IL6	43 (19)
Trp53cor1		other				0.00016	CDKN1A,IL1B,IL6	25 (7)
TICAM2		other				0.00016	IL1B,IL6,S100A8	39 (11)
STK4		kinase				0.00016	HAMP,IL1B,IL6	38 (16)
Saa3		other				0.00016	CSF3,S100A8,S100A9
HMGB2		transcription regulator				0.00016	CSF3,IL1B,IL6
IOX2		chemical reagent				0.00016	ADM,RAB20,STC2
tetrandrine		chemical drug				0.00016	CDKN1A,IL1B,IL6	45 (13)
fulvestrant		chemical drug		1.935		0.000162	CCL2,CDKN1A,CEBPD,HAMP,IL1B,ITGB3,STC1	52 (24)
PRKCA		kinase	Activated	2.06	bias	0.000163	CCL2,CDKN1A,CSF3,S100A8,S100A9	51 (21)
eritoran		chemical drug				0.000164	IL1B,IL6
H-151		chemical reagent				0.000164	IL1B,IL6
1-palmitoyl-2-oleoylglycero-3-phosphoglycerol		chemical reagent				0.000164	IL1B,IL6	29 (13)
[Lys15,Arg16,Leu27]VIP(1-7)GRF(8-27)		chemical reagent				0.000164	CCL2,IL6
AOPEP		peptidase				0.000164	IL1B,IL6
edratide		biologic drug				0.000164	CD44,EGR2
FENDRR		other				0.000164	IL1B,IL6
PYHIN1		other				0.000164	CDKN1A,IL6
TAS2R14		G-protein coupled receptor				0.000164	HAMP,IL6
Tlr12		other				0.000164	IL1B,IL6	43 (17)
PLA2G7		enzyme				0.000164	IL1B,IL6	10 (5)
IgG2b		complex				0.000164	IL1B,IL6	30 (7)
DCB 3503		chemical reagent				0.000164	IL1B,IL6
STX11		transporter				0.000164	IL1B,IL6
IL31RA		transmembrane receptor				0.000164	CISH,SOCS3
FGG		other				0.000164	IL1B,IL6	33 (12)
PILRB		other				0.000164	IL1B,IL6	34 (7)
Orm1 (includes others)		other				0.000164	IL1B,IL6
BRF1		transcription regulator				0.000164	CDKN1A,RNU6-1
IL36RN		cytokine				0.000164	IL1B,IL6
TNFAIP8		other				0.000164	IL1B,IL6	22 (7)
PELI2		enzyme				0.000164	IL1B,IL6	48 (18)
NPY5R		G-protein coupled receptor				0.000164	HAMP,IL6
RACGAP1		transporter				0.000164	CD14,CDKN1A
TG6-10-1		chemical reagent				0.000164	IL1B,IL6
Wfdc17		other				0.000164	IL1B,IL6
VAS-2870		chemical reagent				0.000164	CDKN1A,IL6
pubchem compound 11483544		chemical reagent				0.000164	IL1B,IL6	18 (3)
methylamine		chemical - endogenous mammalian				0.000164	IL1B,IL6	12 (3)
benidipine		chemical drug				0.000164	CDKN1A,SELE
MIW815		biologic drug				0.000164	CCL2,IL6
grepafloxacin		chemical drug				0.000164	IL1B,IL6
vanadyl sulfate		chemical reagent				0.000164	IL1B,IL6
sappanone A		chemical - endogenous non-mammalian				0.000164	IL1B,IL6	22 (7)
Arg-Gly-Asp		chemical reagent				0.000164	CD44,ITGB3
diphenyleneiodonium		chemical reagent		-1.973	bias	0.000164	CCL2,IL1B,IL6,SELE	41 (18)
Go 6976		chemical drug		-1.71	bias	0.000164	CDKN1A,CSF3,IL6,STC1	43 (20)
TP63		transcription regulator	Activated	2.553	bias	0.000168	ADM,CDKN1A,EMP1,IL1B,IL6,MAFF,MPZL2,RAC2,S100A8	30 (8)
RUNX2		transcription regulator		1.176	bias	0.000169	CDKN1A,CEBPD,EDN1,GADD45B,SPP1	37 (13)
IRF1		transcription regulator	Activated	2.166	bias	0.000172	CCL2,CDKN1A,FPR2,HELZ2,IL1B,IL6	49 (18)
Histone h3		group				0.000173	CCL2,CDKN1A,IL1B,IL6,RNU6-1,S100A8,S100A9,SOCS3,SPP1	54 (19)
EGLN1		enzyme		-1.067		0.000174	ADM,EDN1,IL1B,IL6	54 (19)
IL6ST		transmembrane receptor				0.000174	CD44,HAMP,IL6,SOCS3	47 (20)
hydroxyurea		chemical drug		0.069	bias	0.000174	CCL2,CDKN1A,EDN1,SELE	45 (16)
trovafloxacin		chemical drug	Activated	2	bias	0.000174	CDKN1A,IL6,SELE,SOCS3
NFAT (complex)		complex				0.00018	CCL2,IL6,SPP1
HSPB1		other				0.00018	CDKN1A,IL1B,IL6	49 (24)
PROCR		other				0.00018	IL1B,IL6,LIF	45 (11)
TRPC1		ion channel				0.00018	CDKN1A,IL1B,IL6	53 (24)
ICOSLG/LOC102723996		other				0.00018	IL1B,IL1RL1,IL6	35 (11)
ECSIT		transcription regulator				0.00018	CD44,IL1B,IL6	40 (16)
poly dA-dT		chemical reagent				0.00018	IL1B,IL6,SELE	33 (15)
SRC		kinase	Activated	2.205	bias	0.000182	CCL2,CDKN1A,CSF3,IL6,SPP1	49 (24)
DDIT3		transcription regulator		1.446		0.000182	CEBPD,IL1B,IL6,SELE,SERPINA1	37 (7)
Raf		group				0.000184	CDKN1A,EDN1,HAMP,MAFF	47 (12)
DOCK8		other	Activated	2	bias	0.000184	EDN1,HELZ2,IL6,RGS1
calphostin C		chemical drug		-0.728	bias	0.000184	CCL2,CDKN1A,IL6,S100A8	50 (26)
fenamic acid		chemical reagent		1.98	bias	0.000184	CD14,CD44,CP,SPP1
curcumin		chemical drug	Inhibited	-2.069		0.000184	CCL2,CD44,CDKN1A,EDN1,IL1B,IL6,SELE,SOCS3	46 (17)
ESR1		ligand-dependent nuclear receptor		-0.755		0.000186	CCL2,CDKN1A,CEBPD,CISH,CP,EDN1,GADD45B,HAMP,IL1B,IL6,RGS16,S100A9,SELE,SLC16A3,SPP1,STC2	56 (21)
IL5		cytokine		1.572	bias	0.000188	CCL2,CDKN1A,CISH,EGR2,IFI30,IL1RL1,SLC16A3	49 (17)
SMARCA5		transcription regulator		-1.342	bias	0.000189	CD44,CD93,CDKN1A,HAMP,MPZL2
troglitazone		chemical drug	Inhibited	-2.03		0.000191	ANGPTL4,CCL2,CDKN1A,CEBPD,IL1B,IL6,SELE,SPP1	47 (24)
STING1		other		1.946	bias	0.000195	IL1B,IL6,LIF,RGS16	49 (17)
CRH		cytokine		1.906	bias	0.000195	EDN1,IL1B,IL6,SOCS3	45 (18)
sodium arsenite		chemical drug		0.254		0.000195	CDKN1A,CISH,GADD45B,SOCS3	9 (2)
BCR (complex)		complex		1.52	bias	0.000197	BCL2A1,CD44,CDKN1A,EGR2,IL6,RAC2	50 (24)
UTP		chemical - endogenous mammalian				0.000201	CCL2,CD14,SPP1	40 (12)
GAS6		growth factor				0.000201	IL1B,IL6,SOCS3	45 (22)
FABP4		transporter				0.000201	IL1B,IL6,SOCS3	46 (22)
TRADD		other				0.000201	BCL2A1,CCL2,IL6	43 (16)
2'3'-cyclic guanosine monophosphate-adenosine monophosphate		chemical - endogenous mammalian				0.000201	IL1B,IL6,SOCS3	43 (10)
MALP-2s		chemical reagent				0.000201	BCL2A1,IL1B,IL6	46 (19)
titanium dioxide		chemical drug				0.000201	CDKN1A,IL1B,IL6	42 (11)
RIPK2		kinase		1.916	bias	0.000206	HAMP,IL1B,IL6,SELE	48 (21)
SASH1		other		1	bias	0.000206	EDN1,HELZ2,IL6,MARCO
NR5A2		ligand-dependent nuclear receptor		-1.243	bias	0.00021	CDKN1A,CEBPD,IL1B,IL6,TDGF1	44 (18)
KLF11		transcription regulator		-0.447		0.00021	CCL2,EDN1,IL1B,ITGB3,SERPINA1	34 (7)
MAVS		other		1.963	bias	0.000217	IL1B,IL6,SOCS3,SPP1	48 (20)
GnRH-A		chemical reagent		0.762		0.000217	CDKN1A,EGR2,GADD45B,ZFP36	51 (12)
1-palmitoyl-2-oleoylphosphatidylserine		chemical - endogenous mammalian				0.000223	CSF3,IL6,LIF
GPBAR1		G-protein coupled receptor				0.000223	IL1B,IL6,SELE
S100A6		transporter				0.000223	SELE,STC1,YBX3
CNR2		G-protein coupled receptor				0.000223	CCL2,IL1B,IL6	49 (24)
CD44	1.191	other		1.306	bias	0.000224	CD44,CDKN1A,IL1B,IL6,SERPINA1,SPP1	45 (17)
MEF2C		transcription regulator				0.000225	CCL2,CDKN1A,EGR2,IL6,ZFP36	32 (10)
MSTN		growth factor		0.663		0.000229	CDKN1A,HAMP,IL6,SPP1	45 (19)
RXRB		ligand-dependent nuclear receptor				0.000229	IL1B,MARCO,S100A8,SPP1
SERPINE1		other		0.566		0.000229	CDKN1A,IL6,ITGB3,ZFP36	54 (23)
tyrphostin AG 1478		chemical drug		-1.201	bias	0.000229	CCL2,CDKN1A,EDN1,IL6	49 (23)
IFNB1		cytokine		-0.537	bias	0.000232	CCL2,CD14,CDKN1A,IL1B,IL6,ITGB3,SPP1	45 (18)
POU5F1		transcription regulator		0.825	bias	0.000235	BCL2A1,CDKN1A,IL6,SERPINA1,SLC11A1,SOCS3,SPP1,TDGF1	46 (14)
etoposide		chemical drug	Activated	2.217	bias	0.000236	BCL2A1,CCL2,CDKN1A,IL1B,IL6,TNFRSF10D	51 (20)
IGF1R		transmembrane receptor		1.352	bias	0.000241	CD93,CDKN1A,EDN1,EMP1,IL1B,IL6,SPP1	50 (25)
RNF31		enzyme		-1	bias	0.000241	CCL2,IL1B,IL1RL1,IL6	43 (21)
chloroquine		chemical drug		-1.869		0.000241	IL1B,IL6,SELE,SOCS3	38 (14)
psychosine		chemical - endogenous mammalian				0.000245	IL1B,IL6	51 (23)
3'-O-(4-benzoyl)benzoyladenosine 5'-triphosphate		chemical reagent				0.000245	IL1B,IL6	39 (17)
roxithromycin		chemical drug				0.000245	IL1B,IL6
1-palmitoyl-2-oleoylphosphatidyl-D-serine		chemical reagent				0.000245	CSF3,IL6
5-stearic acid hydroxy stearic acid		chemical - endogenous mammalian				0.000245	IL1B,IL6
10-(9Z-hexadecenoyloxy)-octadecanoic acid		chemical - endogenous mammalian				0.000245	IL1B,IL6
pinaverium		chemical drug				0.000245	IL1B,IL6
Iberiotoxin		chemical reagent				0.000245	CCL2,SELE
(R)-limonene		chemical toxicant				0.000245	IL1B,IL6	27 (7)
teichoic acid		chemical - endogenous non-mammalian				0.000245	IL1B,IL6
zinc oxide		chemical drug				0.000245	MT1A,MT1X
glycitein		chemical drug				0.000245	IL1B,IL6	30 (13)
CTSC		peptidase				0.000245	IL1B,IL6	11 (3)
TLR10		transmembrane receptor				0.000245	IL1B,IL6	43 (21)
UBL4A		enzyme				0.000245	IL1B,IL6
IKBIP		other				0.000245	IL1B,IL6	37 (6)
TMEM106A		other				0.000245	IL1B,IL6
RNF152		enzyme				0.000245	IL1B,IL6
CLEC4D		other				0.000245	IL1B,IL6
LILRA5		other				0.000245	IL1B,IL6
FLT4		transmembrane receptor				0.000245	IL1B,IL6	29 (8)
Casein		group				0.000245	IL1B,IL6
SMPD2		enzyme				0.000245	IL1B,IL6	24 (9)
TPR		other				0.000245	IL1B,IL6
TNFRSF10A		transmembrane receptor				0.000245	CD14,IL6	22 (10)
entolimod		biologic drug				0.000245	IL1B,IL6
HAMP	3.13	other				0.000245	HAMP,IL6
MUC2		other				0.000245	IL1B,IL6
mir-708		microRNA				0.000245	IL1B,IL6
PPM1L		phosphatase				0.000245	IL1B,IL6	33 (11)
W-54011		chemical reagent				0.000245	IL1B,IL6
F13A1		enzyme				0.000245	IL1B,IL6
PIP5K1B		kinase				0.000245	IL1B,IL6	35 (12)
PSMD4		other				0.000245	CD14,MARCO
glaucocalyxin A		chemical - endogenous non-mammalian				0.000245	IL1B,IL6
SERPIND1		other				0.000245	IL1B,IL6
PILRA		other				0.000245	IL1B,IL6	16 (7)
VTX-2337		chemical drug				0.000245	IL1B,IL6	27 (7)
Z-VRPR-FMK		chemical - protease inhibitor				0.000245	BCL2A1,IL6
9-palmitic acid hydroxy stearic acid		chemical - endogenous mammalian				0.000245	IL1B,IL6
LPIN1		phosphatase				0.000247	CDKN1A,IL1B,IL6	53 (25)
BMPR2		kinase				0.000247	HAMP,SELE,SPP1	25 (6)
EIF2B5		translation regulator				0.000247	IL1B,IL6,SERPINA3
RPSA		translation regulator				0.000247	CSF3,IL1B,IL6	45 (19)
CD69		transmembrane receptor				0.000247	IL1B,S100A9,SOCS3
COP1		enzyme				0.000247	CDKN1A,FPR1,FPR2
ferulic acid		chemical - endogenous non-mammalian				0.000247	CDKN1A,CSF3,IL1B	47 (12)
stearic acid		chemical - endogenous mammalian				0.000247	EDN1,IL1B,IL6	47 (22)
fucoidin		chemical reagent				0.000247	CDKN1A,IL1B,IL6	49 (22)
mir-21		microRNA		0.145	bias	0.000251	CCL2,CDKN1A,EGR2,FCGR1A,IL1B,IL6,MARCO	58 (23)
ATF3		transcription regulator		-0.027		0.000258	CDKN1A,IL1B,IL6,SELE,SLC11A1	50 (25)
phytohemagglutinin		chemical drug	Activated	2.584	bias	0.000261	CCL2,CD44,DEFA1 (includes others),IL1B,IL6,ITGB3,SPP1	49 (19)
HIPK2		kinase		-0.178	bias	0.000267	CDKN1A,IL1B,IL6,RAC2	49 (20)
resatorvid		chemical drug				0.000273	CCL2,IL1B,IL6	51 (20)
STS		enzyme				0.000273	CEBPD,IL1B,IL6	41 (7)
IDR-1002		chemical reagent				0.000273	CCL2,IL6,SLC11A1
TRPV4		ion channel				0.000273	IL1B,IL6,SOCS3	42 (22)
PTPN22		phosphatase				0.000273	IL1B,IL6,OSMR	43 (18)
NPPA		other				0.000273	ADM,EDN1,IL1B	27 (7)
CFLAR		other				0.000273	CDKN1A,CSF3,IL1B	44 (23)
AS1842856		chemical reagent				0.000273	CCL2,CDKN1A,IL6
crocidolite asbestos		chemical toxicant				0.000273	CD44,LIF,SPP1
clodronic acid		chemical drug				0.000273	IL1B,IL6,SELE	39 (17)
carbenoxolone		chemical toxicant				0.000273	DEPP1,IL6,SPP1
vancomycin		biologic drug		0.758	bias	0.000274	CD14,CD44,CP,IL1B,IL6,SPP1	43 (21)
PLCG2		enzyme		1.176		0.000281	BCL2A1,CCL2,IL6,SPP1	48 (20)
YY1		transcription regulator		0.708		0.000288	CCL2,CD93,CDKN1A,EDN1,HAMP,IL1B,STC1	38 (12)
PRNP		other		0.655		0.000296	CCL2,CD44,IL1B,IL6	43 (18)
FGF7		growth factor		1.091	bias	0.000296	CD44,CDKN1A,CEBPD,S100A8	33 (7)
RELB		transcription regulator		0.588	bias	0.000296	CDKN1A,CHI3L1,IL1B,IL6	34 (11)
Fc gamma receptor		group				0.000301	CDKN1A,IL6,SOCS3	46 (22)
TIRAP		other				0.000301	IL1B,IL6,SELE	43 (21)
NOSTRIN		transcription regulator				0.000301	IL6,ITGB3,SELE
Pka		complex	Activated	2.236	bias	0.000304	CD14,CD44,CDKN1A,EDN1,IL6	44 (14)
RPTOR		other				0.000304	FCGR1A,IL1B,IL6,RNU6-1,SOCS3	47 (18)
SFTPA1		transporter		-1.992	bias	0.00031	ANGPTL4,IL1B,IL1RL1,IL6	34 (10)
MAP3K7		kinase		1.977	bias	0.00031	CD14,IL1B,IL6,SELE	40 (18)
Y 27632		chemical drug		-1.941	bias	0.00031	CCL2,CD44,CDKN1A,IL6	50 (20)
captopril		chemical drug		1.131		0.00031	CD44,CP,IL6,SPP1	48 (14)
nifedipine		chemical drug		-1.96	bias	0.00031	CCL2,EDN1,IL1B,IL6	49 (23)
TET2		enzyme		0.896	bias	0.000314	IL1B,IL6,MAFF,RGS1,S100A8	27 (7)
TCF3		transcription regulator		0.812		0.000315	CD93,CDKN1A,GADD45B,IL1B,IL1RL1,IL6,RGS16,SOCS3	35 (18)
PTPN11		phosphatase				0.000326	CD14,CDKN1A,IL6,SOCS3	51 (18)
C1QA		other				0.00033	CD44,IL6,SERPINA3	34 (5)
mir-135		microRNA				0.00033	EDN1,IL1B,SPP1
HAVCR2		other				0.00033	CDKN1A,IL1B,IL6	48 (26)
BECN1		other				0.00033	IL1B,IL6,SPP1	40 (18)
CX-5461		chemical drug				0.00033	ANGPTL4,CDKN1A,TNFRSF10D
AGN194204		chemical drug		1.709	bias	0.000333	ANGPTL4,BCL2A1,CDKN1A,EMP1,GPRC5A,SPP1	19 (7)
lysophosphatidylcholine		chemical - other		1.972	bias	0.000342	CCL2,IL1B,IL6,SELE	41 (16)
Cd209b		other				0.000342	IL1B,IL6	36 (7)
blinatumomab		biologic drug				0.000342	CCL2,IL6
4732491K20Rik		other				0.000342	IL1B,SELE
patulin		chemical toxicant				0.000342	IL1B,IL6	30 (10)
Tlr11		transmembrane receptor				0.000342	IL1B,IL6	47 (23)
PIMREG		other				0.000342	IL6,SOCS3	34 (7)
CLEC6A		transmembrane receptor				0.000342	IL1B,IL6	29 (4)
FIRRE		other				0.000342	CSF3,IL1B
TP73-AS1		other				0.000342	IL1B,IL6	34 (7)
HDGF		growth factor				0.000342	IL1B,IL6
SFRP5		transmembrane receptor				0.000342	CCL2,IL1B	31 (7)
iguratimod		chemical drug				0.000342	CSF3,IL6	18 (3)
Org 48762-0		chemical drug				0.000342	IL1B,IL6	36 (7)
HLA-DQ		complex				0.000342	IL1B,IL6	36 (7)
SELL		transmembrane receptor				0.000342	IL1B,IL6	48 (20)
GPRC5A	1.521	G-protein coupled receptor				0.000342	CD44,CSF3
MC2R		G-protein coupled receptor				0.000342	HAMP,IL6
TSC22D1		transcription regulator				0.000342	IL1B,IL6	22 (7)
PPM1B		phosphatase				0.000342	CEBPD,MARCO
P2RY1		G-protein coupled receptor				0.000342	IL6,SELE
MARCO	-1.073	transmembrane receptor				0.000342	IL1B,IL6	15 (6)
CLIC4		ion channel				0.000342	IL1B,IL6	43 (17)
GAS1		other				0.000342	CDKN1A,IL6
TRPA1		transporter				0.000342	IL1B,IL6	15 (7)
RAPGEF4		other				0.000342	CDKN1A,SPP1	19 (4)
cepharanthine		chemical reagent				0.000342	IL1B,IL6
15-E2-isoketal modified phosphatidylethanolamine		chemical reagent				0.000342	CCL2,SELE
ubiquinone 9		chemical - endogenous mammalian				0.000342	IL1B,IL6	31 (7)
6-methylsulfinylhexyl isothiocyanate		chemical reagent				0.000342	IL6,SELE
zimelidine		chemical drug				0.000342	DEPP1,SERPINA3
batatasin I		chemical - endogenous non-mammalian				0.000342	IL1B,IL6
vardenafil		chemical drug				0.000342	IL1B,IL6	9 (3)
diacerein		chemical drug				0.000342	IL1B,IL6	46 (20)
manidipine		chemical drug				0.000342	IL1B,IL6	42 (11)
eugenol		chemical - endogenous non-mammalian				0.000342	CDKN1A,IL6
polyphosphate		chemical - endogenous mammalian				0.000342	SELE,SPP1	15 (5)
borrelia burgdorferi strain B31 peptidoglycan		chemical reagent				0.000342	IL1B,IL6
corticosterone		chemical - endogenous mammalian		0.32		0.000356	CDKN1A,CRISPLD2,EDN1,IL6,LIF	48 (23)
imiquimod		chemical drug	Activated	2.188	bias	0.000357	CSF3,IL1B,IL6,S100A8,S100A9,SOCS3	48 (20)
quercetin		chemical drug		-1.756		0.000357	CCL2,CD44,EDN1,IL1B,IL6,SELE	42 (16)
TGFA		growth factor		0.132	bias	0.000358	CCL2,CDKN1A,IL6,SERPINA1	47 (21)
PIN1		enzyme		1.981	bias	0.000358	BCL2A1,CDKN1A,IL1B,IL6	39 (21)
fingolimod		chemical drug		-1.029	bias	0.000358	CCL2,CDKN1A,IL1B,IL6	52 (28)
GAB2		other				0.00036	HAMP,IL6,ITGB3	32 (7)
MMP14		peptidase				0.00036	CDKN1A,CSF3,IL6	41 (18)
deoxycorticosterone acetate/potassium chloride/sodium chloride		chemical reagent				0.00036	IL1B,IL6,SPP1	43 (19)
bryostatin 1		chemical drug				0.00036	CD44,IL1B,IL6	48 (18)
IL12 (family)		group	Activated	2.205	bias	0.000367	CD44,EGR2,IL1B,IL6,LIF	53 (22)
lovastatin		chemical drug		1.103	bias	0.000379	CCL2,CDKN1A,IL1B,IL6,LIF	56 (26)
BMP4		growth factor		0.5	bias	0.000382	CDKN1A,CSF3,DEPP1,HAMP,IL6,TDGF1
TRAF2		enzyme		0.94		0.000392	ADM,CCL2,IL6,SELE	36 (18)
CGAS		enzyme				0.000393	CDKN1A,IL1B,IL6	47 (22)
CHRNA7		transmembrane receptor				0.000393	CDKN1A,IL1B,IL6	52 (22)
ITGAM		transmembrane receptor				0.000393	BCL2A1,IL1B,IL6	42 (17)
HOXC8		transcription regulator				0.000393	HAMP,SLC16A3,SPP1
green tea polyphenol		chemical drug				0.000393	CDKN1A,IL1B,IL6	49 (21)
SU6656		chemical toxicant				0.000393	ADM,IL1RL1,SOCS3
daunorubicin		chemical drug				0.000393	CDKN1A,IL1B,IL6	41 (22)
andrographolide		chemical drug				0.000393	IL1B,IL6,SELE	39 (18)
eplerenone		chemical drug				0.000393	EDN1,IL1B,SPP1	20 (4)
NR1H4		ligand-dependent nuclear receptor		-1.314		0.0004	EDN1,IL1B,IL6,SERPINA1,SPP1,THBD	51 (25)
Stat3-Stat3		complex				0.000428	CDKN1A,SERPINA3,SOCS3
CRNDE		other				0.000428	CDKN1A,GADD45B,RAC2
ACVRL1		kinase				0.000428	CDKN1A,IL1RL1,SELE	30 (8)
rolipram		chemical drug				0.000428	CCL2,IL1B,IL6	47 (18)
vinblastine		chemical drug				0.000428	CDKN1A,IL1B,IL6	48 (21)
let-7		microRNA		-1.82	bias	0.000428	CD44,CEBPD,IL1B,IL6,ITGB3,ZFP36	48 (14)
FOXL2		transcription regulator				0.000429	BCL2A1,IL6,LIF,MAFF
histamine		chemical - endogenous mammalian		0.677	bias	0.000448	CCL2,IL1B,IL6,SELE	48 (21)
2-deoxyglucose		chemical drug				0.000448	CDKN1A,IL1B,IL6,SPP1	44 (23)
filgrastim		biologic drug		0.113		0.00045	CD44,DEFA1 (includes others),EGR2,HILPDA,MAFF,RGS1,SIGLEC9,SPP1
L-proline		chemical - endogenous mammalian				0.000455	CDKN1A,LIF	19 (3)
N-Cadherin		group				0.000455	CCL2,CDKN1A
fingolimod phosphate		chemical - endogenous mammalian				0.000455	CCL2,IL6	33 (11)
ibudilast		chemical drug				0.000455	IL1B,IL6	30 (12)
PADI4		enzyme				0.000455	CDKN1A,IL6	2 (2)
cyanidin 3-O-glucoside		chemical - endogenous non-mammalian				0.000455	IL1B,IL6	39 (13)
GPR84		G-protein coupled receptor				0.000455	IL1B,IL6
Tlr13		other				0.000455	IL1B,IL6	41 (13)
FANCA		other				0.000455	CDKN1A,IL1B	26 (7)
miR-183-5p (miRNAs w/seed AUGGCAC)		mature microRNA				0.000455	IL1B,IL6
FEM1A		transcription regulator				0.000455	IL1B,IL6	30 (9)
ponesimod		chemical drug				0.000455	CCL2,IL6
EIF2AK1		kinase				0.000455	IL1B,IL6	15 (7)
ETV3		transcription regulator				0.000455	CCL2,SPP1
UACA		other				0.000455	CEBPD,IL6
AQP4		transporter				0.000455	IL1B,IL6	15 (7)
filgotinib		chemical drug				0.000455	IL1B,IL6	27 (9)
GALP		other				0.000455	IL1B,IL6
Havcr1		other				0.000455	IL1B,IL6
HG-9-91-01		chemical drug				0.000455	IL1B,IL6
NCGC00186528		chemical reagent				0.000455	IL1B,IL6
Gm20703		other				0.000455	IL1B,IL6
magnesium sulfate		chemical drug				0.000455	ADM,IL6
hypochlorous acid		chemical drug				0.000455	IL6,ITGB3
epoxyeicosatrienoic acid analog B		chemical reagent				0.000455	IL1B,IL6
epoxyeicosatrienoic acid analog A		chemical reagent				0.000455	IL1B,IL6
retinaldehyde		chemical - endogenous mammalian				0.000455	CD44,IL6	31 (7)
levofloxacin		chemical drug				0.000455	CDKN1A,IL6
L-triiodothyronine		chemical - endogenous mammalian		1.208	bias	0.000463	ADM,CD44,CDKN1A,EDN1,EGR2,IL6,ITGB3,MARCO,RGS16	53 (24)
ELF3		transcription regulator				0.000464	ANGPTL4,CCL2,IL6
3M-001		chemical drug				0.000464	CCL2,IL1B,IL6	28 (7)
resolvin D1		chemical - endogenous mammalian				0.000464	CCL2,IL1B,IL6	46 (20)
CASP1		peptidase				0.000464	CSF3,IL1B,IL6	42 (17)
GNB2		enzyme				0.000464	CDKN1A,IL1B,THBD	16 (5)
PRKCQ		kinase				0.000464	CD44,CDKN1A,IL6	38 (15)
GTF2B		transcription regulator				0.000464	BCL2A1,CDKN1A,RNU6-1	3 (3)
ACE2		peptidase				0.000464	CCL2,IL1B,IL6	40 (17)
nicotinic acid		chemical - endogenous mammalian				0.000464	CCL2,IL1B,IL6	46 (22)
acetylcholine		chemical - endogenous mammalian				0.000464	IL6,SELE,SOCS3	46 (20)
FADD		other		-1	bias	0.000468	CDKN1A,GADD45B,HAMP,IL6	45 (8)
COL18A1		other		-1.969	bias	0.000489	CCL2,EDN1,IL6,ITGB3	51 (25)
TAC1		other		1.926	bias	0.000489	CCL2,IL1B,IL6,SELE	35 (15)
CFTR		ion channel				0.000489	IL1B,IL6,S100A8,SOCS3	48 (16)
alitretinoin		chemical drug		0.305	bias	0.000495	BCL2A1,CD14,CDKN1A,IL6,SPP1	48 (19)
CERK		kinase				0.000502	CCL2,CSF3,IL6	38 (10)
mir-130		microRNA				0.000502	CCL2,IL1B,IL6	45 (19)
NQO1		enzyme				0.000502	CDKN1A,FPR1,IL6	31 (11)
MERTK		kinase				0.000502	IL1B,IL6,MARCO	21 (8)
TLR5		transmembrane receptor				0.000502	CSF3,IL1B,IL6	44 (23)
N-(3-(aminomethyl)benzyl)acetamidine		chemical reagent				0.000502	IL1B,IL6,TNFRSF10D	36 (9)
lisinopril		biologic drug				0.000502	IL1B,S100A8,S100A9
progesterone		chemical - endogenous mammalian		1.981		0.000509	ADM,CCL2,CDKN1A,CEBPD,CP,IL6,ITGB3,LIF,SPP1,THBD	52 (21)
10E,12Z-octadecadienoic acid		chemical - endogenous mammalian		1.524		0.000509	CCL2,EGR2,IL1B,IL6,RGS1	46 (19)
ERBB4		kinase		-0.882		0.00051	CCL2,CDKN1A,SERPINA3,SOCS3	46 (20)
ILF3		transcription regulator		-1.154	bias	0.00051	CD14,CHI3L1,IL1B,IL6
diclofenac		chemical drug		0.927	bias	0.00051	CDKN1A,IL6,OSMR,STC2	29 (7)
prednisolone		chemical drug		-0.128	bias	0.000521	CCL2,CEBPD,EDN1,IL1B,IL6,SPP1	48 (23)
phorbol esters		chemical - other	Activated	2	bias	0.000532	CD44,IL1B,IL6,LIF	51 (21)
etanercept		biologic drug				0.000542	CCL2,IL1B,IL6	44 (18)
CLEC10A		other				0.000542	IL1B,IL6,S100A9
CAMK4		kinase				0.000542	CDKN1A,IL1B,IL6	35 (19)
ALOX15		enzyme				0.000542	HAMP,IL1B,IL6	41 (18)
SERPINE2		other				0.000542	IL1B,IL6,SELE	39 (14)
JAG2		growth factor				0.000542	IL1B,IL6,SPP1
CARM1		transcription regulator				0.000542	CDKN1A,CSF3,STC2
GNB1		enzyme				0.000542	CDKN1A,IL1B,THBD	24 (9)
BTG2		transcription regulator				0.000542	CCL2,IL1B,IL6	43 (21)
thalidomide		chemical drug				0.000542	GADD45B,IL1B,IL6	41 (24)
piceatannol		chemical - endogenous non-mammalian				0.000542	CCL2,IL1B,IL6	45 (21)
anandamide		chemical - endogenous mammalian				0.000542	ANGPTL4,IL1B,IL6	42 (18)
RASSF1		other		0		0.000577	CDKN1A,EMP1,LIF,SPP1	34 (10)
R 59022		chemical drug				0.000584	CCL2,IL6	33 (11)
ML-193		chemical reagent				0.000584	IL1B,IL6
carnobyl iron		chemical reagent				0.000584	IL1B,IL6	30 (5)
C8		complex				0.000584	IL1B,SELE
HTR7		G-protein coupled receptor				0.000584	IL1B,IL6	44 (16)
SLC16A3	1.17	transporter				0.000584	IL1B,IL6
Hoxa11os		other				0.000584	IL1B,IL6
TRIM29		transcription regulator				0.000584	CD44,CDKN1A
CCDC88A		other				0.000584	IL1B,IL6	29 (7)
RUBCN		other				0.000584	IL1B,IL6	29 (4)
MARCHF2		enzyme				0.000584	IL1B,IL6	48 (18)
salmonella typhimurium lipopolysaccharide		chemical - endogenous non-mammalian				0.000584	IL1B,IL6
TMEM79		other				0.000584	IL1B,IL6
ZC3HAV1		other				0.000584	IL6,TNFRSF10D
STK17A		kinase				0.000584	MT1M,MT1X
TPSAB1/TPSB2		peptidase				0.000584	IL1B,IL6	38 (15)
IL26		cytokine				0.000584	IL1B,IL6	15 (3)
Ferritin		complex				0.000584	HAMP,IL1B
SPTAN1		other				0.000584	CDKN1A,ITGB3
IL22RA2		transmembrane receptor				0.000584	HAMP,SOCS3	6 (2)
mir-873		microRNA				0.000584	CCL2,IL6
GUSB		enzyme				0.000584	CEBPD,EGR2
FGA		other				0.000584	IL1B,IL6	30 (7)
PLCB3		enzyme				0.000584	HAMP,IL6
ING4		transcription regulator				0.000584	CDKN1A,IL6
Ighg2b		other				0.000584	IL1B,IL6
NEK6		kinase				0.000584	IL6,RGS1
PDE10A		enzyme				0.000584	IL1B,IL6	38 (12)
COCH		other				0.000584	IL1B,IL6
CTSK		peptidase				0.000584	CCL2,IL6	28 (7)
CSNK1A1		kinase				0.000584	CDKN1A,HAMP	27 (4)
C7		other				0.000584	IL1B,SELE
BRMS1		transcription regulator				0.000584	IL6,SPP1
HA900		chemical reagent				0.000584	CCL2,SOCS3
benazepril		chemical drug				0.000584	CDKN1A,EDN1
ammonium trichloro(dioxoethylene-O,O'-)tellurate		chemical drug				0.000584	IL1B,IL6	30 (15)
PD 168393		chemical drug				0.000584	CCL2,RGS16
MCC950		chemical reagent				0.000584	IL1B,IL6	38 (12)
adapalene		chemical drug				0.000584	CCL2,IL1B	24 (7)
BQ 123		biologic drug				0.000584	CCL2,IL6	40 (20)
I-BOP		chemical reagent				0.000584	CCL2,SELE
arachidic acid		chemical - endogenous mammalian				0.000584	IL1B,IL6
saturated fatty acid		chemical - other				0.000584	CCL2,IL6	33 (11)
alpha-methylparatyrosine		chemical drug				0.000584	IL1B,IL6	25 (7)
MI-503		chemical reagent				0.000584	ADM,SPP1
WNT3A		cytokine		0.41	bias	0.000584	CCL2,CD44,EDN1,EGR2,IL1B,IL6,MT1X	48 (21)
vismodegib		chemical drug				0.000585	CD14,IL1B,IL6
CTF1		cytokine				0.000585	CEBPD,SERPINA3,SOCS3	43 (8)
TNFSF15		cytokine				0.000585	HAMP,IL6,SPP1	35 (11)
mitoxantrone		chemical drug				0.000585	CDKN1A,IL1B,IL6	51 (23)
INS		other		0.391		0.000585	ADM,CDKN1A,EDN1,EGR2,IL6	53 (23)
Insulin		group		-0.249	bias	0.000588	ANGPTL4,CCL2,CDKN1A,CEBPD,EDN1,EGR2,IL1B,IL6,ITGB3,SOCS3	52 (25)
doxycycline		chemical drug				0.000601	CEBPD,EGR2,IL1B,IL6	46 (16)
PRKAG3		kinase				0.000601	ANGPTL4,CD93,HAMP,IFI30,ZFP36
nitrofurantoin		chemical drug		1.067		0.000601	CP,IL1B,IL6,SERPINA1,SPP1
MAX		transcription regulator		-0.849		0.000626	CDKN1A,EDN1,GADD45B,HAMP
MMP9		peptidase		0.2		0.000626	CD44,CDKN1A,IL6,SERPINA1	46 (22)
FGF8		growth factor		1.969	bias	0.000626	CCL2,CSF3,GPR4,SPP1
ARRB1		transcription regulator				0.000629	IL1B,IL6,SPP1	52 (24)
DACH1		transcription regulator				0.000629	CDKN1A,IL6,STC2
Ifnar		group		1.038	bias	0.000651	CCL2,IL1B,IL6,SPP1	49 (23)
NLRP3		other		1.201		0.000651	CSF3,IL1B,IL6,LIF	44 (22)
KDM3A		transcription regulator				0.000675	ADM,CCL2,EDN1
MSX2		transcription regulator				0.000675	EGR2,HAMP,SPP1
AGTR1		G-protein coupled receptor				0.000675	CP,EDN1,IL6	34 (9)
PDPK1		kinase				0.000675	CDKN1A,IL1B,IL6	44 (24)
CCR5		G-protein coupled receptor				0.000675	IL1B,IL6,SERPINA1	46 (20)
IL17F		cytokine				0.000675	CCL2,CSF3,IL6	44 (15)
chloropromazine		chemical drug				0.000675	DEPP1,IL1B,SERPINA3
ibuprofen		chemical drug				0.000675	IL1B,IL6,SERPINA3	45 (18)
1,2-dimethylhydrazine		chemical toxicant				0.000675	IL1RL1,S100A9,SPP1
lactic acid		chemical - endogenous mammalian				0.000675	CCL2,IL1B,SLC16A3	41 (7)
phenacetin		chemical drug				0.000675	CD44,CP,SPP1
cobalt chloride		chemical reagent		1.981	bias	0.000677	ADM,CDKN1A,CP,RGS1	30 (8)
spironolactone		chemical drug		-1.941		0.000677	CDKN1A,EDN1,IL1B,IL6	46 (21)
STAT5B		transcription regulator		0.714	bias	0.000678	CDKN1A,CISH,GADD45B,HAMP,IL6,SOCS3,ZFP36	51 (22)
TCF4		transcription regulator		0.447		0.000689	ADAMTS9,ANGPTL4,CDKN1A,IL1B,IL6,ITGB3,SOCS3	29 (7)
JAK		group				0.000724	CCL2,IL6,SOCS3	42 (16)
MHC II		group				0.000724	IL1B,RGS1,ZFP36
MALAT1		other				0.000724	EDN1,IL6,SELE
CSF1R		kinase				0.000724	CDKN1A,HAMP,IL6	50 (21)
ADORA2B		G-protein coupled receptor				0.000724	IL1B,IL6,SPP1	48 (20)
LMNA		other				0.000725	CD93,EDN1,KCNE4,MAFF,SPP1,ZFP36
lnc-HAND2-2		other				0.000728	IL6,ZFP36
PI3Kγ		group				0.000728	IL1B,SELE
IH636 grape seed proanthocyanidin extract		chemical drug				0.000728	IL1B,IL6	28 (7)
F630028O10Rik		other				0.000728	IL1B,IL6
LINC01139		other				0.000728	ANGPTL4,SLC16A3
CAVIN1		transcription regulator				0.000728	CDKN1A,IL6	29 (10)
DAB2IP		other				0.000728	CD44,CDKN1A	43 (13)
ITGA4		transmembrane receptor				0.000728	IL1B,RAC2	28 (6)
PDK2		kinase				0.000728	IL1B,IL6	15 (7)
NCF4		enzyme				0.000728	IL1B,IL6	26 (7)
HOXB5		transcription regulator				0.000728	HAMP,ITGB3
P2RX4		ion channel				0.000728	IL1B,IL6	29 (13)
RNF41		enzyme				0.000728	HAMP,IL1B
LILRB3		transmembrane receptor				0.000728	IL1B,IL6	40 (21)
CTTN		other				0.000728	IL1B,IL6	12 (4)
PRKCH		kinase				0.000728	CDKN1A,HAMP
pubchem compound 11368987		chemical reagent				0.000728	IL1B,IL6	18 (3)
cyclic guanosine monophosphate-adenosine monophosphate		chemical - endogenous non-mammalian				0.000728	IL1B,IL6	40 (7)
L-lactic acid		chemical - endogenous mammalian				0.000728	CCL2,IL6	31 (7)
sodium dodecyl sulfate		chemical drug				0.000728	IL1B,IL6	12 (3)
levamisole		chemical drug				0.000728	CDKN1A,EDN1
clomipramine		chemical drug				0.000728	DEPP1,SERPINA3
tiron		chemical reagent				0.000728	CDKN1A,IL6	45 (23)
tin mesoporphyrin		chemical drug				0.000728	IL1B,IL6
polymyxin B		biologic drug				0.000728	IL1B,IL6	29 (10)
poly(U)RNA		chemical reagent				0.000728	CCL2,IL6	26 (7)
C-miR146a		chemical reagent				0.000728	IL1B,IL6
HDAC3		transcription regulator		0.771		0.000731	CDKN1A,IL1B,IL6,SPP1	50 (24)
sphingosine-1-phosphate		chemical - endogenous mammalian		1.955	bias	0.000731	CCL2,CD44,IL6,SELE	43 (16)
olanzapine		chemical drug	Activated	2	bias	0.000731	S100A8,S100A9,THBD,YBX3
FOXO1		transcription regulator	Activated	2.01	bias	0.000742	ANGPTL4,BCL2A1,CDKN1A,EDN1,EGR2,GADD45B,IL1B,IL6	41 (15)
NGF		growth factor		0.294	bias	0.000754	ADM,CDKN1A,EGR2,HAMP,MT1A,ZFP36	51 (18)
CX3CR1		G-protein coupled receptor		0.603		0.000763	CD14,EMP1,HAMP,IL1B,IL6
USP22		peptidase				0.000775	BCL2A1,CDKN1A,CHI3L1
ZNF106		other				0.000775	S100A8,SERPINA3,SLC11A1
CYP27B1		enzyme				0.000775	CD14,IL6,SPP1	43 (15)
pembrolizumab		biologic drug				0.000775	HAMP,IL1B,MARCO
LRP5		transmembrane receptor				0.000775	IL1B,IL6,SPP1	47 (23)
ascorbic acid		chemical - endogenous mammalian		0.805		0.000788	CDKN1A,IL6,ITGB3,SPP1	43 (20)
norepinephrine		chemical - endogenous mammalian		1.419	bias	0.000824	EDN1,FPR2,HILPDA,IL1B,IL6	47 (20)
INPP5D		phosphatase				0.000827	CD93,HAMP,IL6
A2M		transporter				0.000827	GADD45B,IL1B,IL6	39 (17)
ANGPT1		growth factor				0.000827	ADAMTS9,CCL2,SELE
CDK8		kinase				0.000827	CD44,STC2,TDGF1
methyl methanesulfonate		chemical toxicant				0.000827	CDKN1A,GADD45B,LIF	46 (13)
beta-carotene		chemical - endogenous mammalian				0.000827	IL1B,IL6,THBD	40 (11)
E2F3		transcription regulator		1.067	bias	0.000845	CDKN1A,EDN1,MT1X,S100A8,THBD
aldosterone		chemical - endogenous mammalian	Activated	2.137	bias	0.000866	ADM,CCL2,EDN1,IL6,SPP1	48 (23)
ShK-223		chemical reagent		0	bias	0.000879	CP,FCGR1A,IFI30,IL1B
BMP6		growth factor		1.901	bias	0.000879	CD44,CDKN1A,HAMP,IL6	44 (12)
mir-19		microRNA				0.000883	CDKN1A,IL6,SOCS3	39 (7)
IL12A		cytokine				0.000883	IL1B,IL6,SOCS3	50 (22)
IFNLR1		transmembrane receptor				0.000883	IL1B,IL6,LIF	47 (10)
teriflunomide		chemical drug				0.000887	IL1B,IL6	33 (13)
tocilizumab		biologic drug				0.000887	CCL2,IL6	37 (11)
IFN Lambda		group				0.000887	IL1B,IL6	15 (3)
FFAR1		G-protein coupled receptor				0.000887	HAMP,IL1B
CD80/CD86		group				0.000887	IL1B,IL6	17 (7)
TXK		kinase				0.000887	CD44,HAMP
miR-208a-3p (and other miRNAs w/seed UAAGACG)		mature microRNA				0.000887	CD14,SPP1
PDE3B		enzyme				0.000887	IL6,SOCS3	31 (7)
docosapentaenoic acid		chemical reagent				0.000887	IL1B,IL6	26 (7)
WWP2		enzyme				0.000887	EGR2,IL6
LGALS7/LGALS7B		other				0.000887	IL1B,IL6	44 (20)
HAS2		enzyme				0.000887	CD44,IL6	37 (11)
COPA		transporter				0.000887	IL1B,IL6	42 (13)
Flg		other				0.000887	IL1B,IL6
NDFIP1		other				0.000887	IL1B,IL6	38 (16)
CYBA		enzyme				0.000887	CDKN1A,IL6	50 (19)
BP-1-102		chemical reagent				0.000887	IL1B,IL6
J11-Cl		chemical reagent				0.000887	CSF3,IL6
ampicillin		chemical drug				0.000887	IL1B,IL6	41 (16)
theophylline		chemical drug				0.000887	IL6,THBD
FOXP3		transcription regulator				0.000888	CDKN1A,IL1RL1,IL6,RGS1,SLC16A3
trans-hydroxytamoxifen		chemical drug		-1		0.000888	ADM,CHI3L1,GPRC5A,IFI30,STC1
CpG oligonucleotide		chemical drug		1.296	bias	0.000888	BCL2A1,CD14,IL1B,IL6,MARCO	30 (17)
NRG1		growth factor		1.235	bias	0.000897	CDKN1A,EDN1,EGR2,ITGB3,SELE,ZFP36	52 (21)
CAMP		other		1.483	bias	0.000911	CCL2,FPR2,IL1B,IL6	46 (20)
CD36		transmembrane receptor		1.963	bias	0.000911	CSF3,IL1B,IL6,LIF	52 (21)
HOXA10		transcription regulator		0.277	bias	0.000933	ADM,CDKN1A,EGR2,ITGB3,THBD
TLR8		transmembrane receptor				0.00094	CCL2,IL1B,IL6	43 (21)
ACVR1		kinase				0.00094	CDKN1A,HAMP,SELE	29 (10)
C3AR1		G-protein coupled receptor				0.00094	CSF3,IL1B,IL6	29 (8)
ABCG1		transporter				0.00094	CSF3,IL1B,IL6	39 (19)
cyclopamine		chemical reagent				0.00094	CD14,CDKN1A,SPP1
FGFR1		kinase		1.969	bias	0.000944	CDKN1A,HAMP,IL6,LIF	48 (22)
IKZF1		transcription regulator		-0.64	bias	0.000949	CDKN1A,CISH,CSF3,DEPP1,EMP1,IL6	39 (7)
CYP19A1		enzyme		1.067		0.000977	CD14,CD44,IL6,OSMR
Hsp27		group				0.001	CD14,CDKN1A,IL6	26 (14)
NFkB (family)		group				0.001	CCL2,IL1B,IL6	43 (12)
IL23		complex				0.001	IL1B,IL6,S100A8	45 (14)
dimethylnitrosamine		chemical toxicant				0.001	CDKN1A,IL1B,IL6	43 (15)
n-3 fatty acids		chemical drug				0.001	CCL2,IL1B,IL6	41 (23)
MRTFA		transcription regulator		0.789		0.00103	EDN1,HAMP,S100A8,S100A9,SELE	11 (2)
BCL2		transporter		0.625	bias	0.00105	CDKN1A,HAMP,IL1B,IL6	47 (25)
potassium chloride		chemical drug				0.00105	EGR2,IL1B,NPAS4,SPP1	36 (14)
caffeic acid phenethyl ester		chemical drug		-0.975	bias	0.00105	CD44,CDKN1A,IL1B,IL6	44 (19)
16,16-dimethylprostaglandin E2		chemical - endogenous mammalian				0.00106	CD44,IL1B
chlorcyclizine		chemical drug				0.00106	DEPP1,SERPINA3
FCMR		other				0.00106	HAMP,IL6
quizartinib		chemical drug				0.00106	ADM,SPP1
PELI1		enzyme				0.00106	IL1B,IL6	38 (22)
NELFB		other				0.00106	CDKN1A,GADD45B
CST3		other				0.00106	HAMP,IL1B
ACVR2A		kinase				0.00106	HAMP,SELE	7 (4)
PIAS2		transcription regulator				0.00106	CDKN1A,SLC11A1
DUSP4		phosphatase				0.00106	IL1RL1,IL6
PLTP		enzyme				0.00106	IL1B,IL6	29 (14)
IL1R2		transmembrane receptor				0.00106	IL1B,IL6	26 (8)
PTGIR		G-protein coupled receptor				0.00106	IL1B,IL6	27 (15)
DGKZ		kinase				0.00106	IL1B,IL6	31 (12)
HSPB8		kinase				0.00106	CCL2,IL6	29 (7)
ARF6		transporter				0.00106	IL1B,IL6	34 (9)
C9		other				0.00106	IL1B,SELE
ITGB8		other				0.00106	CDKN1A,RAC2
ELN		other				0.00106	IL1B,IL6	34 (13)
CACNA1A		ion channel				0.00106	IL1B,IL6
8-hydroxyeicosapentaenoic acid		chemical - endogenous mammalian				0.00106	ANGPTL4,IL6
DGKA		kinase				0.00106	CCL2,IL1B	26 (7)
brusatol		chemical reagent				0.00106	CCL2,IL6	25 (7)
KU-60019		chemical drug				0.00106	IL1B,IL6	43 (16)
doxazosin		chemical drug				0.00106	CCL2,SPP1	29 (7)
oxophenylarsine		chemical reagent				0.00106	IL1B,SELE	22 (7)
SR 144528		chemical reagent				0.00106	CCL2,IL1B
1-((2-chlorophenyl)diphenylmethyl)-1H-pyrazole		chemical reagent				0.00106	CCL2,IL1B
putrescine		chemical - endogenous mammalian				0.00106	CCL2,CDKN1A
pepstatin		chemical - protease inhibitor				0.00106	IL1B,STC2
JMF3086		chemical reagent				0.00106	IL1B,IL6	40 (13)
LGR4		transmembrane receptor				0.00106	CD14,IL1B,IL6	43 (17)
TFAP4		transcription regulator				0.00106	CD44,CDKN1A,LIF
TWIST2		transcription regulator				0.00106	CD44,CDKN1A,IL1B
TXN		enzyme				0.00106	CDKN1A,IL1B,IL6	47 (22)
CCN2		growth factor				0.00108	BCL2A1,CD44,HAMP,IL6	43 (17)
puromycin aminonucleoside		chemical reagent	Activated	2	bias	0.00108	CD14,CD44,CP,SPP1
ALOX5		enzyme		1.982		0.00112	CDKN1A,IL1B,ITGB3,S100A8	45 (12)
INSIG1		other		-1	bias	0.00112	IL6,MARCO,S100A8,S100A9
AVP		other				0.00113	ADM,CCL2,IL6	40 (17)
KAT2B		transcription regulator				0.00113	CCL2,CDKN1A,CSF3	43 (20)
CRP		other				0.00113	CCL2,IL1B,IL6	40 (17)
JAK3		kinase				0.00113	CSF3,IL6,SOCS3	45 (18)
TAZ		enzyme		1.516		0.00116	CCL2,CD44,EDN1,EGR2,IL1B,IL6	46 (22)
HDAC1		transcription regulator				0.00116	CD44,CDKN1A,IL1B,IL6,S100A9,SPP1	50 (23)
8-chlorophenylthio-adenosine 3',5'-cyclic monophosphate		chemical reagent				0.00119	CDKN1A,CEBPD,S100A8
fluocinolone acetonide		chemical drug				0.00119	ANGPTL4,MT1X,SOCS3
candesartan		chemical drug				0.00119	ADM,IL6,SPP1	41 (12)
bisindolylmaleimide I		chemical drug		-1.999	bias	0.0012	BCL2A1,CD44,CDKN1A,IL6	52 (22)
CpG ODN 2006		chemical reagent		1.772	bias	0.0012	BCL2A1,CCL2,IL1B,IL6	44 (19)
bexarotene		chemical drug		-0.447	bias	0.00121	CCL2,DEPP1,IL1B,MAFF,S100A9
CCR2		G-protein coupled receptor		1.585	bias	0.00124	CCL2,CSF3,IL1B,IL6	47 (21)
azithromycin		chemical drug				0.00125	IL1B,IL6	46 (15)
darapladib		chemical drug				0.00125	IL1B,IL6
perhexiline		chemical drug				0.00125	DEPP1,SERPINA3
BPIFA1		other				0.00125	IL1B,IL6
TRIM38		enzyme				0.00125	IL1B,IL6	44 (17)
particulate matter		chemical reagent				0.00125	IL6,THBD
MDGA2		other				0.00125	BCL2A1,IL6
iron dextran		chemical drug				0.00125	IL1B,IL6
fedratinib		chemical drug				0.00125	IL1B,IL6	32 (13)
CSNK2B		kinase				0.00125	HAMP,RNU6-1
IgG2a		complex				0.00125	IL1B,IL6	42 (22)
KLRG1		other				0.00125	IL1B,IL6
SRT1720		chemical drug				0.00125	IL1B,IL6	41 (13)
TCF21		transcription regulator				0.00125	CDKN1A,IL6	13 (3)
ANG		enzyme				0.00125	CDKN1A,IL6	30 (13)
mir-127		microRNA				0.00125	IL1B,IL6	31 (7)
HPGDS		enzyme				0.00125	IL1B,IL6
MED16		transcription regulator				0.00125	ANGPTL4,HAMP
CRY2		enzyme				0.00125	IL1B,IL6	17 (4)
CD180		other				0.00125	BCL2A1,IL6	29 (7)
GHSR		G-protein coupled receptor				0.00125	IL1B,IL6	48 (22)
CD163		transmembrane receptor				0.00125	IL1B,IL6	41 (13)
PIM3		kinase				0.00125	CD44,IL1B
PLA2G2E		enzyme				0.00125	IL1B,S100A9
VEGFD		growth factor				0.00125	IL6,NPAS4
PTGER3		G-protein coupled receptor				0.00125	HAMP,IL6	29 (5)
CRY1		enzyme				0.00125	IL1B,IL6
1-trifluoromethoxyphenyl-3-(1-propionylpiperidine-4-yl)urea		chemical reagent				0.00125	IL1B,IL6	15 (7)
OPRM1		G-protein coupled receptor				0.00125	ADM,IL6	30 (6)
HSPA1A/HSPA1B		enzyme				0.00125	CDKN1A,IL1B	32 (12)
CCL3L3		cytokine				0.00125	IL1B,IL6	21 (8)
sevoflurane		chemical drug				0.00125	IL1B,IL6	29 (16)
iodoacetic acid		chemical toxicant				0.00125	IL1B,IL6	30 (6)
hydroquinone		chemical - endogenous mammalian				0.00125	IL1B,IL6	29 (11)
1-chloro-2-(2,2,2-trichloro-1-(4-chlorophenyl)ethyl)benzene		chemical toxicant				0.00125	CDKN1A,GADD45B
N,N-dimethylsphingosine		chemical reagent				0.00125	IL6,SELE	48 (17)
poly-L-lysine		chemical reagent				0.00125	CCL2,IL6	28 (10)
pectin		chemical drug				0.00125	IL1B,SPP1
3-methyladenine		chemical toxicant				0.00126	IL1B,IL1RL1,IL6	44 (21)
SRC (family)		group				0.00126	CCL2,IL6,ITGB3	52 (21)
EIF4EBP1		translation regulator				0.00126	CEBPD,HAMP,IL6	44 (7)
carrageenan		chemical drug				0.00126	EGR2,IL1B,IL6	46 (20)
mir-1		microRNA		-1.067	bias	0.00128	CCL2,EDN1,IL1B,IL6	12 (5)
EHMT1		transcription regulator				0.00128	CDKN1A,CEBPD,CP,IL6	41 (7)
TNFSF10		cytokine		1.961		0.00132	CD14,IL1B,IL6,SELE	44 (19)
SQSTM1		transcription regulator				0.00133	EDN1,IL1B,IL6	48 (17)
BCOR		transcription regulator				0.00133	ADM,CD44,CDKN1A
LRP1		transmembrane receptor				0.00133	CD14,IL1B,IL6	35 (16)
BRD2		kinase				0.00133	CISH,IL1B,IL6
ROCK		group				0.00141	CCL2,CDKN1A,SPP1	51 (27)
CD3 group		group				0.00141	EGR2,IL1B,SLC16A3	35 (7)
MFAP5		other				0.00141	BLOC1S5-TXNDC5,ITGB3,SPP1
DETA-NONOate		chemical reagent				0.00141	CDKN1A,IL6,S100A8	50 (24)
pioglitazone		chemical drug		-0.412		0.00142	ANGPTL4,CDKN1A,CEBPD,IL1B,IL6	39 (23)
Serpin		group				0.00146	IL1B,IL6	20 (5)
Actin		group				0.00146	CD44,IL1B
TGFBR		group				0.00146	CD44,SOCS3	33 (10)
Rac		group				0.00146	CCL2,IL6	42 (19)
SGPP1		phosphatase				0.00146	IL1B,IL6
TRAF3IP3		other				0.00146	IL1B,IL6	38 (18)
PECAM1		other				0.00146	CD44,IL6	41 (21)
RPL13A		other				0.00146	CDKN1A,S100A8
TAC4		other				0.00146	IL1B,IL6	37 (9)
MYOF		other				0.00146	IL1B,IL6	33 (7)
miR-150-5p (and other miRNAs w/seed CUCCCAA)		mature microRNA				0.00146	EDN1,EGR2
PLCE1		enzyme				0.00146	CCL2,IL6	28 (9)
TRAF4		other				0.00146	HAMP,IL6
MMP8		peptidase				0.00146	IL6,S100A8
MVP		other				0.00146	IL1B,IL6	35 (10)
FPR2	2.21	G-protein coupled receptor				0.00146	CCL2,IL6	40 (11)
ADAM15		peptidase				0.00146	CD44,IL6	18 (4)
MIA-602		chemical reagent				0.00146	IL1B,IL6
N-(3-oxododecanoyl)-homoserine lactone		chemical reagent				0.00146	IL1B,IL6
picryl chloride		chemical toxicant				0.00146	IL1B,SPP1	33 (7)
metoprolol		chemical drug				0.00146	EDN1,IL6
salmeterol		chemical drug				0.00146	IL6,SOCS3	41 (16)
ethylenediaminetetraacetic acid		chemical drug				0.00146	BCL2A1,IL1B	36 (7)
CpdX-D3		chemical reagent				0.00146	IL1B,IL6
beta-1,3-glucan		chemical drug				0.00146	IL6,ITGB3	36 (6)
FCGR2A		transmembrane receptor				0.00149	CCL2,IL1B,IL6	43 (18)
NOX4		enzyme				0.00149	CCL2,CD44,CDKN1A	53 (22)
DCN		other				0.00149	CDKN1A,IL1B,IL6	45 (24)
carboplatin		chemical drug				0.00149	CD44,CP,SPP1	38 (11)
salicylic acid		chemical drug				0.00149	CSF3,IL1B,IL6	49 (20)
ATF4		transcription regulator		1.981	bias	0.00151	CCL2,CDKN1A,IL6,OSMR,STC2	46 (11)
AMPK		complex		-1.544		0.00154	CCL2,CDKN1A,HAMP,IL6	54 (23)
mir-146		microRNA				0.00156	CCL2,IL1B,IL6	47 (23)
mir-142		microRNA				0.00156	CD93,IL1RL1,IL6
SMPD1		enzyme				0.00156	CCL2,CSF3,IL6	36 (12)
CBL		transcription regulator				0.00156	CDKN1A,IL1B,IL6	53 (25)
berberine		chemical drug		0.283		0.00159	CCL2,CDKN1A,IL1B,IL6	49 (22)
POU2F1		transcription regulator				0.00164	IL6,RNU6-1,SELE,SPP1
IRF3		transcription regulator		1.242	bias	0.00165	CCL2,FCGR1A,HELZ2,IL1B,IL6	49 (21)
CLEC4G		other				0.00165	CSF3,IL1B,IL6
ZBTB20		transcription regulator				0.00165	CISH,IL6,SOCS3
ABCA1		transporter				0.00165	CSF3,IL1B,IL6	38 (17)
TXNIP		other				0.00165	CDKN1A,IL1B,IL6	52 (24)
hydroxypropyl-beta-cyclodextrin		chemical drug				0.00165	CCL2,IL1B,IL6	45 (18)
monophosphoryl lipid A		chemical drug				0.00168	IL1B,IL6	44 (13)
clarithromycin		chemical drug				0.00168	IL1B,IL6	46 (18)
FFAR4		G-protein coupled receptor				0.00168	IL1B,IL6	31 (9)
BV6		chemical reagent				0.00168	CCL2,IL6	26 (7)
NAE1		enzyme				0.00168	CCL2,CDKN1A
TAP1		transporter				0.00168	IL1B,IL6	26 (13)
AIMP1		cytokine				0.00168	CCL2,IL1B	28 (7)
PTBP1		enzyme				0.00168	CD44,SERPINA3
PCK1		kinase				0.00168	IL1B,IL6
OCLN		other				0.00168	CCL2,CSF3
BDKRB2		G-protein coupled receptor				0.00168	CD44,EDN1	12 (3)
MAS1		G-protein coupled receptor				0.00168	IL1B,IL6	41 (14)
ENPP2		enzyme				0.00168	HAMP,IL6
intralipid		chemical drug				0.00168	ANGPTL4,HILPDA
oligomycin		chemical - endogenous non-mammalian				0.00168	IL1B,IL6	46 (18)
ginkgolide B		chemical drug				0.00168	CCL2,IL6	39 (10)
dexmedetomidine		chemical drug				0.00168	CCL2,IL6	42 (13)
chlorogenic acid		chemical drug				0.00168	CCL2,IL6	44 (19)
U18666A		chemical reagent				0.00168	IL6,S100A8	16 (4)
CALC		group				0.00168	CCL2,EDN1
bleomycin		biologic drug	Activated	2.185	bias	0.00172	CCL2,CDKN1A,IL1B,IL6,SPP1	48 (20)
MAP2K4		kinase				0.00173	CD44,CDKN1A,IL6	44 (17)
LRP6		transmembrane receptor				0.00173	IL1B,IL6,SPP1	42 (23)
PIM1		kinase				0.00173	CD44,CDKN1A,IL6	49 (22)
RGS10		enzyme				0.00173	CCL2,IL1B,IL6	39 (10)
PTPN6		phosphatase				0.00173	CD44,IL1B,IL6	41 (20)
CCL11		cytokine				0.00173	CCL2,IL1B,IL6	46 (24)
ATP		chemical - endogenous mammalian				0.00179	ADAMTS9,CD14,IL1B,IL6	35 (17)
celecoxib		chemical drug				0.00179	BCL2A1,CDKN1A,IL1B,TNFRSF10D	44 (18)
IFN Beta		group		0.473	bias	0.00179	CDKN1A,CEBPD,IL1B,IL6,SPP1	53 (23)
IL10RA		transmembrane receptor		-1.342		0.0018	EDN1,IL1B,IL6,SECTM1,SLC16A3,SOCS3	43 (7)
TSLP		cytokine				0.00182	CISH,IL6,SELE
ROCK2		kinase				0.00191	CD44,S100A8,SPP1
IL1R1		transmembrane receptor				0.00191	IL1B,IL6,SELE	40 (19)
ACSL4		enzyme				0.00191	IL6,SPP1,THBD	37 (7)
phenylbutazone		chemical drug				0.00191	CD44,CP,SPP1
thioctic acid		chemical drug				0.00191	CCL2,IL6,SELE	45 (16)
as605240		chemical drug				0.00191	IL1B,IL6	14 (3)
WP1066		chemical drug				0.00191	EDN1,IL1B	33 (7)
IL1RL2		transmembrane receptor				0.00191	IL6,S100A8
SHARPIN		other				0.00191	IL1B,IL6	40 (19)
GAS2L3		other				0.00191	CDKN1A,LIF
TNFAIP8L2		other				0.00191	IL1B,IL6	46 (16)
RAPGEF1		other				0.00191	CDKN1A,IL6	48 (20)
LY96		transmembrane receptor				0.00191	IL6,SELE	44 (16)
ATG16L1		enzyme				0.00191	IL1B,IL6	45 (23)
IGHE		other				0.00191	IL6,ZFP36
CSK		kinase				0.00191	IL1B,IL6	28 (13)
ANGPTL2		other				0.00191	IL1B,IL6	27 (7)
MAPK10		kinase				0.00191	CD44,IL6	47 (15)
OGG1		enzyme				0.00191	IL1B,IL6	37 (13)
10-nitrooleate		chemical - endogenous mammalian				0.00191	IL6,SELE
TNFRSF12A		transmembrane receptor				0.00191	CCL2,IL6	21 (7)
CXCL2		cytokine				0.00191	IL1B,IL6	39 (9)
GABBR1		G-protein coupled receptor				0.00191	IL6,SPP1	28 (7)
PRDX2		enzyme				0.00191	CCL2,HAMP
SP7		transcription regulator				0.00191	IL6,SPP1
GPR37		G-protein coupled receptor				0.00191	IL1B,IL6	15 (5)
101.10 peptide		chemical reagent				0.00191	IL1B,IL6	34 (13)
cyclopiazonic acid		chemical - endogenous non-mammalian				0.00191	BCL2A1,IL6	32 (6)
BAY 61-3606		chemical drug				0.00191	IL1B,IL6	41 (11)
erythromycin		chemical drug				0.00191	IL1B,IL6	36 (12)
Hif		complex				0.00191	ANGPTL4,HAMP
adenosine		chemical - endogenous mammalian				0.002	IL1B,IL6,SOCS3	46 (19)
LATS2		kinase				0.002	CD14,CDKN1A,SPP1
HIC1		transcription regulator				0.002	CDKN1A,LIF,SPP1
pravastatin		chemical drug				0.002	CCL2,IL1B,IL6	44 (22)
NR0B2		ligand-dependent nuclear receptor				0.002	CDKN1A,IL1B,IL6,SPP1	41 (21)
MIF		cytokine				0.00206	CCL2,CD44,IL1B,IL6	46 (17)
NCOR2		transcription regulator				0.0021	CDKN1A,IL1B,IL6	44 (20)
PTGES		enzyme				0.0021	CDKN1A,IL1B,IL6	48 (20)
RUNX3		transcription regulator				0.00212	CDKN1A,IL1B,SPP1,STC2
leukotriene C4		chemical - endogenous mammalian				0.00216	CCL2,EGR2
15-epi-lipoxin A4		chemical - endogenous mammalian				0.00216	FPR2,IL6
3-deoxy-2-octulosonic acid(2)-lipid A		chemical - endogenous non-mammalian				0.00216	IL1B,IL6	41 (13)
ADP		chemical - endogenous mammalian				0.00216	IL1B,IL6	34 (19)
C1QTNF1		other				0.00216	IL1B,IL6
SERPINC1		enzyme				0.00216	BCL2A1,IL6	32 (6)
PFKFB3		kinase				0.00216	IL1B,IL6	31 (7)
TNFRSF6B	21.342	transmembrane receptor				0.00216	IL6,TNFRSF6B
STK3		kinase				0.00216	IL6,SPP1	37 (7)
FSTL1		other				0.00216	IL1B,IL6	31 (7)
ARG1		enzyme				0.00216	CDKN1A,IL6	21 (7)
NRP1		transmembrane receptor				0.00216	IL1B,IL6	43 (14)
PLA2G2A		enzyme				0.00216	CD44,IL6	31 (7)
BCL10		transcription regulator				0.00216	CD44,IL6	40 (17)
S1PR3		G-protein coupled receptor				0.00216	CD44,IL1B	38 (14)
IFIT2		other				0.00216	IL1B,IL6	17 (4)
DAXX		transcription regulator				0.00216	CDKN1A,IL6	43 (18)
CAMK2D		kinase				0.00216	IL1RL1,IL6
SMAD6		transcription regulator				0.00216	IL6,SPP1	37 (11)
IL19		cytokine				0.00216	CCL2,IL6	27 (7)
silicon dioxide		chemical drug				0.00216	CCL2,IL1B	48 (17)
D609		chemical reagent				0.00216	CCL2,IL6	44 (20)
zearalenone		chemical toxicant				0.00216	IL1B,IL6
SB-431542		chemical reagent	Inhibited	-2		0.00224	CD14,CD44,GADD45B,SPP1	40 (7)
WBP2		transcription regulator		-1		0.0023	CSF3,IL1B,ITGB3,SLC16A3
IRF2		transcription regulator		0.862	bias	0.0023	CD14,CDKN1A,IL1B,IL6	47 (21)
SIRT1		transcription regulator		-1.28	bias	0.00233	CDKN1A,HELZ2,IL1B,IL6,RGS16,SOCS3,THBD	42 (23)
sunitinib		chemical drug				0.0024	CD44,CDKN1A,ITGB3	36 (11)
PTK2		kinase				0.0024	CDKN1A,IL6,SPP1	49 (25)
TRIM28		transcription regulator				0.0024	HAMP,IL6,S100A9
BACH2		transcription regulator				0.0024	IL6,S100A8,S100A9	37 (7)
rotenone		chemical toxicant				0.0024	HAMP,IL1B,IL6	39 (18)
glycine		chemical - endogenous mammalian				0.00242	CDKN1A,IL1B	44 (17)
8-(4-chlorophenylthio)-guanosine-3', 5'-cyclic monophosphate		chemical reagent				0.00242	CDKN1A,IL6	40 (14)
Angiotensin II receptor type 1		group				0.00242	CCL2,EDN1	33 (7)
BMS-345541		chemical drug				0.00242	IL1B,IL6	17 (9)
HCAR2		G-protein coupled receptor				0.00242	IL1B,IL6	25 (9)
LRBA		other				0.00242	IL1B,IL6	39 (9)
CRBN		enzyme				0.00242	IL1B,IL6	44 (16)
tofacitinib		chemical drug				0.00242	CCL2,IL6	29 (10)
elastase		group				0.00242	IL1B,IL6	31 (11)
ghrelin		biologic drug				0.00242	IL1B,IL6	22 (7)
S100B		other				0.00242	CDKN1A,IL1B	43 (23)
TAF1		transcription regulator				0.00242	BCL2A1,HAMP
CD70		cytokine				0.00242	BCL2A1,CD44	21 (7)
TACR1		G-protein coupled receptor				0.00242	IL1B,IL6	49 (22)
CXCL3		cytokine				0.00242	IL1B,IL6	44 (21)
INT-767		chemical drug				0.00242	IL1B,IL6
SH3BP2		other				0.00242	CD44,ITGB3	33 (7)
PCSK1		peptidase				0.00242	IL1B,IL6	12 (6)
superoxide		chemical - endogenous mammalian				0.00242	IL1B,IL6	48 (23)
cerulenin		chemical drug				0.00242	CDKN1A,IL1B
magnolol		chemical - endogenous non-mammalian				0.00242	CDKN1A,IL6	49 (20)
clenbuterol		chemical drug				0.00242	IL1B,SOCS3
trichostatin A		chemical drug		-0.452		0.00244	BCL2A1,CCL2,CD14,CD44,CDKN1A,CISH,IL1B,IL6,SELE,SPP1,STC2	48 (19)
PARP1		enzyme				0.00249	CDKN1A,IL1B,IL6,LIF	50 (20)
metformin		chemical drug		-1.971		0.0025	CCL2,GADD45B,IL1B,IL6,SOCS3	41 (20)
infliximab		biologic drug				0.00251	EDN1,IL1B,MT1X
dactolisib		chemical drug				0.00251	CDKN1A,SLC16A3,STC1
TSH		complex				0.00251	CDKN1A,IL6,SOCS3	51 (24)
SGK1		kinase				0.00251	CDKN1A,IL6,LIF	49 (19)
pirinixic acid		chemical toxicant		1.079	bias	0.00254	ANGPTL4,CCL2,CDKN1A,GADD45B,HILPDA,IL1B,IL6	47 (22)
L-glutamic acid		chemical - endogenous mammalian		1.98	bias	0.00255	CDKN1A,GADD45B,IL1B,LIF	47 (18)
arsenic trioxide		chemical drug		1.778		0.00257	BCL2A1,CCL2,CD44,CDKN1A,MT1X,S100A8	49 (26)
FST		other				0.00262	IL6,LIF,SERPINA1
NRIP1		transcription regulator				0.00262	CDKN1A,IL1B,IL6	51 (23)
cytarabine		chemical drug				0.00262	CDKN1A,IL1B,IL6	46 (24)
CX3CL1		cytokine		-1.067		0.00262	CCL2,IL1B,IL6,SPP1	48 (22)
CCND1		transcription regulator	Activated	2.219		0.00265	CD44,CDKN1A,GPRC5A,ITGB3,MAFF,SPP1	29 (10)
Creb		group				0.00268	ADM,CD14,CDKN1A,CEBPD,IL1B,IL6	39 (11)
neomycin		chemical drug				0.0027	IL1B,IL6	44 (21)
prostaglandin E1		chemical - endogenous mammalian				0.0027	CD14,IL6	27 (7)
MFN2		enzyme				0.0027	IL1B,IL6	40 (20)
UNC93B1		other				0.0027	IL1B,IL6	41 (13)
TFEC		transcription regulator				0.0027	IL6,S100A9
ZBP1		other				0.0027	IL1B,IL6	41 (11)
miR-486-5p (and other miRNAs w/seed CCUGUAC)		mature microRNA				0.0027	EMP1,GABRE
CRHR1		G-protein coupled receptor				0.0027	EDN1,HAMP
PTGIS		enzyme				0.0027	IL1B,IL6
N4BP1		enzyme				0.0027	CSF3,IL6
PAEP		other				0.0027	EDN1,IL1RL1
PDCD4		other				0.0027	IL1B,IL6	45 (17)
MAPKAPK3		kinase				0.0027	IL6,ZFP36
metyrapone		chemical drug				0.0027	IL1B,IL6	26 (9)
MR-409		chemical reagent				0.0027	IL1B,IL6
vitamin K2		chemical drug				0.0027	CD14,SPP1
taxifolin		chemical - endogenous non-mammalian				0.0027	IL1B,IL6	29 (7)
CpdX		chemical reagent				0.0027	IL1B,IL6
27-hydroxycholesterol		chemical - endogenous mammalian				0.0027	CCL2,IL1B	35 (8)
NFATC3		transcription regulator				0.00273	EDN1,EGR2,IL6
3,3'-diindolylmethane		chemical drug				0.00273	CDKN1A,IL1B,IL6	49 (23)
monocrotaline		chemical toxicant				0.00273	IL1B,IL6,SPP1	39 (15)
HDAC4		transcription regulator				0.00276	ANGPTL4,CDKN1A,EGR2,IL6	21 (8)
HNF4A		transcription regulator		0.395		0.00276	CDKN1A,CEBPD,CHI3L1,CP,DEPP1,GABRE,GADD45B,IFI30,IL6,MPZL2,MT1X,OSMR,S100A9,SBNO2,SERPINA1,SERPINA3,SPP1,ZFP36	47 (10)
SOX11		transcription regulator	Activated	2	bias	0.00283	CP,HILPDA,IL1RL1,IL6
miR-21-5p (and other miRNAs w/seed AGCUUAU)		mature microRNA				0.00297	CDKN1A,IL1B,IL6	51 (23)
SMARCA2		transcription regulator				0.00297	CD44,CP,IL6
USF2		transcription regulator				0.00297	CHI3L1,HAMP,SPP1
glutathione		chemical - endogenous mammalian				0.00297	CDKN1A,IL1B,IL6	46 (21)
Mek		group		1.852	bias	0.00297	CDKN1A,EGR2,IL1B,IL6,ITGB3,MAFF	52 (22)
cyclooxygenase		group				0.00299	IL6,LIF
dacinostat		chemical drug				0.00299	CDKN1A,CEBPD
ERVW-1		other				0.00299	CDKN1A,IL6
NOD1		other				0.00299	IL1B,IL6	34 (19)
MSR1		transmembrane receptor				0.00299	IL1B,IL6	47 (25)
STAT3 inhibitor VI		chemical reagent				0.00299	EDN1,IL6
mir-486		microRNA				0.00299	EMP1,GABRE
COX4I1		enzyme				0.00299	IL1B,IL6	32 (11)
GFI1B		transcription regulator				0.00299	CDKN1A,SOCS3
HOXD3		transcription regulator				0.00299	HAMP,ITGB3
BID		other				0.00299	IL1B,IL6	39 (19)
HNRNPA1		other				0.00299	CD44,IL6
HRG		other				0.00299	FCGR1A,SPP1
YAP/TAZ		group				0.00299	IL1B,IL6
prazosin		chemical drug				0.00299	CCL2,IL6	42 (14)
zymosan A		chemical - endogenous non-mammalian				0.00299	IL1B,IL6	37 (11)
S-(2,3-bispalmitoyloxypropyl)-cysteine-GDPKHPKSF		chemical reagent				0.00299	CCL2,IL6	39 (13)
verteporfin		chemical drug				0.00299	CDKN1A,IL6	35 (13)
chitin		chemical - endogenous non-mammalian				0.00299	IL1B,IL6
finasteride		chemical drug				0.00299	EDN1,IL6	19 (3)
ADCYAP1		other	Activated	2.102		0.003	CEBPD,EGR2,IL6,SERPINA3,SOCS3	50 (23)
ERN1		kinase				0.00305	CEBPD,IL1B,IL6,MPZL2	35 (9)
TO-901317		chemical reagent		-1.154	bias	0.00306	ADM,CCL2,IL1B,IL6,SERPINA3	50 (20)
mir-181		microRNA				0.00309	ADM,IL1B,IL6	43 (12)
TBP		transcription regulator				0.00309	BCL2A1,CDKN1A,RNU6-1	3 (3)
MAP2K3		kinase				0.00309	CDKN1A,IL1B,IL6	50 (22)
silibinin		chemical drug				0.00309	CD44,CDKN1A,IL6	46 (19)
Notch		group				0.0032	ADM,CDKN1A,GADD45B,IL6	39 (16)
TEAD1		transcription regulator				0.00321	ADM,CDKN1A,EDN1
GNA14		enzyme				0.00321	ADM,IL6,LIF
SHC1		other				0.00321	CDKN1A,SELE,THBD	40 (11)
MMP2		peptidase				0.00321	CD44,CDKN1A,IL1B	42 (17)
clopidogrel		chemical drug				0.00321	CCL2,RGS16,STC2
gemfibrozil		chemical drug				0.00321	IL1B,IL6,SOCS3	46 (20)
carbon tetrachloride		chemical toxicant	Activated	2.201	bias	0.00323	CDKN1A,GADD45B,IL1B,IL6,SPP1	47 (25)
YAP1		transcription regulator		1.561	bias	0.00323	CDKN1A,CSF3,EDN1,EGR2,IL1B,IL6	51 (21)
TERT		enzyme				0.00328	CDKN1A,IL1B,IL6,SPP1	45 (20)
TNFSF13B		cytokine		1.964	bias	0.00328	BCL2A1,CCL2,FPR2,SPP1	50 (17)
morphine		chemical drug		1.827	bias	0.00328	ADM,CDKN1A,IL1B,IL6	42 (25)
11,12-epoxyeicosatrienoic acid		chemical - endogenous mammalian				0.0033	CD44,SELE
DUSP11		phosphatase				0.0033	IL1B,IL6	21 (8)
Ras homolog		group				0.0033	CDKN1A,ITGB3
Aldose Reductase		group				0.0033	IL1B,IL6	44 (19)
TCF/LEF		group				0.0033	IL1B,IL6
PADI2		enzyme				0.0033	ADAMTS9,IL6
Collagen type IV		complex				0.0033	CCL2,ITGB3	28 (6)
CYP2E1		enzyme				0.0033	CD14,IL6
MED12		transcription regulator				0.0033	EGR2,LIF
MC4R		G-protein coupled receptor				0.0033	HAMP,IL6
ELK4		transcription regulator				0.0033	CCL2,EGR2
TRIM3		enzyme				0.0033	IL1B,IL6	40 (7)
ACKR1		G-protein coupled receptor				0.0033	CCL2,SELE
IDO1		enzyme				0.0033	FCGR1A,IL6
MGLL		enzyme				0.0033	HAMP,IL6
RNASE1		enzyme				0.0033	CCL2,IL6
NLRC5		transcription regulator				0.0033	IL1B,IL6	44 (22)
DLX3		transcription regulator				0.0033	CDKN1A,S100A9
PDK4		kinase				0.0033	IL1B,IL6	33 (9)
HMGA2		enzyme				0.0033	BCL2A1,SPP1
ST8SIA1		enzyme				0.0033	CDKN1A,IL1B
tranilast		chemical drug				0.0033	CDKN1A,IL6	42 (13)
epirubicin		chemical drug				0.0033	IL1B,IL6	31 (11)
idarubicin		chemical drug				0.0033	CDKN1A,IL1B
ADAM17		peptidase				0.00334	CSF3,IL6,SOCS3	51 (21)
mir-27		microRNA				0.00334	EDN1,IL1B,IL6	49 (18)
ATM		kinase				0.00334	CDKN1A,GADD45B,IL6	50 (14)
JAG1		growth factor				0.00334	CDKN1A,ITGB3,SPP1	32 (7)
GDF11		growth factor				0.00334	IL1B,IL6,SPP1	31 (9)
azoxymethane		chemical toxicant				0.00334	CDKN1A,IL1B,IL6	48 (24)
Z-LLL-CHO		chemical - protease inhibitor		0.539	bias	0.00337	CCL2,CDKN1A,CISH,IL1B,IL6,YBX3	46 (22)
BRD4		kinase				0.00344	IL6,SELE,SPP1,STC2	20 (8)
halofuginone		chemical drug				0.00344	CD44,CP,EMP1,SPP1
SIRT6		enzyme				0.00347	IL1B,IL1RL1,IL6	49 (26)
CHD4		enzyme				0.00347	ANGPTL4,CDKN1A,SOCS3	41 (8)
FLT3LG		cytokine				0.00347	FCGR1A,IL1B,IL1RL1
sulindac sulfide		chemical drug				0.00347	CDKN1A,STC1,STC2
26s Proteasome		complex		0.368	bias	0.00352	CCL2,CDKN1A,IL6,SOCS3	47 (26)
D-glucose		chemical - endogenous mammalian	Activated	2.157		0.00353	CCL2,CDKN1A,EDN1,IL1B,IL6,NPAS4,S100A8,SELE,SPP1	46 (19)
corticosteroid		chemical drug				0.0036	DEFA1 (includes others),IL6,MAFF
PIK3CA		kinase				0.0036	CD14,CD44,CEBPD
ETS2		transcription regulator				0.0036	CDKN1A,CSF3,SPP1	25 (6)
25-hydroxycholesterol		chemical reagent				0.0036	IL1B,IL6,MAFF	37 (11)
CaMKII		complex				0.00362	CD44,IL1B	30 (8)
Tnf receptor		group				0.00362	IL6,SELE	42 (19)
cis-urocanic acid		chemical drug				0.00362	GADD45B,IL6
ITGA9		other				0.00362	IL1B,IL6	41 (16)
SPHK2		kinase				0.00362	CDKN1A,IL6	29 (13)
ODC1		enzyme				0.00362	IL1B,IL6	33 (13)
MAP3K5		kinase				0.00362	CDKN1A,IL6	38 (19)
CCL4		cytokine				0.00362	CCL2,IL6	47 (22)
TNFSF9		cytokine				0.00362	CD14,IL6	11 (3)
RPS6KA5		kinase				0.00362	IL1B,IL6	22 (10)
ASIP		other				0.00362	IL1B,IL6	37 (10)
PTPN3		phosphatase				0.00362	ANGPTL4,CDKN1A
pevonedistat		chemical drug				0.00362	CCL2,IL6	33 (7)
PPIA		enzyme				0.00362	IL1B,IL6	38 (17)
2-mercaptoacetate		chemical drug				0.00362	IL1B,IL6	31 (5)
3-aminobenzamide		chemical toxicant				0.00362	CDKN1A,IL1B	38 (15)
edaravone		chemical drug				0.00362	CCL2,IL6	44 (19)
coenzyme Q10		chemical drug				0.00362	IL1B,IL6
alendronic acid		chemical drug				0.00362	IL1B,IL6	16 (11)
zinc sulfate		chemical drug				0.00362	IL1B,IL6	36 (12)
mezerein		chemical - endogenous non-mammalian				0.00362	CDKN1A,RGS16
wogonin		chemical - endogenous non-mammalian				0.00362	CCL2,CDKN1A	39 (15)
naltrexone		chemical drug				0.00362	IL1B,IL6	15 (5)
SMAD7		transcription regulator		-1.966	bias	0.00378	CCL2,CDKN1A,HAMP,IL1B	47 (25)
ADIPOQ		other		0.232		0.00383	CCL2,CDKN1A,IL1B,IL6,SOCS3	47 (23)
miR-199a-5p (and other miRNAs w/seed CCAGUGU)		mature microRNA				0.00388	CDKN1A,GPRC5A,ITGB3
MAP2K6		kinase				0.00388	CCL2,CDKN1A,IL6	49 (21)
TFAP2C		transcription regulator				0.00388	CD44,CDKN1A,MT1X
gemcitabine		chemical drug				0.00388	CDKN1A,IL1B,TNFRSF6B	21 (7)
CD200		other				0.00395	IL1B,IL6	31 (7)
FGF4		growth factor				0.00395	CDKN1A,CSF3
mir-101		microRNA				0.00395	IL1B,IL6
LTB		cytokine				0.00395	IL1B,IL6	37 (10)
MBP		other				0.00395	CCL2,IL6	31 (7)
Tnfsf9		other				0.00395	EGR2,IL6
TFPI2		other				0.00395	GADD45B,IL6
RAPGEF3		other				0.00395	SOCS3,SPP1
SCGB1A1		cytokine				0.00395	S100A8,S100A9
epicatechin gallate		chemical drug				0.00395	CDKN1A,IL6	47 (21)
Ro41-5253		chemical reagent				0.00395	CDKN1A,THBD	29 (9)
1-chloro-2,4-dinitrobenzene		chemical drug				0.00395	IL1B,IL6	41 (10)
evodiamine		chemical - endogenous non-mammalian				0.00395	BCL2A1,SELE
beta-glycerophosphoric acid		chemical - endogenous mammalian				0.00395	CDKN1A,SPP1	15 (4)
tauroursodeoxycholic acid		chemical - endogenous mammalian				0.00395	IL1B,IL6	43 (19)
17-alpha-ethinylestradiol		chemical drug		1.067	bias	0.00395	CDKN1A,IFI30,MARCO,SLC11A1
P11 peptide antagonist		chemical reagent				0.00409	IL6
acetoacetyl-coenzyme A		chemical - endogenous mammalian				0.00409	IL1B
N(6)-methyl-2'-deoxyadenosine		chemical reagent				0.00409	SOCS3
beta-escin		chemical drug				0.00409	CDKN1A
GPR176		G-protein coupled receptor				0.00409	HAMP
GPSM3		other				0.00409	IL1B
euxanthone		chemical - endogenous non-mammalian				0.00409	STC1
PI3K p85		group				0.00409	IL6
IRAK1/4		group				0.00409	IL1B
N-formyl-Nle-Leu-Phe		chemical reagent				0.00409	FPR1
NAV2-AS6		other				0.00409	IL6
bovine testicular hyaluronidase		biologic drug				0.00409	CD44
AACS		enzyme				0.00409	HAMP
HCG11		other				0.00409	CDKN1A
LINC00475		other				0.00409	CDKN1A
Daf		group				0.00409	IL6
NPRL2		kinase				0.00409	HAMP
CPTP		transporter				0.00409	IL1B
TAS2R16		G-protein coupled receptor				0.00409	HAMP
CARD17		other				0.00409	IL1B
GPR63		G-protein coupled receptor				0.00409	HAMP
Il1bos		other				0.00409	IL1B
TRIP4		transcription regulator				0.00409	HAMP
TTBK2		kinase				0.00409	HAMP
PELI3		enzyme				0.00409	IL1B
TEX14		kinase				0.00409	HAMP
CMPK2		kinase				0.00409	IL1B
CPNE4		other				0.00409	HAMP
ARMC10		other				0.00409	CDKN1A
GPR75		G-protein coupled receptor				0.00409	HAMP
FKBPL		other				0.00409	CDKN1A
CYBC1		other				0.00409	IL1B
TBL3		peptidase				0.00409	HAMP
ZBTB7C		transcription regulator				0.00409	CDKN1A
EOLA1/EOLA2		other				0.00409	IL6
CPNE2		other				0.00409	HAMP
SCYL1		kinase				0.00409	HAMP
ADGRF1		G-protein coupled receptor				0.00409	HAMP
DAGLA		enzyme				0.00409	IL1B
ABCC5		transporter				0.00409	HAMP
canakinumab		biologic drug				0.00409	IL1B
LTN1		enzyme				0.00409	HAMP
PSTPIP2		other				0.00409	IL1B
Ctf2		cytokine				0.00409	SOCS3
GPR78		G-protein coupled receptor				0.00409	HAMP
EBF4		transcription regulator				0.00409	CDKN1A
P2RY10		G-protein coupled receptor				0.00409	HAMP
CXXC1		transcription regulator				0.00409	CDKN1A
CDH23		transporter				0.00409	HAMP
WDR83		other				0.00409	IL6
ZBTB8A		other				0.00409	CDKN1A
MAPK4		kinase				0.00409	HAMP
HASPIN		kinase				0.00409	CDKN1A
MLLT11		other				0.00409	CD44
SYT15		transporter				0.00409	HAMP
NLRP7		other				0.00409	IL1B
RASAL1		other				0.00409	HAMP
CDH12		other				0.00409	HAMP
CLIC1		ion channel				0.00409	IL1B
CHMP1A		peptidase				0.00409	HAMP
ADAP1		other				0.00409	HAMP
LRRC4C		other				0.00409	IL6
SLC39A13		transporter				0.00409	MT1A
ADGRL3		G-protein coupled receptor				0.00409	HAMP
SHOC2		other				0.00409	HAMP
DEFB126		other				0.00409	HAMP
PSG3		other				0.00409	HAMP
GPR85		G-protein coupled receptor				0.00409	HAMP
TXNDC2		enzyme				0.00409	IL6
CAMKV		kinase				0.00409	HAMP
ZSCAN26		transcription regulator				0.00409	HAMP
1810058I24Rik		other				0.00409	IL1B
FGD4		other				0.00409	HAMP
7-bromoindirubin-3'-oxime		chemical - kinase inhibitor				0.00409	CDKN1A
inolitazone		chemical drug				0.00409	CDKN1A
PARD3		other				0.00409	IL6
CSNK1D		kinase				0.00409	HAMP
DLAT		enzyme				0.00409	CISH
ZNF354A		transcription regulator				0.00409	HAMP
TRO		other				0.00409	HAMP
INPP5A		phosphatase				0.00409	HAMP
BTF3		transcription regulator				0.00409	HAMP
DOK5		other				0.00409	HAMP
CDC42EP5		other				0.00409	HAMP
CABLES1		other				0.00409	CDKN1A
GNG11		enzyme				0.00409	HAMP
CDT1		other				0.00409	CDKN1A
RAB27A		enzyme				0.00409	CD44
CFHR5		other				0.00409	HAMP
ACVR2B		kinase				0.00409	CDKN1A
flunixin meglumine		chemical drug				0.00409	IL6
SOCS5		cytokine				0.00409	IL6
miR-523-3p (miRNAs w/seed AACGCGC)		mature microRNA				0.00409	CDKN1A
COTL1		other				0.00409	HAMP
AQUAPORIN		group				0.00409	IL1B
SYTL5		other				0.00409	HAMP
SYTL1		enzyme				0.00409	HAMP
CHST1		enzyme				0.00409	HAMP
BUB1		kinase				0.00409	HAMP
ZBTB5		transcription regulator				0.00409	CDKN1A
CSRP1		other				0.00409	HAMP
DHX8		enzyme				0.00409	CDKN1A
SIGLEC16		other				0.00409	IL6
ZNF141		transcription regulator				0.00409	HAMP
ZNF274		transcription regulator				0.00409	HAMP
Muc16		other				0.00409	IL6
GRIK2		ion channel				0.00409	HAMP
GIPC2		other				0.00409	HAMP
dimethyl fumarate/ethyl fumarate		chemical drug				0.00409	SELE
DNASE1L3		enzyme				0.00409	CDKN1A
KCNH2		ion channel				0.00409	HAMP
LGALS4		other				0.00409	IL6
RASAL2		other				0.00409	HAMP
CCNI		other				0.00409	CDKN1A
BANF1		other				0.00409	S100A9
FXYD1		ion channel				0.00409	CDKN1A
PLA2G4B		enzyme				0.00409	HAMP
NMUR1		G-protein coupled receptor				0.00409	HAMP
SYT3		transporter				0.00409	HAMP
GRAMD4		other				0.00409	IL6
RASA4		other				0.00409	HAMP
ZNF132		transcription regulator				0.00409	HAMP
GNG4		enzyme				0.00409	HAMP
Uox		enzyme				0.00409	IL1B
CLC		enzyme				0.00409	IL1B
GPR6		G-protein coupled receptor				0.00409	HAMP
HK1		kinase				0.00409	IL1B
ZNF184		transcription regulator				0.00409	S100A9
XPO7		transporter				0.00409	CDKN1A
PKHD1		other				0.00409	HAMP
ING3		other				0.00409	CDKN1A
PDPN		other				0.00409	CD44
CNKSR1		other				0.00409	HAMP
SUPT6H		transcription regulator				0.00409	HAMP
SYT10		transporter				0.00409	HAMP
PIK3R4		kinase				0.00409	HAMP
ARL6IP5		other				0.00409	ITGB3
TPST1		enzyme				0.00409	IL6
CARD16		other				0.00409	IL1B
JADE1		transcription regulator				0.00409	CDKN1A
CARD18		other				0.00409	IL1B
CDA		enzyme				0.00409	HAMP
S1PR5		G-protein coupled receptor				0.00409	HAMP
F12		peptidase				0.00409	IL1B
crenolanib		chemical drug				0.00409	IL6
C8A		other				0.00409	HAMP
quercetin-3-methyl ether		chemical reagent				0.00409	IL1B
UBE2E1		enzyme				0.00409	CDKN1A
TLK2		kinase				0.00409	HAMP
TESK1		kinase				0.00409	HAMP
quercetin-3,4'-dimethyl ether		chemical reagent				0.00409	IL1B
CUL9		other				0.00409	CDKN1A
CDKL2		kinase				0.00409	CD44
Prg4		other				0.00409	IL6
SRRM1		other				0.00409	CD44
SCML2		transcription regulator				0.00409	CDKN1A
BMP8B		growth factor				0.00409	HAMP
IRS4		other				0.00409	HAMP
Marcks		other				0.00409	IL6
NPY4R/NPY4R2		G-protein coupled receptor				0.00409	HAMP
Nlrp1a		other				0.00409	IL1B
TNNT3		other				0.00409	HAMP
[truncated: 2,002 more rows]

## Sheet: NAc
Supplementary Table 5: Upstream regulator analysis performed using IPA with a z-score threshold of -2 and +2 by linking DEGs of tetrapartite brain regions through coordinated expression predicted the below upstream transcriptional regulators potentially regulating the DEGs. Each sheet provides predicted upstream transcriptional regulators for respective brain regions.
Upstream Regulator	Expr Log Ratio	Molecule Type	Predicted Activation State	Activation z-score	p-value of overlap	Target Molecules in Dataset	Mechanistic Network
TNF		cytokine	Activated	5.451	3.51e-20	ADM,ANGPTL4,BCL2A1,CCL2,CD209,CDKN1A,CEBPA,CH25H,CHI3L1,CHI3L2,CISH,CP,CRISPLD2,CSF3,CXCL2,CXCR2,DEPP1,DUSP2,EDN1,EMP1,FCAR,FPR1,FPR2,GADD45A,GADD45B,GNAS-AS1,GPR84,HDC,IL1B,IL1RL1,IL4R,IL6,ITGB3,LIF,LRG1,MAFF,MEFV,MT1A,NGFR,OSM,OSMR,P2RY6,PLA2G3,S100A12,S100A8,S100A9,SCUBE1,SELE,SELP,SERPINA3,SLC11A1,SOCS3,STEAP4,THBD,THBS1,TLR2,TM4SF1,TNFRSF10D,TNFRSF6B,TRIM63,ZFP36	83 (18)
lipopolysaccharide		chemical drug	Activated	5.814	6.82e-20	ADGRE1,ADGRE2,ADM,ADRA2A,ANGPTL4,ANKRD22,BCL2A1,CCL2,CCL8,CD209,CDKN1A,CEBPA,CH25H,CHI3L1,CISH,CP,CR2,CSF3,CXCL2,CXCR2,DUSP2,EDN1,FCGR1A,FCGR3A/FCGR3B,FCRLA,FPR1,FPR2,GADD45A,GADD45B,GPR84,HAMP,HDC,HTR1A,IL1B,IL4R,IL6,KCNJ15,LIF,MAFF,MEFV,NFIL3,NGFR,OSM,OSMR,P2RY6,RAB3B,S100A12,S100A8,S100A9,SCUBE1,SECTM1,SELE,SELP,SERPINA1,SERPINA3,SLC11A1,SLC39A14,SOCS3,STEAP4,THBD,THBS1,TLR2,TM4SF1,TNFRSF10D,T…	94 (17)
OSM	1.202	cytokine	Activated	4.794	7.74e-17	CCL2,CDKN1A,CEBPA,CH25H,CHI3L1,CHI3L2,CISH,CSF3,CXCL2,HAMP,HSPB3,IL1B,IL4R,IL6,LIF,LRG1,MPZL2,MT1X,OSM,OSMR,S100A12,S100A8,S100A9,SELE,SELP,SERPINA1,SERPINA3,SOCS3,TLR2,TM4SF1,ZFP36	68 (19)
IL10		cytokine		1.309	3.11e-16	ADM,BCL2A1,CCL2,CD209,CDKN1A,CHI3L2,CR1,CSF3,CXCL2,DEPP1,FCGR1A,FCGR2A,FCGR3A/FCGR3B,FPR1,IFI30,IL1B,IL4R,IL6,LIF,MEFV,OSM,S100A8,S100A9,SELE,SLC11A1,SOCS3,TLR2,ZFP36	78 (18)
IFNG		cytokine	Activated	5.199	8.3e-16	ADAMTS9,ADM,ADRA2A,ANGPTL4,BCL2A1,CCL2,CCL8,CD209,CDKN1A,CEBPA,CH25H,CHI3L2,CISH,CP,CSF3,CXCL2,DEPP1,EDN1,FCGR1A,FCGR1B,FCGR2A,FCGR3A/FCGR3B,FPR2,GADD45B,GNAS-AS1,IFI30,IL1B,IL1RL1,IL4R,IL6,ITGB3,LIF,MAFF,MEFV,NCALD,OSM,P2RY6,S100A8,S100A9,SCUBE1,SELE,SELP,SERPINA1,SLC11A1,SOCS3,THBS1,TLR2,ZFP36	85 (18)
tetradecanoylphorbol acetate		chemical drug	Activated	4.192	1.92e-15	ADCYAP1,ADM,ANGPTL4,BCL2A1,CCL2,CD209,CDKN1A,CEBPA,CH25H,CHRNA6,CR2,CSF3,CXCL2,CXCR2,DUSP2,FCGR1A,GADD45B,GPRC5A,HDC,HTR1A,IL1B,IL6,ITGB3,KREMEN2,LIF,MEFV,NFIL3,OSM,S100A8,S100A9,SELE,SELP,SERPINA1,SERPINA3,SLC11A1,SLC6A7,SOCS3,TEAD4,THBS1,TLR2,TNFRSF6B,ZFP36	78 (18)
IL1B	2.641	cytokine	Activated	4.868	9.12e-15	ADM,ANGPTL4,BCL2A1,CCL2,CCL8,CDKN1A,CEBPA,CHI3L1,CISH,CP,CSF3,CXCL2,EDN1,FPR2,GADD45A,GADD45B,GNAS-AS1,HAMP,IL1B,IL1RL1,IL4R,IL6,ITGB3,LIF,MEFV,NFIL3,OSM,OSMR,PLA2G3,S100A8,S100A9,SCUBE1,SELE,SERPINA3,SOCS3,THBD,THBS1,TLR2,ZFP36	87 (19)
IL4		cytokine	Activated	4.051	2.34e-14	ADGRE1,APOLD1,CCL2,CCL8,CD209,CDKN1A,CISH,CR2,CRISPLD2,CSF3,CXCL2,CXCR2,FCAR,FCGR1A,FCGR2A,FCGR3A/FCGR3B,FPR1,FPR2,GADD45B,GPR84,HDC,HILPDA,IFI30,IL1B,IL1RL1,IL4R,IL6,ITGB3,LIF,MEFV,NFIL3,OSM,S100A8,S100A9,SELE,SELP,SOCS3,STC2,THBD,TLR2,ZFP36	76 (15)
Immunoglobulin		complex	Inhibited	-2.335	5.29e-14	ADM,BCL2A1,CCL2,CCL8,CD93,CH25H,CISH,CRISPLD2,CXCL2,CXCR2,FCGR1A,FCGR2A,FCGR3A/FCGR3B,FPR1,IFI30,IL1B,IL4R,IL6,MAFF,NFIL3,OSM,PLA2G3,S100A12,S100A8,S100A9,SELE,SELP,SERPINA3,SLC11A1,SLC39A14,SOCS3,THBD,TLR2,YBX3	73 (19)
STAT3		transcription regulator	Activated	4.182	1.08e-13	ADM,ANGPTL4,CCL2,CD209,CDKN1A,CEBPA,CHI3L1,CSF3,CXCL2,CXCR2,EDN1,FCGR1A,GADD45A,HAMP,IFI30,IL1B,IL4R,IL6,LIF,MAGEL2,OTX2,S100A9,SELP,SERPINA1,SERPINA3,SOCS3,STC2,THBD,THBS1,ZFP36	81 (19)
IL17RA		transmembrane receptor	Activated	3.1	3.71e-13	CSF3,CXCL2,CXCR2,HAMP,IL1B,IL6,S100A8,S100A9,SELE,SELP	67 (17)
dexamethasone		chemical drug		1.292	9.7e-13	ADGRG3,ADM,ADRA2A,ANGPTL4,BCL2A1,CCL2,CD209,CDKN1A,CEBPA,CHI3L1,CISH,CP,CR1,CR2,CRISPLD2,CXCL2,DEPP1,DLK1,EDN1,FCAR,FPR2,GADD45A,GADD45B,GPR84,HILPDA,IL1B,IL1RL1,IL4R,IL6,ITGB3,KCNJ15,LIF,LILRA5,MAFF,MT1M,MT1X,NFIL3,NGFR,OSM,S100A8,S100A9,SELE,SERPINA1,SERPINA3,SLC18A3,SLC2A5,SOCS3,TEAD4,THBD,THBS1,TLR2,TRIM63,TTR,ZFP36	93 (21)
IL6	3.008	cytokine	Activated	4.88	1.1e-12	ADGRE1,ADM,CCL2,CD209,CDKN1A,CEBPA,CISH,CP,CXCL2,FCGR1A,FPR2,GADD45A,GADD45B,HAMP,IL1B,IL1RL1,IL4R,IL6,ITGB3,LIF,LRG1,S100A9,SELP,SERPINA1,SERPINA3,SLC39A14,SOCS3,STEAP4,THBS1,TLR2,TTR	87 (18)
JAK1		kinase	Activated	2.736	1.13e-12	CCL2,CDKN1A,CHI3L1,CSF3,HAMP,IL1B,IL4R,IL6,LIF,LRG1,OSMR,SOCS3	62 (20)
IL33		cytokine	Activated	3.097	1.13e-12	APOLD1,BCL2A1,CCL2,CISH,CXCL2,CXCR2,DUSP2,FPR1,FPR2,GADD45B,HDC,HILPDA,IL1B,IL1RL1,IL4R,IL6,NFIL3,S100A8,S100A9,SLC11A1,SOCS3,TLR2	70 (20)
IL13		cytokine		0.204	1.35e-12	BCL2A1,CCL2,CD209,CEBPA,CHI3L1,CISH,CP,CXCL2,CXCR2,FCGR1A,FCGR2A,FCGR3A/FCGR3B,FPR2,HDC,IL1B,IL1RL1,IL6,KCNJ15,MT1X,S100A8,SELP,SERPINA1,SOCS3,THBS1	81 (19)
CD14		transmembrane receptor	Activated	2.773	1.66e-12	BCL2A1,CCL2,CISH,CXCL2,CXCR2,IL1B,IL6,SELE,SELP,SOCS3,TLR2	62 (18)
salmonella minnesota R595 lipopolysaccharides		chemical - endogenous non-mammalian	Activated	3.69	1.71e-12	CCL2,CCL8,CH25H,CXCL2,FPR1,FPR2,IL1B,IL6,MAFF,MEFV,MT1A,MT1X,SOCS3,TLR2	82 (20)
IL1A		cytokine	Activated	3.802	4.13e-12	CCL2,CCL8,CDKN1A,CSF3,CXCL2,HDC,IL1B,IL6,ITGB3,LIF,P2RY6,S100A12,S100A8,S100A9,SELE,SERPINA1,SERPINA3,TLR2	64 (17)
NFkB (complex)		complex	Activated	3.408	7.1e-12	ADAMTS9,ADGRE1,ADM,ADRA2A,BCL2A1,CCL2,CCL8,CDKN1A,CSF3,CXCL2,DUSP2,EDN1,FCGR1A,FPR2,GADD45A,GADD45B,HAMP,HTR1A,IL1B,IL6,LIF,SELE,SERPINA3,SLC2A5,SOCS3,TLR2,ZFP36	74 (19)
Ige		complex	Activated	3.645	7.34e-12	BCL2A1,CCL2,CDKN1A,CEBPA,CISH,CSF3,CXCL2,DUSP2,EDN1,FCGR1A,GADD45B,HDC,IL1B,IL6,LIF,NGFR,OSM,SLC11A1,SOCS3,TLR2	80 (20)
P38 MAPK		group	Activated	3.05	7.93e-12	BCL2A1,CCL2,CCL8,CDKN1A,CEBPA,CSF3,CXCL2,EDN1,IL1B,IL1RL1,IL6,ITGB3,MYBPH,NGFR,S100A12,SELE,SLC18A3,SOCS3,THBS1,TLR2,ZFP36	59 (19)
PDGF BB		complex	Activated	3.4	1.46e-11	ADM,CCL2,CCL8,CDKN1A,CP,CSF3,CXCL2,EDN1,GADD45A,IL1B,IL1RL1,IL6,LIF,NFIL3,SERPINA3,SOCS3,TEAD4,THBD,THBS1,ZFP36	73 (23)
SELP	1.16	transmembrane receptor	Activated	2.252	1.66e-11	BCL2A1,CCL2,CDKN1A,CXCL2,IL1B,IL4R,IL6,SELP,THBD	75 (20)
fluticasone propionate		chemical drug		1.849	1.84e-11	ADM,ANGPTL4,CCL2,CCL8,CHI3L1,CXCL2,EMP1,GADD45B,IL1B,MT1A,MT1X,S100A8,SERPINA1,SLC2A5,THBS1	50 (7)
IL1		group	Activated	3.499	1.99e-11	CCL2,CDKN1A,CHI3L1,CP,CSF3,CXCL2,EDN1,FPR1,IL1B,IL1RL1,IL4R,IL6,LIF,NGFR,S100A9,SELE,SELP,SOCS3,THBD,TLR2	79 (18)
CSF2		cytokine	Activated	3.316	2.32e-11	BCL2A1,CCL2,CD209,CDKN1A,CISH,CSF3,CXCL2,DUSP2,EDN1,FCGR1A,FPR2,HDC,HILPDA,IL1B,IL1RL1,IL6,ITGB3,OSM,OSMR,SOCS3,THBS1,TLR2,TNFRSF10D,ZFP36	83 (22)
KLF2		transcription regulator		-1.826	5.6e-11	ADM,CCL2,CD93,CDKN1A,CEBPA,CR2,CXCL2,EDN1,GADD45A,IL1B,IL1RL1,IL6,ITGB3,THBD,THBS1	70 (19)
zymosan		chemical - endogenous non-mammalian		1.375	6.51e-11	CR1,CSF3,CXCL2,DEPP1,FPR2,IL1B,IL4R,IL6,LIF,SOCS3,TLR2	63 (17)
IL17A		cytokine	Activated	3.877	7.15e-11	BCL2A1,CCL2,CSF3,CXCL2,GADD45A,IL1B,IL6,LIF,OSMR,S100A12,S100A8,S100A9,SELE,SELP,SOCS3,STEAP4,THBD,TLR2	78 (15)
cycloheximide		chemical reagent		1.225	9.35e-11	ADCYAP1,ADM,CCL2,CDKN1A,CXCL2,EDN1,GADD45A,GADD45B,IL1B,IL1RL1,IL4R,IL6,ITGB3,OSM,S100A8,SELE,SELP,SOCS3,THBD,THBS1	81 (24)
OSMR	1.324	transmembrane receptor		0.651	1.13e-10	ADGRE1,CISH,CXCL2,IL6,LRG1,OSM,OSMR,SERPINA1,SOCS3,ZFP36	69 (15)
PROC		peptidase		-1.706	2.06e-10	BCL2A1,CCL2,CXCL2,IL1B,IL6,SELE,THBD,THBS1,TLR2	66 (20)
CEBPA	-1.012	transcription regulator	Activated	2.641	2.7e-10	BCL2A1,CDKN1A,CEBPA,CHI3L1,CSF3,FCAR,FCGR1A,GADD45A,GPR84,GRHL3,HAMP,IL6,NFIL3,OTX2,S100A8,S100A9,SECTM1,SOCS3,STEAP4,THBD,THBS1	73 (22)
STAT5A		transcription regulator		1.245	3.52e-10	ANKRD22,BCL2A1,CDKN1A,CEBPA,CISH,CSF3,GADD45A,GRHL3,HAMP,IL6,KRT80,OSM,SERPINA3,SOCS3,TM4SF1,TNFRSF6B,ZFP36	77 (25)
U0126		chemical drug	Inhibited	-2.496	3.53e-10	ADGRE1,ANGPTL4,CCL2,CDKN1A,CEBPA,CSF3,CXCL2,EDN1,EMP1,GADD45B,IL1B,IL6,LIF,NXPH4,OSMR,S100A9,SELP,SOCS3,STC2,THBD,THBS1,TLR2,ZFP36	74 (21)
GATA2		transcription regulator	Activated	2.69	3.64e-10	CCL2,CDKN1A,CEBPA,CHI3L1,CXCL2,DLK1,EDN1,FCRLA,HDC,IL1RL1,IL4R,IL6,LYPD6B,NFIL3,S100A8,S100A9,SELP,SERPINA1,TESPA1,THBS1	58 (10)
indican		chemical - endogenous mammalian		1.652	3.95e-10	CCL2,CDKN1A,HILPDA,IL1B,SELE,SELP,SLCO4C1,THBS1	62 (23)
STAT6		transcription regulator		1.475	4.16e-10	APOLD1,CCL2,CCL8,CDKN1A,CISH,CR2,CXCL2,FCGR1A,FCGR2A,FCGR3A/FCGR3B,GADD45B,HAMP,IL1B,IL4R,IL6,LIF,NFIL3,SELE,SELP,SERPINA1,ZFP36	77 (17)
PRDM1		transcription regulator		-0.942	4.59e-10	ANGPTL4,BCL2A1,CHI3L1,CRISPLD2,CSF3,CXCL2,GPR84,IL1B,IL6,NPAS1,S100A8,S100A9,SCGN,SERPINA3,SLC2A5,TNFRSF10D,TTR	78 (14)
DUSP1		phosphatase	Inhibited	-2.418	5.03e-10	CCL2,CH25H,CXCL2,IL1B,IL6,MEFV,OSM,S100A9,SELE,SOCS3,THBD,TLR2,ZFP36	81 (18)
MYD88		other	Activated	3.702	5.1e-10	CCL2,CH25H,CISH,CSF3,CXCL2,FPR1,FPR2,HDC,IL1B,IL6,MAFF,MEFV,S100A8,SELE,SOCS3,TLR2,TRIM63	82 (21)
E. coli lipopolysaccharide		chemical - endogenous non-mammalian	Activated	3.12	5.86e-10	CCL2,CCL8,CEBPA,CXCL2,IL1B,IL6,S100A8,S100A9,SELE,SOCS3	70 (18)
TGFBR2		kinase		-0.886	6.13e-10	ADGRE1,ANGPTL4,CDKN1A,CRISPLD2,CXCL2,FPR1,GADD45B,HDC,HILPDA,IL1B,IL6,NFIL3,S100A8,S100A9,SELP,SOCS3,STC2,THBD,THBS1	60 (20)
CSF3	2.946	cytokine	Activated	2.295	6.65e-10	ADGRE1,CEBPA,CISH,CXCL2,CXCR2,EDN1,FCGR1A,FPR1,GADD45A,GADD45B,HDC,IL6,NFIL3,SOCS3,TLR2	71 (19)
IL3		cytokine	Activated	3.51	6.96e-10	ADGRE1,CCL2,CDKN1A,CISH,CSF3,FCGR2A,GADD45A,GADD45B,IL1B,IL1RL1,IL6,ITGB3,LIF,OSM,SELE,SERPINA3,SOCS3,TLR2	61 (19)
NR3C1		ligand-dependent nuclear receptor		-0.415	1.08e-09	ADM,ANGPTL4,CCL2,CDKN1A,CEBPA,CXCL2,CXCR2,EDN1,EMP1,GADD45A,GADD45B,HTR1A,IL1B,IL6,LIF,NFIL3,NGFR,S100A8,S100A9,SELE,SERPINA1,SLC2A5,TEAD4,THBD,THBS1,TLR2	86 (24)
TLR2	1.382	transmembrane receptor	Activated	2.383	1.15e-09	CCL2,CDKN1A,CISH,CSF3,CXCL2,FPR2,GADD45A,IL1B,IL6,SELE,SELP,SOCS3,TLR2,TRIM63	62 (16)
C3		peptidase	Activated	2.029	2.1e-09	BCL2A1,CCL2,CR2,CSF3,CXCL2,IL1B,IL6,SELP,THBD,TTR	54 (15)
IgG		complex		-1.512	2.33e-09	ADGRE1,ADM,CCL2,CD209,CDKN1A,EDN1,EMP1,FCGR1A,FCGR2A,GADD45B,GPRC5A,HAMP,IL1B,IL6,LIF,THBS1,ZFP36	76 (23)
peptidoglycan		chemical - endogenous non-mammalian	Activated	3.202	2.35e-09	BCL2A1,CCL2,CCL8,CSF3,CXCL2,FPR2,IL1B,IL6,S100A8,S100A9,TLR2	61 (14)
SOCS1		other	Inhibited	-3.093	2.73e-09	BCL2A1,CCL2,CDKN1A,CISH,CSF3,CXCL2,HAMP,IL1B,IL4R,IL6,SELE,SOCS3	58 (15)
ZMPSTE24		peptidase	Inhibited	-2.184	3.37e-09	CDKN1A,CISH,CXCL2,CXCR2,GADD45A,GADD45B,IL6,SOCS3	77 (21)
hemozoin		chemical - endogenous non-mammalian	Activated	2.582	3.38e-09	CCL2,CXCL2,CXCR2,IL1B,IL6,S100A8,S100A9	81 (20)
TICAM1		other	Activated	3.223	3.75e-09	CCL2,CH25H,CXCL2,FPR1,FPR2,IL1B,IL6,MAFF,MEFV,SELE,SOCS3,TLR2	84 (23)
Pam3-Cys		chemical toxicant	Activated	2.737	4.05e-09	CCL2,CXCL2,FPR1,IL1B,IL1RL1,IL6,SELE,TLR2	52 (19)
ZFP36	1.497	transcription regulator		-1.718	5.75e-09	CDKN1A,CXCL2,IL1B,IL6,MEFV,OSM,S100A8,S100A9,THBD,ZFP36	83 (21)
E. coli B5 lipopolysaccharide		chemical - endogenous non-mammalian	Activated	3.723	6.05e-09	CCL2,CDKN1A,CEBPA,CSF3,CXCL2,CXCR2,IL1B,IL6,LIF,SELE,SOCS3,TEAD4,THBS1,TLR2,TTR	66 (20)
Tgf beta		group		1.654	7.42e-09	ANGPTL4,CCL2,CD209,CDKN1A,CSF3,CXCL2,EDN1,GADD45B,IL1B,IL6,ITGB3,LIF,SELE,SOCS3,THBS1,TLR2	71 (22)
HGF		growth factor		1.084	8.44e-09	ANGPT4,ANGPTL4,BCL2A1,CCL2,CD93,CDKN1A,CXCL2,EDN1,EMP1,FPR2,GPR4,IL1B,IL6,OSMR,S100A9,SELE,SOCS3,THBD,THBS1,TNFRSF6B	55 (17)
TLR4		transmembrane receptor	Activated	2.975	8.79e-09	ADM,CCL2,CCL8,CISH,CSF3,CXCL2,CXCR2,DLK1,DUSP2,EDN1,HDC,IL1B,IL6,SELE,SELP,SOCS3,TLR2,TRIM63	51 (15)
camptothecin		chemical drug	Activated	2.713	9.45e-09	BCL2A1,CCL2,CD93,CDKN1A,CXCL2,CXCR2,EDN1,FCAR,FPR1,GADD45A,GADD45B,IL1B,IL6,MAFF,OSM,S100A12,SELE,SELP,STC2,THBD,TLR2,TNFRSF10D	65 (21)
IL2		cytokine	Activated	3.453	9.96e-09	BCL2A1,CCL2,CDKN1A,CEBPA,CISH,CSF3,DUSP2,EDN1,EMP1,FCGR3A/FCGR3B,FPR2,GADD45B,IL1B,IL1RL1,IL4R,IL6,LIF,OSM,S100A8,SELP,SOCS3,STC2,TLR2,TNFRSF10D	84 (19)
bis(4-hydroxyphenyl)sulfone		chemical reagent		-1.172	1.1e-08	ANGPTL4,CCL2,CEBPA,IL1B,IL6,MIR210HG	33 (7)
LDL		complex	Activated	3.027	1.16e-08	BCL2A1,CCL2,CCL8,CDKN1A,CXCL2,DUSP2,FCGR1A,IL1B,IL6,ITGB3,S100A8,SELE,SELP,SOCS3,TLR2	62 (18)
NFKBIA		transcription regulator		1.31	1.22e-08	BCL2A1,CCL2,CDKN1A,CH25H,CHI3L1,CHI3L2,CP,CSF3,CXCL2,GADD45A,GADD45B,IL1B,IL6,LIF,S100A8,S100A9,SELE,SOCS3,TLR2	79 (21)
Tnf (family)		group	Activated	3.365	1.35e-08	BCL2A1,CCL2,CCL8,CXCR2,FCAR,FCGR1A,GPR84,IL1B,IL6,SELE,SOCS3,TLR2,TRIM63	57 (19)
TREM1		transmembrane receptor	Activated	2.574	1.35e-08	CXCL2,EDN1,GADD45B,GPRC5A,IL1B,IL1RL1,IL6,LIF,MAFF,MT1M,THBD,THBS1,TLR2	88 (23)
Fibrinogen		complex		1.067	1.53e-08	CCL2,FCGR3A/FCGR3B,IL1B,IL6,SELP,TLR2	56 (16)
AGER		transmembrane receptor		1.69	1.81e-08	CCL2,CDKN1A,CXCL2,IL1B,IL4R,IL6,S100A8,S100A9,SELE	65 (21)
Salmonella enterica serotype abortus equi lipopolysaccharide		chemical toxicant	Activated	2.883	1.96e-08	CSF3,CXCL2,DUSP2,EDN1,GADD45A,GADD45B,GPRC5A,IL1B,IL6,MAFF,SOCS3,THBS1	86 (22)
PD98059		chemical - kinase inhibitor	Inhibited	-3.011	2.28e-08	CCL2,CDKN1A,CEBPA,CXCL2,EDN1,EMP1,FPR2,GADD45A,IL1B,IL6,ITGB3,MT1M,OSM,OSMR,S100A8,SELE,SERPINA1,SOCS3,THBD,THBS1,TLR2	69 (22)
N-acetyl-L-cysteine		chemical drug	Inhibited	-2.8	2.74e-08	ADGRE1,ADM,BCL2A1,CCL2,CDKN1A,EDN1,HAMP,HDC,IL1B,IL6,SELE,SELP,THBD,TRIM63	62 (20)
EPAS1		transcription regulator	Activated	2.207	3.03e-08	ADM,ANGPTL4,CDKN1A,CEBPA,CXCL2,EDN1,GADD45B,HAMP,HILPDA,IL6,ITGB3,MAFF,NFIL3,STC2	70 (20)
MAPK9		kinase		0.779	3.08e-08	CCL2,CDKN1A,DLK1,EDN1,GADD45A,GADD45B,HDC,IL1B,IL6,LIF,SERPINA1,ZFP36	59 (17)
MEOX2		transcription regulator		-1.687	3.11e-08	CCL2,CDKN1A,CXCL2,EDN1,IL6,ITGB3,SELE	55 (11)
Pam3-Cys-Ser-Lys4		chemical reagent	Activated	2.599	3.29e-08	BCL2A1,CCL2,CCL8,CSF3,CXCL2,CXCR2,FCGR2A,IL1B,IL6,SELE,SELP,TLR2	62 (16)
NFKB1		transcription regulator	Activated	2.002	3.38e-08	BCL2A1,CCL2,CDKN1A,CEBPA,CHI3L1,CR2,CSF3,CXCL2,GADD45A,HTR1A,IL1B,IL6,SELE,SELP,TLR2	69 (17)
SB 290157		chemical reagent		0	3.72e-08	ADGRE1,CXCL2,IL1B,IL6,THBD,THBS1	75 (21)
TGFB1		growth factor		1.361	4.06e-08	ADM,ADRA2A,ANGPTL4,CCDC85B,CCL2,CCL8,CDKN1A,CEBPA,CHI3L1,CXCL2,CXCR2,EDN1,FCAR,FCGR1A,FCGR3A/FCGR3B,FPR2,GADD45A,GADD45B,GPRC5A,HAMP,IFI30,IL1B,IL1RL1,IL4R,IL6,ITGB3,LIF,MEFV,OSM,P2RY6,SELE,SELP,SERPINA1,SERPINA3,SLC39A14,SOCS3,STC2,THBD,THBS1,TLR2,ZFP36	87 (19)
S100A8	1.71	other	Activated	2.14	4.75e-08	CCL2,CP,CXCL2,FCGR2A,GPRC5A,IL1B,IL1RL1,IL6,NGFR,S100A8,SCUBE1,SOCS3	77 (22)
FOSL1		transcription regulator		0.375	4.77e-08	ADM,CCL2,CSF3,EDN1,HAMP,IL1B,IL6,THBD,THBS1	69 (16)
E. coli serotype 0127B8 lipopolysaccharide		chemical - endogenous non-mammalian	Activated	3.372	5.05e-08	ADRA2A,CCL2,CXCL2,FPR2,IL1B,IL6,LIF,MEFV,NCALD,P2RY6,SOCS3,TLR2	70 (16)
thapsigargin		chemical toxicant		1.871	6.09e-08	CDKN1A,CEBPA,CP,CXCL2,GADD45A,GADD45B,HAMP,HDC,IL1B,IL6,NFIL3,THBS1,TLR2	73 (16)
ADAMTS12		peptidase		-1.732	6.27e-08	CHI3L1,HDC,IL6,S100A8,S100A9,SELP
SELPLG		other	Activated	2.646	6.32e-08	BCL2A1,CCL2,CDKN1A,CXCL2,IL1B,IL4R,THBD	74 (19)
TNFSF11		cytokine	Activated	2.048	7.47e-08	ADGRE1,BCL2A1,CCL2,CDKN1A,CEBPA,CSF3,FPR1,GADD45B,IL1B,IL6,ITGB3,NFIL3,SOCS3,TLR2	73 (20)
cytokine		group	Activated	3.075	7.81e-08	CCL2,CD209,CD93,CISH,EDN1,IL6,LIF,SELE,SELP,SOCS3,TLR2	57 (17)
forskolin		chemical toxicant		1.261	8.32e-08	ADCYAP1,ADM,CCDC85B,CCL2,CDKN1A,CRISPLD2,CXCL2,ECEL1,EDN1,GADD45A,GADD45B,HILPDA,IL1B,IL6,NFIL3,PRLHR,S100A8,SLC17A6,SLC2A5,THBS1,TM4SF1,VNN2,YBX3	86 (23)
paclitaxel		chemical drug		0.905	8.6e-08	ADGRE1,ADM,CCL2,CDKN1A,CXCL2,EMP1,GADD45B,HTR1A,IL1B,IL6,NXPH4,OSMR,S100A9,THBD,THBS1	71 (23)
NR1H3		ligand-dependent nuclear receptor		-1.146	9.15e-08	ADGRE1,CCL2,CD300E,CDKN1A,CH25H,CSF3,CXCL2,FCGR1A,FPR1,FPR2,IL1B,IL6,ITGB3	78 (23)
prostaglandin E2		chemical - endogenous mammalian		1.585	9.53e-08	ANGPTL4,CCL2,CCL8,CD300E,CDKN1A,CP,CSF3,HDC,IL1B,IL6,NFIL3,OSM,S100A8,SOCS3,THBD,THBS1	73 (21)
prexasertib		chemical drug	Activated	2.121	1.1e-07	ADM,CDKN1A,GADD45B,IL1B,NGFR,OSM,TNFRSF10D,ZFP36	73 (7)
STAT5a/b		group		1.91	1.16e-07	BCL2A1,CDKN1A,CISH,DUSP2,EMP1,FCGR1A,IL4R,OSM,SOCS3,TLR2	67 (12)
actinomycin D		biologic drug		-0.753	1.17e-07	ADM,BCL2A1,CCL2,CDKN1A,FPR1,GADD45A,HTR1A,IL6,OSM,SELE,SLC17A6,SOCS3,TLR2	66 (17)
hydrocortisone		chemical - endogenous mammalian		0.174	1.23e-07	ADM,CCL2,CEBPA,GADD45B,IL1B,IL6,S100A8,SELE,STC2,TEAD4,TLR2	65 (21)
FAS		transmembrane receptor		1.548	1.23e-07	BCL2A1,CCL2,CD93,CDKN1A,CXCL2,CXCR2,FCAR,FPR1,IL1B,IL6,OSM,S100A12,SELP,THBD,TLR2,ZFP36	63 (18)
reactive oxygen species		chemical toxicant	Activated	2.425	1.25e-07	CCL2,CDKN1A,CSF3,DUSP2,EDN1,GADD45A,IL1B,IL6,ITGB3,TLR2	53 (18)
GLI1		transcription regulator		-0.82	1.35e-07	ADGRE2,ANKRD22,BCL2A1,C11orf96,CDKN1A,CHI3L1,EMP1,GADD45B,GPRC5A,IL6,KRT80,LIF,MAFF,MT1X,S100A9,SERPINA1,SOCS3,TM4SF1,ZFP36
bee venom		chemical - endogenous non-mammalian		1.543	1.35e-07	GADD45A,GPR84,IL1B,MEFV,NFIL3,OSM,SOCS3,THBD,YBX3
HMOX1		enzyme		-0.841	1.45e-07	CCL2,CDKN1A,CXCL2,IL1B,IL6,ITGB3,SELE,THBD,THBS1,ZFP36	58 (21)
FGF1		growth factor		-1.067	1.45e-07	ADGRE1,CDKN1A,CR2,EDN1,IL1B,IL6,SELE,TEAD4,THBS1,TTR	68 (22)
SCARB1		transporter		0.67	1.62e-07	CCL2,CXCL2,IL1B,IL6,SELE,SELP,TRIM63	56 (17)
SP600125		chemical drug	Inhibited	-2.929	1.62e-07	ADAMTS9,ADM,CCL2,CDKN1A,CSF3,CXCL2,GADD45A,IL1B,IL6,SELE,SELP,SHISAL2B,SOCS3,THBS1,ZFP36	55 (16)
VCAN		other		0.463	1.67e-07	ADAMTS9,ADM,ANGPTL4,CCL2,CDKN1A,CRISPLD2,CXCL2,IL1B,IL6,THBD,YBX3	74 (22)
methotrexate		chemical drug		-0.436	1.71e-07	CCL2,CCL8,CDKN1A,CR2,CXCR2,FPR1,FPR2,IL1B,IL4R,IL6,SOCS3,THBS1,TTR	70 (23)
F2RL1		G-protein coupled receptor	Activated	2.418	1.76e-07	CCL2,CXCL2,FPR2,IL1B,IL4R,IL6,LIF,OSMR,SERPINA3	72 (18)
cardiotoxin		chemical - other	Activated	2.828	1.79e-07	ANGPTL4,CCL2,CXCR2,FPR1,IL1B,IL4R,IL6,LIF,LRG1,OSM,S100A8,S100A9,THBS1
AGT		growth factor	Activated	4.39	1.84e-07	ADGRE1,ADM,CCL2,CCL8,CDKN1A,CP,CR1,CXCL2,EDN1,FCGR1A,IL1B,IL6,ITGB3,LIF,NCALD,S100A8,S100A9,SELE,SERPINA3,SOCS3,STC2,THBD,THBS1,TTR,ZFP36	73 (19)
TRPV4		ion channel	Activated	2.376	1.94e-07	CXCL2,IL1B,IL6,SOCS3,THBS1,TLR2	76 (28)
NOD2		other	Activated	2.575	2.13e-07	BCL2A1,CCL2,CXCL2,GPR84,IL1B,IL6,MEFV,SOCS3	64 (19)
9,10-dimethyl-1,2-benzanthracene		chemical toxicant			2.15e-07	CDKN1A,CXCL2,GADD45A,IL1B,IL6,S100A8,S100A9	77 (22)
LEP		growth factor	Activated	2.114	2.15e-07	ADGRE1,ANGPTL4,BCL2A1,CCL2,CDKN1A,CSF3,DLK1,EDN1,GADD45A,IL1B,IL6,LIF,SELE,SELP,SOCS3,STEAP4,THBS1,ZFP36	53 (15)
CHD1		enzyme	Activated	2.236	2.2e-07	BCL2A1,CXCL2,IL1B,IL6,LIF
KLK5		peptidase	Activated	2.236	2.2e-07	CXCL2,IL1B,IL6,S100A8,S100A9	68 (20)
S100A9	1.525	other	Activated	2.553	2.25e-07	CP,FCGR2A,GPRC5A,IL1B,IL1RL1,IL6,NGFR,S100A8,S100A9,SCUBE1,SOCS3	73 (18)
CHUK		kinase	Activated	3.26	2.49e-07	CCL2,CDKN1A,CH25H,CP,CXCL2,GADD45B,HAMP,IL1B,IL6,ITGB3,SELE,SOCS3	52 (15)
CNTF		cytokine	Activated	2.142	2.62e-07	ADGRE1,CISH,CP,LIF,NGFR,OSMR,SERPINA3,SLC11A1,SLC18A3,SOCS3,TLR2,ZFP36	46 (8)
PIK3CG		kinase		1.009	2.66e-07	BCL2A1,FCGR3A/FCGR3B,HAMP,IL1B,IL6,ITGB3,SECTM1,SELE,TLR2	62 (22)
deferoxamine		chemical drug		1.192	2.76e-07	ADM,ANGPT4,ANGPTL4,ANKRD22,CDKN1A,CP,GADD45A,GADD45B,IL6,NFIL3,PLA2G3,SELE	75 (20)
CARD9		other		1.725	2.87e-07	CSF3,CXCL2,FCGR1A,IL1B,IL6,TLR2	64 (16)
aspirin		chemical drug	Inhibited	-2.459	3.01e-07	ADM,CCL2,CDKN1A,CSF3,EMP1,HILPDA,IL1B,IL6,NGFR,SELP,THBS1	68 (22)
CCL5		cytokine		1.148	3.2e-07	CCL2,CXCL2,EMP1,HDC,IL1B,IL6,THBS1,ZFP36	57 (23)
huperzine A		chemical drug	Inhibited	-2	3.21e-07	CCL2,IL1B,IL6,NGFR
TSC22D3		transcription regulator		-1.367	3.22e-07	CCL2,CDKN1A,CEBPA,IL1B,IL6,SELE,TLR2	68 (19)
Interferon alpha		group	Activated	2.449	3.48e-07	BCL2A1,CCL2,CD209,CDKN1A,CH25H,CISH,CXCL2,FCGR1A,IL1B,IL4R,IL6,LIF,MEFV,NFIL3,S100A9,SOCS3,TLR2	72 (16)
CSF1		cytokine	Activated	2.596	3.67e-07	CCL2,CD209,CDKN1A,CEBPA,CXCL2,FCGR2A,FCGR3A/FCGR3B,IL1B,IL1RL1,IL6,ITGB3,THBS1,TLR2	78 (24)
beta-estradiol		chemical - endogenous mammalian		0.461	3.95e-07	ADM,BCL2A1,CCL2,CDKN1A,CEBPA,CHI3L1,CISH,CP,CXCL2,EDN1,EMP1,FCGR2A,GADD45A,GADD45B,GPRC5A,HAMP,HCRTR2,HTR1A,IFI30,IL1B,IL4R,IL6,ITGB3,LIF,MEDAG,MT1A,MT1X,NGFR,P2RY6,S100A9,SELE,SELP,SERPINA1,SERPINA3,SLC6A7,SOCS3,STC2,SUSD2,TEAD4,THBD,THBS1,TLR2,TM4SF1,TTR,ZFP36	84 (19)
PTGER2		G-protein coupled receptor		1.791	3.96e-07	ADGRE1,CXCR2,FPR1,HAMP,HDC,IL1B,IL6,LIF,THBS1	69 (19)
TP73		transcription regulator		-0.274	4.06e-07	ANGPTL4,CCL2,CDKN1A,CXCL2,EDN1,GADD45A,GBX1,IL1B,IL4R,IL6,LRG1,MPZL2,SERPINA1,SERPINA3,THBS1,TTR	70 (20)
N-(1-carbamoyl-2-phenyl-ethyl) butyramide		chemical reagent	Inhibited	-2.236	4.07e-07	ADGRE1,IL1B,IL6,SOCS3,TLR2	41 (7)
OPA1		enzyme		-1.982	4.07e-07	IL1B,IL6,S100A8,S100A9,TLR2	72 (15)
IL36A		cytokine	Activated	2.425	4.15e-07	CSF3,CXCL2,IL1B,IL6,S100A8,S100A9	48 (13)
poly rI:rC-RNA		biologic drug	Activated	3.798	4.65e-07	CCL2,CCL8,CD209,CSF3,CXCL2,DLK1,FCGR1A,FPR1,GADD45B,GPR84,IL1B,IL4R,IL6,LIF,NFIL3,P2RY6,SELE,SOCS3,THBS1,TLR2,ZFP36	75 (15)
MTOR		kinase		1.324	4.66e-07	ADM,BCL2A1,CCL2,CDKN1A,CEBPA,CXCL2,HAMP,IL1B,IL4R,IL6,MEFV,SERPINA1,SOCS3,TNFRSF6B,TRIM63	74 (20)
PLX5622		chemical drug		-1	4.88e-07	CCL2,CSF3,GPR84,HTR1A,IL1B,IL4R,IL6,OSM,SLC18A3,TBR1
MDK		growth factor	Activated	2.401	4.95e-07	CCL2,IL1B,IL6,LIF,S100A8,S100A9	64 (21)
CG		complex		1.003	5.29e-07	ADCYAP1,ADM,ANGPTL4,CCL2,CCL8,CD93,CDKN1A,CEBPA,EMP1,IL1B,IL1RL1,IL4R,IL6,ITGB3,LIF,SCUBE1,TM4SF1	74 (25)
TGM2		enzyme	Activated	3.124	5.42e-07	ADGRE2,BCL2A1,CCL2,CD93,CSF3,IL1B,IL6,ITGB3,LILRA5,S100A8,SELP,THBS1	66 (19)
nomifensine		chemical drug			5.73e-07	IL6,LIF,OSM
ivermectin		chemical drug	Activated	2	5.74e-07	CCL2,CXCL2,IL1B,IL6	51 (11)
adapalene		chemical drug		-1.982	5.74e-07	CCL2,CXCL2,IL1B,TLR2	24 (7)
5-N-ethylcarboxamido adenosine		chemical reagent		0.611	5.76e-07	ADM,CCL2,GADD45A,IL1B,IL6,NFIL3,SOCS3,THBD,THBS1	70 (20)
NOS2		enzyme	Activated	2.035	6.1e-07	BCL2A1,CCL2,CDKN1A,CHI3L1,CP,CXCL2,EDN1,IL1B,IL6,S100A8,SERPINA3	63 (17)
F2		peptidase	Activated	3.506	6.34e-07	ADAMTS9,ANGPTL4,CCL2,CCL8,CDKN1A,EDN1,IL1B,IL6,OSM,SELE,SELP,THBD,THBS1	67 (21)
SREBF1		transcription regulator		1.949	6.6e-07	CDKN1A,CEBPA,DEPP1,DLK1,HAMP,IFI30,IL1B,IL6,NFIL3,PLA2G3,SERPINA1,SERPINA3,TRIM63	61 (21)
GIP		other		1.342	6.73e-07	CCL2,CEBPA,CXCL2,IL1B,IL4R,IL6,SOCS3	69 (25)
BTK		kinase		1.688	7.15e-07	BCL2A1,CDKN1A,CEBPA,CISH,EMP1,IL1B,IL6,ITGB3,SELP	60 (25)
JAK2		kinase	Activated	2.621	7.47e-07	CCL2,CDKN1A,IL1B,IL6,OSM,OSMR,SELP,SLC11A1,SOCS3,THBS1	60 (20)
CSF		group	Activated	2.646	7.54e-07	BCL2A1,CXCR2,FCAR,FCGR1A,GPR84,IL1B,SOCS3
LY294002		chemical drug	Inhibited	-2.86	7.76e-07	CCL2,CCL8,CDKN1A,CEBPA,CP,CSF3,CXCL2,IL1B,IL6,ITGB3,LIF,P2RY6,SELP,SOCS3,THBD,THBS1,TLR2,ZFP36	66 (21)
Bay 11-7082		chemical - kinase inhibitor	Inhibited	-2.764	8.07e-07	BCL2A1,CCL2,CHI3L1,CXCL2,FPR2,IL1B,IL6,TLR2	62 (15)
E. coli B4 lipopolysaccharide		chemical toxicant	Activated	3.059	8.39e-07	CCL2,CSF3,CXCL2,FCGR1A,FPR1,FPR2,IL1B,IL6,SELE,SOCS3,STC2,TLR2,TTR	62 (15)
RETN		other	Activated	2.584	9.43e-07	CCL2,EDN1,IL1B,IL6,SELE,SELP,SOCS3	62 (21)
rhesus theta-defensin 1		chemical - endogenous mammalian			9.51e-07	CSF3,CXCL2,IL1B,IL6	67 (19)
B4GALT6		enzyme		1.987	9.51e-07	CCL2,IL1B,IL6,TLR2	30 (7)
LUM		other		1.972	9.51e-07	CDKN1A,CXCL2,IL1B,IL6	52 (9)
NFKBIE		transcription regulator			9.51e-07	CCL2,CSF3,LIF,SELE	46 (9)
perilla alcohol		chemical drug		-0.849	9.51e-07	BCL2A1,CDKN1A,IL1B,SELP	63 (17)
CEBPB		transcription regulator		1.569	1e-06	ADM,BCL2A1,CCL2,CDKN1A,CEBPA,CP,CSF3,CXCL2,FCAR,FCGR1A,FCGR3A/FCGR3B,GADD45A,HAMP,HDC,IL1B,IL6,SERPINA1,SOCS3,TM4SF1	84 (22)
MAPK1		kinase		0.147	1.04e-06	ANGPTL4,CCL2,CDKN1A,CISH,DUSP2,EMP1,HDC,IFI30,IL1B,IL1RL1,IL6,ITGB3,LIF,OSM,SECTM1	61 (21)
F7		peptidase		0.601	1.1e-06	CXCL2,GADD45A,IL1B,IL6,LIF,ZFP36	55 (19)
IKBKB		kinase	Activated	3.356	1.15e-06	CCL2,CDKN1A,CH25H,CP,CXCL2,EDN1,GADD45A,IL1B,IL6,ITGB3,SELE,SOCS3,TRIM63	63 (21)
tributyrin		chemical drug		1.937	1.17e-06	ADM,BCL2A1,CCL2,CDKN1A,EDN1,IL1B,IL6	47 (9)
C5		cytokine	Activated	2.935	1.24e-06	CCL2,CSF3,CXCL2,FCGR1A,FCGR2A,IL1B,IL6,SELE,ZFP36	67 (19)
SAA1		transporter		1.53	1.28e-06	CEBPA,CSF3,IL1B,IL6,S100A8,S100A9	70 (18)
C5AR1		G-protein coupled receptor	Activated	2.61	1.3e-06	CSF3,CXCL2,FCGR1A,FCGR2A,IL1B,IL6,SELP	74 (16)
ERK		group	Activated	3.089	1.31e-06	CCL2,CDKN1A,CXCL2,EDN1,IL1B,IL6,ITGB3,LIF,MAFF,S100A12,THBS1,ZFP36	64 (18)
TNFRSF1A		transmembrane receptor	Activated	2.541	1.32e-06	CCL2,CDKN1A,CSF3,CXCL2,IL1B,IL6,SELE,SELP,SOCS3,THBD	66 (20)
EHF		transcription regulator		1.414	1.44e-06	ANGPTL4,GRHL3,IL6,S100A12,S100A8,S100A9,SERPINA3,THBD
trovafloxacin		chemical drug	Activated	2.646	1.6e-06	CDKN1A,CEBPA,CXCL2,IL6,SELE,SOCS3,THBS1	82 (12)
dextran sulfate		chemical drug	Activated	2.748	1.73e-06	CD209,CDKN1A,CSF3,CXCL2,CXCR2,IL1B,IL6,OSMR,S100A8,S100A9,SELP,SOCS3,THBS1	80 (20)
VDR		transcription regulator		-0.01	1.75e-06	CDKN1A,CISH,EDN1,GADD45A,IL6,S100A8,S100A9,SELE,SERPINA1,SOCS3,THBD,TLR2	69 (20)
HIF1A		transcription regulator	Activated	3.403	1.78e-06	ADM,ANGPTL4,CCL2,CDKN1A,CXCL2,EDN1,GADD45B,HAMP,HILPDA,IL1B,IL6,ITGB3,MAFF,SOCS3,STC2,THBS1,TLR2	65 (20)
cyclophosphamide		chemical drug		1.352	1.82e-06	CP,CXCL2,CXCR2,FCGR2A,IL1B,IL6,NGFR,THBS1	51 (16)
glucocorticoid		chemical drug	Inhibited	-2.017	1.93e-06	CCL2,CDKN1A,CR2,CSF3,CXCL2,EDN1,HTR1A,IL1B,IL6,SELE,SERPINA3,SOCS3,TLR2	51 (14)
lipid A		chemical toxicant	Activated	2.2	1.94e-06	CCL2,CSF3,FCGR1A,IL1B,IL6,THBS1	60 (19)
estriol		chemical - endogenous mammalian	Inhibited	-2.449	1.94e-06	CCL2,CXCL2,CXCR2,IL1B,IL6,SELE	59 (24)
Pro-inflammatory Cytokine		group	Activated	2.433	1.95e-06	ADM,HAMP,IL6,SELE,SELP,SOCS3,TLR2	58 (19)
RORA		ligand-dependent nuclear receptor		-1.511	2.05e-06	CDKN1A,CH25H,CISH,CXCR2,GADD45A,GADD45B,IL1B,IL6,S100A8,S100A9,SOCS3	74 (17)
concanavalin a		chemical drug		1.511	2.06e-06	BCL2A1,CDKN1A,CSF3,CXCL2,DUSP2,HTR1A,IL1B,IL6,SOCS3	64 (17)
RIPK2		kinase	Activated	2.561	2.14e-06	CXCL2,GPR84,HAMP,IL1B,IL6,MEFV,SELE	55 (16)
SIGIRR		transmembrane receptor	Inhibited	-2.224	2.2e-06	CXCL2,IL1B,IL6,S100A8,S100A9	70 (20)
HSPD1		enzyme	Activated	2.195	2.2e-06	CXCL2,IL1B,IL6,SELE,SOCS3	62 (19)
icilin		chemical reagent	Inhibited	-2	2.21e-06	CSF3,CXCL2,IL1B,IL6	31 (7)
WRN		enzyme		-1.732	2.21e-06	CDKN1A,CXCL2,IL1B,IL6	66 (15)
CXCL1		cytokine		1.98	2.21e-06	CXCR2,IL1B,IL6,SOCS3	64 (20)
lipoxin A4		chemical - endogenous mammalian		-0.849	2.22e-06	CCL2,CDKN1A,FPR2,IL1B,IL6,SELE	52 (16)
IFNLR1		transmembrane receptor			2.22e-06	CXCL2,IL1B,IL6,LIF,THBS1,TLR2	60 (13)
CYP2C8		enzyme			2.28e-06	IL1B,IL6,SELE	39 (6)
SLC22A3		transporter			2.28e-06	IL6,S100A8,S100A9	32 (7)
N-nitro-L-arginine methyl ester		chemical drug		0.974	2.29e-06	ADM,CCL2,CXCL2,IL1B,IL6,ITGB3,SELE,TLR2	62 (19)
CASR		G-protein coupled receptor		-0.333	2.33e-06	CISH,EDN1,GADD45A,S100A8,S100A9,SERPINA1,SOCS3,THBD,TLR2	36 (4)
TRAF6		enzyme	Activated	2.396	2.36e-06	CCL2,CSF3,CXCL2,IL1B,IL6,SELE,SERPINA3	69 (20)
SERPINA1	1.203	other		1.414	2.53e-06	ANGPTL4,CCL2,CR2,HAMP,IL6,TLR2	59 (19)
TRAF3IP2		enzyme	Activated	2.372	2.59e-06	CSF3,CXCL2,IL1B,IL6,S100A8,SELP,STEAP4	48 (13)
semaxinib		chemical drug	Activated	2.608	2.63e-06	CHI3L1,CXCL2,EDN1,IL1B,IL6,LRG1,SELE,SOCS3,THBS1	69 (20)
METTL3		enzyme		0.351	2.68e-06	CCL2,CISH,IL1B,IL6,SOCS3	55 (15)
Pkc(s)		group		1.325	2.68e-06	ADM,CCL2,CDKN1A,EDN1,GADD45A,GADD45B,GRHL3,IL1B,IL6,S100A8,STC2	75 (25)
simvastatin		chemical drug		-1.43	2.68e-06	CCL2,CDKN1A,CXCL2,EDN1,IL1B,IL6,SELE,SELP,SOCS3,THBD,TLR2	57 (20)
TLR3		transmembrane receptor	Activated	3.338	2.71e-06	CCL2,CD300E,CSF3,CXCL2,EDN1,GADD45B,HAMP,IL1B,IL6,S100A8,SELE,SOCS3	60 (16)
CISH	1.82	other		-1.195	2.84e-06	CISH,DUSP2,EDN1,HDC,HILPDA,IL1B,OSM	37 (8)
D-fructose		chemical - endogenous mammalian		1.329	2.87e-06	CEBPA,CXCL2,IL1B,IL6,SLC2A5,THBS1	53 (12)
IL22		cytokine	Activated	2.905	2.96e-06	CXCL2,CXCR2,IL1B,IL6,S100A12,S100A8,S100A9,SERPINA3,SOCS3	58 (17)
CD40		transmembrane receptor		1.933	3.05e-06	BCL2A1,CCL2,CDKN1A,CR2,CSF3,IL1B,IL4R,IL6,SELE,THBD,TLR2	50 (15)
LETMD1		other		-1.977	3.17e-06	CCL2,CDKN1A,IL1B,IL6	69 (19)
bempedoic acid		chemical drug		-1.98	3.17e-06	ADGRE1,CCL2,IL1B,IL6	75 (25)
cyclomaltodextrin		chemical drug		-0.762	3.17e-06	CSF3,IL1B,IL6,S100A8	58 (13)
MALP-2s		chemical reagent	Activated	2.148	3.24e-06	BCL2A1,CXCL2,IL1B,IL6,TLR2	60 (15)
hydrochloric acid		chemical - endogenous mammalian			3.24e-06	CCL2,CXCL2,IL1B,IL6,SELE	79 (24)
TNFSF12		cytokine	Activated	2.775	3.28e-06	CCL2,CXCL2,IL1B,IL6,S100A8,S100A9,SELE,TRIM63	59 (18)
mir-155		microRNA		-0.548	3.32e-06	CCL2,CD209,CDKN1A,CEBPA,CSF3,EDN1,IL1B,IL6,SOCS3	67 (23)
Il3		cytokine	Activated	2.225	3.4e-06	ADGRE1,CDKN1A,CISH,CSF3,IL6,NFIL3,OSM	77 (20)
triptolide		chemical drug		-1.994	3.52e-06	ADM,CDKN1A,CXCR2,EMP1,HILPDA,IL6,SOCS3,TLR2,TNFRSF6B	68 (21)
4-hydroxytamoxifen		chemical drug		0.493	3.53e-06	CDKN1A,CEBPA,EDN1,HTR1A,IL6,MT1A,MT1X,S100A9,TM4SF1,ZFP36	85 (23)
BAPTA-AM		chemical reagent		-0.972	3.66e-06	CCL2,CDKN1A,CISH,IL6,SELE,SOCS3	61 (23)
NEIL2		enzyme		0	3.72e-06	CCL2,CXCL2,CXCR2,IL1B,IL6,SELE,TLR2	83 (18)
SB203580		chemical drug	Inhibited	-3.714	3.87e-06	ADAMTS9,CCL2,CCL8,CDKN1A,FPR2,GADD45A,IL1B,IL6,ITGB3,SECTM1,SELE,SELP,SOCS3,STC2,THBS1,TLR2	65 (21)
1-palmitoyl-2-oleoylphosphatidylserine		chemical - endogenous mammalian		1.98	3.88e-06	CSF3,CXCL2,IL6,LIF,OSM
LGALS3		other		0.905	4.03e-06	CCL2,CDKN1A,CEBPA,CXCL2,IL1B,IL6,SELE,SOCS3	69 (23)
rosiglitazone		chemical drug		-1.429	4.08e-06	ADGRE1,ANGPTL4,CCL2,CDKN1A,CEBPA,EDN1,HILPDA,IL1B,IL6,ITGB3,LRG1,S100A8,S100A9,SOCS3,THBS1,TRIM63	59 (21)
KLF4		transcription regulator		0.605	4.12e-06	ADGRE1,CCL2,CDKN1A,CEBPA,GADD45A,GRHL3,IL6,OSM,OTX2,SERPINA1,TEAD4,THBD,THBS1	64 (21)
mir-30		microRNA		-1.418	4.12e-06	ADRA2A,CDKN1A,GADD45A,IL1B,IL6,ITGB3	73 (21)
nicotine		chemical drug		-0.607	4.28e-06	CCL2,CDKN1A,CHRNA6,EDN1,HCRTR2,IL1B,IL6,SELE,SLC18A3,TTR,ZFP36	73 (25)
GNAQ		enzyme	Activated	2	4.4e-06	ADM,EDN1,EMP1,GADD45A,IL6,MAFF,NFIL3,SOCS3,THBD	68 (20)
PLCE1		enzyme		1.982	4.41e-06	CCL2,CXCL2,CXCR2,IL6	49 (14)
spermine		chemical - endogenous mammalian		0	4.41e-06	CCL2,IL1B,IL6,TLR2	51 (17)
KLF6		transcription regulator	Activated	2.252	4.62e-06	ADM,CCL2,CDKN1A,CHI3L1,CXCL2,DLK1,IL1B,IL6	70 (17)
pyrrolidine dithiocarbamate		chemical reagent	Inhibited	-2.61	4.62e-06	BCL2A1,CCL2,CXCL2,IL1B,IL6,SELE,SELP,TLR2	57 (14)
LPIN1		phosphatase			4.63e-06	CDKN1A,CEBPA,DLK1,IL1B,IL6	69 (22)
CLEC7A		transmembrane receptor	Activated	2.168	4.63e-06	CCL2,CSF3,CXCL2,IL1B,IL6	57 (21)
IFI16		transcription regulator	Activated	2.477	4.81e-06	CCL2,CDKN1A,EDN1,GADD45A,IL1B,IL6,SELE	54 (15)
BMP7		growth factor		-0.446	4.84e-06	ADCYAP1,CCL2,CDKN1A,CEBPA,DLK1,EDN1,HAMP,IL1B,IL6,NGFR,SOCS3	61 (22)
enterotoxin B		biologic drug	Activated	2.561	5.22e-06	CCL2,CSF3,CXCL2,IL1B,IL6,LIF,SERPINA3	84 (13)
GFI1		transcription regulator		-0.342	5.48e-06	CDKN1A,CEBPA,IL1B,IL6,ITGB3,MAFF,OSM,SERPINA1,SERPINA3	79 (23)
anakinra		biologic drug	Inhibited	-2.166	5.48e-06	CCL2,EDN1,IL1B,IL6,SELE	67 (19)
PTX3		other		-0.135	5.48e-06	CCL2,CXCL2,IL1B,IL6,TLR2	66 (17)
IDR-1002		chemical reagent		-0.718	5.48e-06	CCL2,CXCL2,CXCR2,IL6,SLC11A1
KRT17		other	Activated	2.236	5.48e-06	CSF3,CXCL2,CXCR2,IL1B,IL6
KIT		transmembrane receptor			5.62e-06	CCL2,CISH,HDC,IL4R,IL6,LIF,OSM,SOCS3	78 (20)
bexarotene		chemical drug		-0.664	5.66e-06	CCL2,DEPP1,DLK1,IL1B,MAFF,NGFR,RTN4R,S100A9,TBR1,TM4SF1	37 (6)
P2RY12		G-protein coupled receptor			5.66e-06	HAMP,IL1B,IL6	51 (18)
PELI2		enzyme			5.66e-06	CXCL2,IL1B,IL6	59 (21)
benidipine		chemical drug			5.66e-06	CDKN1A,SELE,SELP
NFKBIB		transcription regulator		0.784	5.79e-06	BCL2A1,CCL2,CXCL2,IL1B,IL6,SELE	49 (14)
ionomycin		chemical reagent		1.306	5.92e-06	BCL2A1,CCL2,CSF3,DUSP2,FCGR1A,HTR1A,IL6,NFIL3,TLR2,TNFRSF6B	61 (15)
resiquimod		chemical drug	Activated	3.372	6.09e-06	BCL2A1,CCL2,CSF3,CXCL2,FCGR1A,FCGR1B,FCGR2A,GPR84,IL1B,IL6,LIF,TLR2	63 (17)
MAP2K1		kinase		1.049	6.19e-06	BCL2A1,CCL2,CDKN1A,CEBPA,HDC,IL6,ITGB3,OSM,SERPINA1,THBS1	73 (26)
FGF2		growth factor	Activated	2.952	6.42e-06	ADM,ANGPTL4,CCL2,CDKN1A,CSF3,CXCL2,GADD45A,IL1B,IL6,NGFR,S100A8,SELE,SERPINA1,SOCS3,TEAD4,THBS1	75 (24)
collagenase		group	Activated	2.219	6.45e-06	ADM,CXCL2,IL6,SELE,SELP	82 (12)
NOSTRIN		transcription regulator	Inhibited	-2.213	6.45e-06	IL6,ITGB3,SELE,SELP,THBS1	22 (7)
leukotriene D4		chemical - endogenous mammalian	Activated	2.392	6.46e-06	APOLD1,CCL2,CXCL2,IL6,SELE,ZFP36	68 (20)
palbociclib		chemical drug		1.633	6.46e-06	ADM,CDKN1A,GADD45A,GADD45B,SOCS3,ZFP36	64 (12)
FCGR2A	1.03	transmembrane receptor		1.758	6.46e-06	CCL2,CXCL2,FCGR3A/FCGR3B,GPR84,IL1B,IL6	58 (21)
iron		chemical - endogenous mammalian		-1.553	6.46e-06	CDKN1A,CEBPA,GADD45A,GADD45B,HAMP,IL6	69 (21)
SMAD4		transcription regulator		1.694	6.54e-06	ANGPTL4,CCL2,CDKN1A,CXCL2,EDN1,GADD45A,GADD45B,HAMP,IL1B,SELE,THBS1,ZFP36	63 (23)
NFAT5		transcription regulator	Activated	2.752	6.77e-06	BCL2A1,CCL2,CSF3,EDN1,IL1B,IL6,ITGB3,LIF,TLR2	60 (16)
LDLR		transporter			6.92e-06	CCL2,CD300E,CDKN1A,CEBPA,FCGR1A,FPR1,FPR2,IL1B,IL6,ITGB3,SELE	58 (17)
PTGER4		G-protein coupled receptor		-0.643	7.13e-06	CCL2,CH25H,CP,EDN1,HAMP,IL1B,IL6,MAFF,OSM	74 (23)
platelet activating factor		chemical - endogenous mammalian		1.762	7.18e-06	CCL2,CDKN1A,IL6,SELP,SOCS3,THBS1	67 (21)
CAT		enzyme	Inhibited	-2.4	7.18e-06	ADM,BCL2A1,CCL2,CDKN1A,IL6,THBS1	67 (22)
5-O-mycolyl-beta-araf-(1->2)-5-O-mycolyl-alpha-araf-(1->1')-glycerol		chemical - endogenous non-mammalian		1.89	7.21e-06	BCL2A1,CCL2,CCL8,CXCL2,CXCR2,IL1B,SOCS3	59 (11)
MAPK7		kinase		1.969	7.21e-06	BCL2A1,CXCL2,EDN1,IL1B,IL6,STEAP4,THBD	60 (17)
PPARG		ligand-dependent nuclear receptor		-0.988	7.43e-06	ANGPTL4,CCL2,CDKN1A,CEBPA,CR2,CSF3,CXCL2,DLK1,EDN1,IL1B,IL6,PLA2G3,S100A8,SELE,SERPINA1,SOCS3	62 (20)
TAB1		enzyme		-0.555	7.55e-06	CDKN1A,CH25H,IL1B,IL6,SELE	56 (21)
IFNA2		cytokine	Activated	2.635	7.77e-06	ADGRE1,CCL2,CCL8,CDKN1A,CISH,IL1B,IL6,MT1M,MT1X,SOCS3,TNFRSF10D	65 (26)
SMARCA4		transcription regulator		1.585	7.85e-06	BCL2A1,CCDC85B,CCL2,CDKN1A,CP,FCGR2A,GADD45A,GADD45B,IFI30,IL1B,IL6,MAFF,MYBPH,NCALD,SLC11A1,TCAF2,TLR2,TTR	67 (18)
COL1A1		other			7.92e-06	CCL2,CDKN1A,EDN1,SELE	41 (7)
ATG16L1		enzyme			7.92e-06	CH25H,CXCL2,IL1B,IL6	66 (25)
TNFRSF25		transmembrane receptor	Inhibited	-2	7.92e-06	CCL2,CSF3,IL6,SELE	69 (18)
CXCL2	1.057	cytokine		1.875	7.92e-06	CXCL2,CXCR2,IL1B,IL6	50 (17)
IRAK2		kinase		1.951	7.92e-06	CXCL2,IL1B,IL6,SELE	52 (15)
GATA3		transcription regulator		-0.374	8.07e-06	ADM,ANGPTL4,CDKN1A,CEBPA,GRHL3,IL1RL1,IL6,NFIL3,S100A8,S100A9,SLCO4C1	78 (19)
Alpha catenin		group	Inhibited	-2.791	8.71e-06	CXCL2,IL1B,IL6,S100A8,S100A9,SELE,SOCS3,STEAP4	54 (14)
Vegf		group	Activated	2.769	8.79e-06	ANGPT4,ANGPTL4,BCL2A1,CD93,CHI3L1,CXCR2,EDN1,EMP1,GPR4,HDC,IL6,OSMR,SELE,SOCS3,THBD,TNFRSF6B	70 (22)
MAOA		enzyme		1.387	8.8e-06	CCL2,HTR1A,IL1B,IL6,SOCS3	62 (14)
TYK2		kinase		0.591	8.8e-06	CSF3,HAMP,IL1B,OSMR,SOCS3	66 (17)
staurosporine		chemical drug		1.195	9.25e-06	CDKN1A,FCGR2A,HDC,IL1B,IL6,ITGB3,SELE,SERPINA3	61 (22)
MAPKAPK2		kinase		1.709	9.76e-06	CCL2,CXCL2,HDC,IL1B,IL6,ZFP36	52 (17)
IRF6		transcription regulator	Activated	2.386	9.76e-06	CCL2,FPR2,GRHL3,IL1B,IL6,TEAD4	68 (24)
IL6R		transmembrane receptor	Activated	2.359	9.79e-06	CCL2,CDKN1A,CXCL2,IL1B,IL6,SERPINA3,SOCS3	57 (15)
TAC1		other		1.426	9.79e-06	CCL2,HDC,HTR1A,IL1B,IL6,SELE,SELP	46 (16)
TCL1A		transcription regulator			9.79e-06	CXCR2,FPR1,IL1B,S100A8,S100A9,SLC11A1,STEAP4
sodium orthovanadate		chemical reagent		1.706	1.02e-05	CCL2,CDKN1A,CEBPA,IL4R,SLC2A5	74 (24)
IL-17f dimer		complex		1.982	1.03e-05	CCL2,CSF3,IL1B,IL6
LBP		transporter		-1.732	1.03e-05	CXCR2,IL1B,IL6,TLR2	52 (18)
C5		other		1.987	1.03e-05	CXCL2,IL1B,IL6,SOCS3	69 (21)
NFATC2		transcription regulator		-1.141	1.04e-05	CDKN1A,CISH,CXCL2,EDN1,IL1B,IL6,NGFR,SELE,SOCS3,TLR2	79 (16)
VEGFA		growth factor		1.559	1.05e-05	BCL2A1,CCL2,CDKN1A,CSF3,CXCL2,EDN1,IL1B,IL6,ITGB3,SELE,THBD,THBS1	61 (22)
heme		chemical - endogenous mammalian		-1.633	1.08e-05	CSF3,CXCL2,IL1B,IL6,LIF,SELP	56 (15)
1-palmitoyl-2-oleoylphosphatidyl-D-serine		chemical reagent			1.12e-05	CSF3,CXCL2,IL6
pinaverium		chemical drug			1.12e-05	CXCL2,IL1B,IL6
CDHR1		other			1.12e-05	OSMR,SERPINA3,SOCS3
IKBIP		other			1.12e-05	CXCL2,IL1B,IL6	63 (18)
entolimod		biologic drug			1.12e-05	CXCL2,IL1B,IL6	41 (9)
ORM1		other			1.12e-05	HAMP,IL1B,IL6	34 (4)
PILRA		other			1.12e-05	CXCL2,IL1B,IL6
CV 3988		chemical reagent			1.12e-05	CCL2,IL6,ITGB3
miR-92a-3p (and other miRNAs w/seed AUUGCAC)		mature microRNA		-1.231	1.18e-05	ADM,CDKN1A,CEBPA,IL6,ITGB3	42 (7)
N-acetylmuramyl-L-alanyl-D-isoglutamine		chemical - endogenous non-mammalian	Activated	2.156	1.19e-05	CCL2,CCL8,CXCL2,IL1B,IL6,ITGB3	52 (20)
SOCS3	2.636	phosphatase		-0.765	1.22e-05	CDKN1A,FCGR1A,HAMP,IL1B,IL4R,IL6,SOCS3	65 (18)
EZH2		transcription regulator		-0.064	1.23e-05	CDKN1A,CEBPA,CRISPLD2,CSF3,CXCL2,IL6,LYPD6B,MEPE,MPZL2,NGFR,S100A8,S100A9,SERPINA1,SOCS3	71 (21)
ERK1/2		group	Activated	3.249	1.27e-05	BCL2A1,CCL2,CCL8,CDKN1A,CEBPA,EDN1,HAMP,IL1B,IL6,ITGB3,SOCS3,TRIM63	66 (18)
IGF1		growth factor		0.13	1.29e-05	ADM,BCL2A1,CDKN1A,CISH,CP,EDN1,GADD45A,HDC,IL1B,IL4R,IL6,OSMR,SELE,SOCS3,THBS1,YBX3,ZFP36	93 (22)
HES1		transcription regulator		1.318	1.3e-05	CDKN1A,CEBPA,DLK1,HTR1A,IL1RL1,IL6	50 (17)
HMGB1		transcription regulator	Activated	2.602	1.31e-05	CCL2,CDKN1A,CXCL2,IL1B,IL6,SELE,TLR2	65 (18)
hemoglobin		complex		1.091	1.31e-05	ADM,CDKN1A,EDN1,IL6	74 (15)
EPHX2		enzyme		0.914	1.31e-05	CCL2,IL1B,IL6,SELE	68 (26)
C5AR2		G-protein coupled receptor		0.11	1.31e-05	CSF3,CXCL2,IL1B,IL6	55 (13)
BAR501		chemical reagent		-1.954	1.31e-05	ADGRE1,IL1B,IL6,SELE
STAT1		transcription regulator	Activated	3.337	1.37e-05	APOL4,BCL2A1,CCL2,CDKN1A,CH25H,CXCL2,EDN1,FCGR1A,IFI30,IL1B,IL6,LIF,SERPINA3,SOCS3	59 (16)
APOE		transporter	Inhibited	-2.218	1.37e-05	ADGRE1,ANGPTL4,EDN1,FCGR1A,IL1B,IL4R,IL6,RTN4R,S100A8,S100A9,SELE,SERPINA3,SOCS3	75 (17)
BMP10		growth factor		1.908	1.4e-05	ANGPTL4,FCGR2A,FCGR3A/FCGR3B,IL1B,SELE,SERPINA3,THBS1
trinitrobenzenesulfonic acid		chemical reagent	Activated	2.562	1.51e-05	CSF3,CXCL2,IL1B,IL6,S100A8,S100A9,SOCS3	66 (13)
STAT		group	Activated	2.19	1.54e-05	CDKN1A,CISH,HAMP,SERPINA3,SOCS3
CERK		kinase			1.54e-05	CCL2,CSF3,CXCL2,IL6,TLR2	78 (13)
Jnk		group	Activated	2.748	1.57e-05	CCL2,CD209,EDN1,GADD45A,IL1B,IL6,S100A12,SELE,SOCS3,ZFP36	54 (19)
RAF1		kinase	Activated	2.014	1.57e-05	CDKN1A,DUSP2,EMP1,HDC,IL1B,IL6,ITGB3,LIF,MT1M,OSMR	59 (21)
NX-13		chemical reagent		-1.969	1.65e-05	CCL2,CXCL2,IL1B,IL6	36 (7)
PTGIS		enzyme	Activated	2	1.65e-05	CXCL2,CXCR2,IL1B,IL6	30 (7)
TEK		kinase		1.98	1.65e-05	CDKN1A,IL6,S100A8,S100A9
L-carnitine		chemical - endogenous mammalian		-0.655	1.65e-05	CDKN1A,EDN1,IL1B,IL6	55 (14)
carbon monoxide		chemical - endogenous mammalian		-1.51	1.72e-05	CCL2,CDKN1A,HAMP,IL1B,IL6,SELP	71 (23)
Ifn gamma		complex	Activated	2.591	1.73e-05	CCL2,CDKN1A,CHI3L1,EDN1,IL1B,LIF,SOCS3	62 (19)
PRKN		enzyme		-1.961	1.73e-05	CCL2,CCL8,CDKN1A,CSF3,CXCL2,IL1B,IL6	49 (16)
CLEC10A		other	Inhibited	-2.213	1.76e-05	CXCL2,CXCR2,IL1B,IL6,S100A9
parthenolide		chemical drug		-1.953	1.76e-05	CCL2,CXCL2,IL1B,IL6,LIF	56 (16)
GDF2		growth factor		0.487	1.85e-05	DLK1,EDN1,GADD45B,HAMP,NGFR,SELE,SLC18A3	23 (3)
RARB		ligand-dependent nuclear receptor		1.342	1.87e-05	BCL2A1,CDKN1A,CXCL2,GADD45A,IL1B,IL6,OTX2,SERPINA1,THBD	78 (20)
Sphk		group			1.96e-05	CCL2,IL6,SELE	47 (15)
ANKRD42		transcription regulator			1.96e-05	CSF3,IL1B,IL6	41 (7)
PIMREG		other			1.96e-05	IL4R,IL6,SOCS3	62 (14)
iguratimod		chemical drug			1.96e-05	CSF3,CXCL2,IL6	49 (13)
NUDT16L1		other			1.96e-05	CDKN1A,EDN1,IL6
IL17B		cytokine			1.96e-05	CDKN1A,CSF3,IL6	57 (16)
CLIC4		ion channel			1.96e-05	CXCL2,IL1B,IL6	64 (13)
EIF2AK2		kinase	Activated	2.563	1.97e-05	BCL2A1,CDKN1A,IL1B,IL6,MT1M,SELE,SOCS3	69 (20)
NfkB1-RelA		complex	Activated	2.172	2e-05	CCL2,CSF3,IL1B,IL6,SELE	31 (3)
SAA		group	Activated	2.194	2e-05	CCL2,CSF3,IL1B,IL6,TLR2	61 (17)
ATP-gamma-S		chemical reagent		0.277	2.05e-05	CCL2,CCL8,CD300E,CXCL2,IL6,THBS1	66 (21)
diphenyleneiodonium		chemical reagent	Inhibited	-2.406	2.05e-05	CCL2,CXCL2,DUSP2,IL1B,IL6,SELE	53 (15)
TLR1		transmembrane receptor			2.05e-05	FCGR1A,HAMP,IL1B,IL6	71 (18)
leptomycin B		chemical drug		-0.655	2.05e-05	CDKN1A,CEBPA,IL1B,IL6	69 (25)
CITED2		transcription regulator	Inhibited	-2.912	2.06e-05	ADM,ANGPTL4,CCL2,CXCL2,FCGR3A/FCGR3B,GADD45B,IL1B,IL6,OSM,SECTM1	71 (20)
APP		other	Activated	2.73	2.09e-05	ADCYAP1,CCL2,CDKN1A,CH25H,CP,CSF3,CXCL2,CXCR2,EDN1,FCGR1A,FCGR2A,IL1B,IL6,ITGB3,LIF,MAFF,NGFR,OSM,S100A8,SOCS3,TLR2,TTR	60 (20)
tyrphostin AG490		chemical drug	Inhibited	-2.529	2.11e-05	CCL2,CDKN1A,CXCL2,EDN1,IL1B,IL6,SOCS3	60 (22)
Sb202190		chemical drug	Inhibited	-2.552	2.14e-05	ANGPTL4,CCL2,CDKN1A,FPR2,IL1B,IL6,S100A8,SELE	74 (22)
EGFR		kinase		-0.516	2.22e-05	CCL2,CDKN1A,CHI3L1,GADD45A,HAMP,HDC,IL1B,IL6,LGR6,MT1M,OSMR,SERPINA3,SOCS3,STEAP4,THBS1	74 (22)
GPS2		transcription regulator		-0.785	2.23e-05	CDKN1A,CR2,CXCL2,IL1B,IL6,PLA2G3	65 (22)
PGF		growth factor		1.934	2.26e-05	ANGPTL4,CCL2,EDN1,IL1B,IL6	62 (22)
mir-25		microRNA	Inhibited	-2.209	2.26e-05	ADM,CDKN1A,GADD45A,IL6,ITGB3	66 (25)
TNIP1		other		-1.4	2.26e-05	CXCL2,HAMP,IL1B,S100A8,S100A9	48 (8)
tunicamycin		chemical - endogenous non-mammalian	Activated	2.422	2.26e-05	CDKN1A,CXCL2,GADD45A,GADD45B,HAMP,IL1B,IL6,NFIL3,SLC39A14,SOCS3,TLR2	66 (18)
docosahexaenoic acid		chemical drug		-0.847	2.33e-05	BCL2A1,CCL2,CDKN1A,CEBPA,IL1B,IL6,SELE,SOCS3,THBS1	68 (23)
mifepristone		chemical drug		-0.072	2.36e-05	ADM,CCL2,CDKN1A,CHI3L1,CISH,HDC,IL1B,IL4R,IL6,ITGB3,REM1,TEAD4	67 (22)
JUN		transcription regulator		0.829	2.38e-05	BCL2A1,CCL2,CCL8,CDKN1A,CSF3,EDN1,GADD45A,IL1B,IL1RL1,IL6,LIF,OSM,SOCS3,THBS1,ZFP36	81 (24)
F3		transmembrane receptor		1.744	2.42e-05	CCL2,DUSP2,HAMP,IL1B,IL6,SELE	55 (19)
ABT-737		chemical drug		1.941	2.52e-05	BCL2A1,CDKN1A,GADD45A,IL6	55 (16)
RNASE1		enzyme		1.98	2.52e-05	CCL2,CCL8,IL6,OSM
propofol		chemical drug		-1.154	2.55e-05	CCL2,IL1B,IL6,THBS1,ZFP36	71 (26)
THPO		cytokine	Activated	2.611	2.55e-05	CEBPA,CISH,IL1B,IL6,ITGB3,SELP,SOCS3	58 (22)
F2R		G-protein coupled receptor	Activated	2.382	2.55e-05	CCL2,HAMP,IL1B,IL6,SELE,SELP,THBS1	66 (22)
sodium arsenite		chemical drug		0.625	2.63e-05	CDKN1A,CEBPA,CISH,GADD45A,GADD45B,SOCS3	76 (17)
ethanol		chemical - endogenous mammalian		0.742	2.71e-05	ADM,CCL2,CDKN1A,CEBPA,CHRNA6,EDN1,GADD45A,HAMP,IL1B,IL6,NGFR,SELE,SERPINA1,TLR2	68 (24)
lipoteichoic acid		chemical - endogenous non-mammalian		1.729	2.86e-05	CCL2,CSF3,IL1B,IL6,SELP,TLR2	57 (17)
JAK		group			2.86e-05	CCL2,CD209,IL6,SOCS3,TRIM63	55 (14)
CSF1R		kinase	Activated	2.236	2.86e-05	ADGRE1,CDKN1A,HAMP,IL4R,IL6	56 (20)
GW501516		chemical drug		0.44	2.89e-05	ANGPTL4,CDKN1A,IL1B,IL6,S100A8,S100A9,THBS1	63 (22)
CREB1		transcription regulator	Activated	2.201	2.92e-05	ADM,APOLD1,CDKN1A,CEBPA,CH25H,CR2,CXCL2,ECEL1,EDN1,GADD45A,GADD45B,IL1B,IL6,NFIL3,SLC17A6,ZFP36	80 (20)
[truncated: 3,093 more rows]

## Sheet: Amygdala
Supplementary Table 5: Upstream regulator analysis performed using IPA with a z-score threshold of -2 and +2 by linking DEGs of tetrapartite brain regions through coordinated expression predicted the below upstream transcriptional regulators potentially regulating the DEGs. Each sheet provides predicted upstream transcriptional regulators for respective brain regions.
[truncated: 3,982 more rows]
