# Supplementary material for: Transcriptomic signatures in tetrapartite brain region identifies shared and unique gene signatures for substance-use
Source: Front Cell Neurosci. 2026 Mar 18;20:1770214. doi: 10.3389/fncel.2026.1770214 (PMC13038532; doi:10.3389/fncel.2026.1770214)
Supplement: Supplementary file 17 [file Table_6.xlsx]

## Sheet: Sheet0
Supplementary Table 6: The list of potential regulators identified by upstream regulatory analysis. The z-score for these predicted potential regulators ranged between -4.370 and 4.829.
Upstream Regulators	Midbrain	Amygdala	DLPFC	NAc
STAT3	4.465	4.829	3.824	3.952
HIF1A	4.716	4.582	3.405	3.405
KLF6	3.954	3.536	3.045	3.611
TP63	4.222	3.965	2.546	3.058
CITED2	-4.37	-3.773	-2.575	-2.912
RELA	4.626	3.293	2.882	2.591
BHLHE40	3.499	3.86	3.053	2.538
STAT1	4.111	3.099	2.753	2.94
NFKB1	4.549	3.344	2.607	1.775
STAT4	3.806	3.555	2.434	2.434
NFAT5	3.185	3.338	2.931	2.76
CTNNB1	3.343	3.56	2.773	2.463
CREB1	4.687	3.363	1.828	2.201
EGR1	3.264	3.794	2.183	2.395
SMARCA4	3.323	4.136	2.349	1.585
NPM1	4.353	3.189	1.633	1.89
HMGB1	3.542	2.625	2.219	2.599
JUNB	3.128	3.56	2.212	1.976
CEBPB	3.408	2.802	2.495	2.054
PPARGC1A	-3.049	-2.148	-2.739	-2.578
SP1	3.246	3.554	1.963	1.445
EPAS1	2.924	3.055	1.98	2.207
SREBF1	2.004	3.469	2.524	1.949
IFI16	2.983	2.294	2.09	2.294
CREBBP	3.264	2.307	1.448	2.589
CEBPA	2.573	1.795	2.506	2.641
YAP1	2.691	2.93	1.561	2.214
SOX11	2.646	2.449	2	2.236
NUPR1	2	3.153	1.633	2.53
JUN	3.23	3.225	2.005	0.819
GATA2	2.926	1.605	1.992	2.69
FOXO1	2.54	1.628	2.42	2.597
FOS	2.819	3.119	2.017	1.018
TP53	2.429	3.09	2.111	1.161
ESRRA	3.592	2.333	2	0.64
ETS1	2.672	2.18	2.215	1.446
BCL6	-3.012	-1.711	-1.498	-2.2
ATF4	3.233	2.755	N/A	2.415
SMAD3	2.611	2.059	1.782	1.782
KLF2	-2.507	-2.649	-1.17	-1.81
ARNT	2.18	2.204	1.718	1.98
PYCARD	2.19	1.96	1.96	1.96
IRF7	3.513	2.598	N/A	1.951
NFKBIZ	2.404	1.332	2.186	1.963
AHR	3.065	1.878	1.203	1.652
IRF1	1.935	2.253	1.953	1.518
CCND1	1.091	2.359	2.219	1.98
SMAD4	1.803	2.121	1.628	2.082
SMAD1	2.043	1.501	1.982	1.953
NR1I3	2.714	2.39	N/A	2.177
FOXL2	2.81	2.236	N/A	2.224
SS18	2	2.236	2	1
STAT5A	1.704	2.359	1.941	1.189
NR0B2	-2.559	-2.377	N/A	-2.219
NFKBIA	2.069	1.15	2.028	1.838
MEOX2	-2.501	-1.387	-1.456	-1.687
EHF	1.667	2.111	1.342	1.89
PGR	2.476	2.019	1.97	0.436
IRF8	1.755	2.24	1.097	1.757
SMAD7	-0.761	-1.826	-1.969	-2.19
GPS2	-2.577	-2.019	-1.285	-0.785
SMAD2	2.106	1.45	1.418	1.666
BTG2	-2.431	-2.2	N/A	-1.981
ZBTB10	3.606	3	N/A	N/A
ZFP36	-2.395	-1.192	-1.452	-1.452
IRF6	2.219	2.219	N/A	1.982
NR3C2	1.97	1.677	1.214	1.551
TSC22D3	-2.294	-1.195	-1.558	-1.348
ILF3	-1.551	-1.97	-1.154	-1.706
DDIT3	1.195	1.254	1.387	2.425
CBX5	-2.449	-2.121	N/A	-1.633
REL	2.207	1.72	1.121	1.121
RBPJ	-1.82	-1.82	-1.425	-1.095
EP300	1.729	1.522	1.134	1.758
ZNF217	N/A	-2	-2	-2
CEBPD	1.403	1.352	1.82	1.412
ELK1	2.599	2.2	1.091	N/A
STAT5B	1.16	1.943	1.165	1.394
BRD4	3.091	2.57	N/A	0
STAT6	1.128	2.02	0.99	1.473
ELANE	2.592	1.521	N/A	1.461
MRTFA	1.627	1.625	0.789	1.328
GFI1	-2.391	-1.803	-0.728	-0.342
ZBTB16	-1.448	-0.686	-1.407	-1.709
SMARCA5	-1.897	-0.816	-1.342	-1
IRF3	3.094	N/A	1.948	N/A
NR1H4	-1.493	-0.771	-1.294	-1.476
CREM	2.813	2.219	N/A	N/A
RORA	-1.237	-1.043	-1.347	-1.361
Gm21596/Hmgb1	1.236	1.236	1.236	1.236
MAX	-1.501	-1.287	-0.849	-1.231
NOTCH1	0.499	2.273	1.075	0.98
KDM3A	2.401	2.425	N/A	N/A
RELB	2.118	1.531	0.588	0.588
NR4A3	2.213	1.319	N/A	1.225
SIRT1	-2.223	-0.356	-1.236	-0.894
ID3	1.724	-0.355	1.455	1.172
FOSL1	1.462	1.268	1.129	0.788
ARNT2	2.646	N/A	N/A	2
ZEB1	2.158	1.369	N/A	1
Brd4	2.236	2.219	N/A	N/A
SIM1	2.449	N/A	N/A	2
ACTN4	2.219	2.219	N/A	N/A
KLF4	1.986	1.735	-0.355	0.331
HLX	-2.416	-1.98	N/A	N/A
ECSIT	1.941	2.376	N/A	N/A
POU5F1	2.023	0.82	0.825	0.607
FOXO3	0.954	-0.543	0.834	1.921
PPARD	2.108	0.643	N/A	1.446
MAFB	1.41	1.673	N/A	1.114
THRA	-0.489	-0.647	-1.387	-1.664
ESR1	0.306	0.732	-0.681	-2.406
CARM1	2.169	1.948	N/A	N/A
NR4A1	-1.942	-2.172	N/A	N/A
NFATC1	1.944	2.164	N/A	N/A
WT1	1.493	1.715	0.543	-0.235
GATA6	2.013	0.618	N/A	1.342
EGR2	1.387	2.138	N/A	-0.447
GATA3	-0.551	-2.014	-1.027	-0.374
PIAS1	-1.982	-1.982	N/A	N/A
PRKN	-1.973	-1.973	N/A	N/A
NR1H3	-1.324	-1.49	N/A	-1.132
RIPK3	1.969	N/A	N/A	1.969
MYOD1	1.955	1.981	N/A	N/A
PRDM1	-2.125	0.008	1.096	-0.687
YY1	0.928	1.15	0.708	1.109
WBP2	-1.508	0.378	-1	-1
MED1	1.633	1.937	N/A	0.277
BCL3	-2.236	-0.371	-0.422	-0.751
RARB	1.093	0	1.342	1.342
RARA	-0.632	-1.633	-1	-0.447
PTTG1	1.706	1.977	N/A	N/A
SRF	0.903	0.176	-1.572	-0.896
FOXA1	-1.761	-1.759	N/A	N/A
NFKB2	2.208	0.218	N/A	1.067
KLF5	-0.783	-1	-0.758	-0.943
TEAD4	1.253	0.973	N/A	1.195
NCOA1	1.744	0.946	N/A	0.714
SPI1	1.091	0.69	0.569	1.023
FOXM1	1.376	1.991	N/A	N/A
NFKBIB	1.29	1	0.832	0.243
NR3C1	-0.985	-0.542	-0.789	-1.035
NCOA2	2.628	N/A	N/A	-0.683
E2F3	1.129	0.128	1.067	0.97
NKX2-3	-1.167	0.618	-1.084	-0.396
THRB	-1.893	-1.342	N/A	N/A
MYF6	1.987	1.192	N/A	N/A
ING1	-0.689	-0.689	-1.076	-0.689
DNMT3A	-1.414	-0.707	0	-1
FOSL2	1.987	1.131	N/A	N/A
TRIM24	-1.48	-1.633	N/A	N/A
DACH1	-1.98	-1.131	N/A	N/A
MRTFB	0.166	1.673	0.254	1.016
CDKN2A	0.642	0.653	0.898	0.898
SOX2	0.384	1.674	0.644	0.388
TCF3	0.853	0.894	0.812	0.507
TEAD1	1.109	1.172	N/A	0.762
RORC	1.516	1.516	N/A	N/A
SMARCB1	1.133	0.746	N/A	1.121
HNRNPU	N/A	1.078	1.921	N/A
CEBPE	1.969	1.009	N/A	N/A
MYC	0.701	1.235	-0.401	-0.617
RUNX3	-1.711	-0.943	N/A	0.218
AR	0.589	1.37	-0.73	0.152
PDX1	2.158	0.64	N/A	N/A
APEX1	1.769	N/A	-1.015	N/A
TCF12	1.197	0.346	N/A	1.231
FOXA2	N/A	-1.698	N/A	-1.067
MEF2C	2.379	0.343	N/A	N/A
SIRT6	-0.788	-1.91	N/A	N/A
TWIST1	-0.304	-0.456	-0.954	-0.954
EBF1	1.455	1.195	N/A	N/A
HOXD3	N/A	2.611	N/A	N/A
RUNX2	0.481	0.676	1.171	-0.254
NR1I2	1.706	0.692	N/A	0.152
NR1H2	-1.033	-0.706	N/A	-0.784
IKZF1	-1.5	-1.022	0	0
ATF3	-1.224	-0.852	0.306	-0.073
NCOA3	1.544	0.882	N/A	N/A
NONO	2.425	N/A	N/A	N/A
PRKCB	2.423	N/A	N/A	N/A
ID2	1.225	-0.451	0.339	-0.407
NFYA	2.39	N/A	N/A	N/A
HOXA10	-1.195	-0.788	0.277	-0.128
MEF2A	2.373	N/A	N/A	N/A
TRIM21	-1.131	-1.214	N/A	N/A
EHMT1	1	1.342	N/A	N/A
ESR2	-0.525	1.06	-0.266	0.49
IRF4	-1.22	0.984	0.106	N/A
ARID1A	-0.818	-0.8	N/A	0.669
JUND	1.454	0.808	N/A	N/A
RUNX1	0.102	-0.198	1.432	-0.506
GLI3	2.236	N/A	N/A	N/A
MNT	-2.236	N/A	N/A	N/A
HOXA5	2.236	N/A	N/A	N/A
NEUROG1	-2.236	N/A	N/A	N/A
ETS2	2.219	N/A	N/A	N/A
BACH2	-1.109	-1.109	N/A	N/A
HOXB7	2.209	N/A	N/A	N/A
TGIF1	2.205	N/A	N/A	N/A
NFE2L2	0.59	0.573	0.555	-0.465
TFAP2C	-1.091	-1.091	N/A	N/A
HES1	N/A	N/A	0.862	1.318
NOTCH3	N/A	2.148	N/A	N/A
HSF1	-0.691	-0.343	N/A	-1.09
WWTR1	-0.298	0.718	0.114	-0.97
RBL1	-1.195	-0.882	N/A	N/A
NR5A2	0.235	0.584	-1.243	N/A
RXRA	-1.187	-0.046	-0.052	-0.774
MYB	0	1.556	0.294	-0.179
FOXO4	0.183	0.631	N/A	1.214
KCNIP3	-1.134	0.447	-0.447	0
KDM1A	-1.413	-0.596	N/A	N/A
FOSB	0.849	1.154	N/A	N/A
FEM1A	-2	N/A	N/A	N/A
USP22	N/A	2	N/A	N/A
POU2F2	N/A	2	N/A	N/A
NCOR1	-1.982	N/A	N/A	N/A
MEF2D	1.98	N/A	N/A	N/A
HDGF	N/A	1.98	N/A	N/A
HOXA9	1.977	N/A	N/A	N/A
NRIP1	N/A	1.962	N/A	N/A
CBL	-1.951	N/A	N/A	N/A
BRCA1	0.929	1.02	N/A	N/A
ELF4	1.941	N/A	N/A	N/A
CTCF	-0.684	-1.195	N/A	N/A
E2F1	1.521	N/A	-0.354	N/A
TFAP2A	-0.074	1.794	N/A	N/A
CYLD	1.067	0.784	N/A	N/A
PPARA	0.712	0.828	0	0.287
NANOG	1.342	-0.447	N/A	N/A
RB1	0	0.659	-0.372	0.728
NFKBIE	1.732	N/A	N/A	N/A
NFATC3	N/A	1.715	N/A	N/A
IRF5	1.411	-0.271	N/A	N/A
PPARG	0.302	-0.068	-0.581	-0.71
HNF1B	0	-1.633	N/A	N/A
PAX1	N/A	-1.633	N/A	N/A
NFATC2	0	-0.266	-0.198	-1.141
HDAC7	0.339	N/A	1.26	N/A
SATB1	-0.102	-0.03	-0.647	0.816
MYOCD	N/A	1.59	N/A	N/A
TCF4	0	0	0.447	1.134
HDAC2	-0.568	-1.013	N/A	N/A
CUX1	-0.599	-0.978	N/A	N/A
HIPK2	-0.538	-0.876	-0.153	N/A
KLF11	-0.302	0	-0.447	-0.816
GLI1	-0.673	0.041	0.03	-0.82
IRF2	0.515	-0.186	0.862	N/A
HDAC6	-0.728	0.831	N/A	N/A
KMT2D	0.485	-1.039	N/A	N/A
HTT	1.486	N/A	N/A	N/A
TCF7L2	0.707	N/A	0.756	N/A
KAT2B	1.458	N/A	N/A	N/A
PITX2	1.441	N/A	N/A	N/A
TFAP4	0.871	0.557	N/A	N/A
GATA4	0.293	-0.91	N/A	0.218
PML	1.413	N/A	N/A	N/A
KEAP1	1.412	N/A	N/A	N/A
STAT2	1.408	N/A	N/A	N/A
HDAC1	-0.422	-0.949	N/A	N/A
USF2	N/A	1.355	N/A	N/A
TP73	-0.576	-0.243	-0.35	-0.177
HNF4A	0.611	N/A	0.688	N/A
EZH2	-0.392	-0.471	0.392	-0.04
VDR	-0.039	0.142	1.088	-0.01
ID1	1.06	-0.187	N/A	N/A
KAT5	1.231	N/A	N/A	N/A
MITF	0.937	0.277	N/A	N/A
MED16	-1.192	N/A	N/A	N/A
CLOCK	1.181	N/A	N/A	0
HMGA1	0.176	1	N/A	N/A
SOX7	N/A	-1.134	N/A	N/A
RARG	N/A	-1.109	N/A	N/A
FOXP3	-0.092	1	N/A	N/A
AIRE	1.091	N/A	N/A	N/A
TAF6	N/A	1.091	N/A	N/A
GLI2	N/A	1.091	N/A	N/A
FOXF1	N/A	1.072	N/A	N/A
ABL1	N/A	1.067	N/A	N/A
HDAC3	N/A	N/A	0.625	-0.404
TOB1	-1	N/A	N/A	N/A
ZNF281	N/A	N/A	N/A	-1
FHL2	-1	N/A	N/A	N/A
ARRB1	N/A	-1	N/A	N/A
SKIL	1	N/A	N/A	N/A
ZEB2	-1	N/A	N/A	N/A
MYCN	-0.97	N/A	N/A	N/A
SOX9	-0.287	0.67	N/A	N/A
YBX1	N/A	0.943	N/A	N/A
SPDEF	N/A	-0.937	N/A	N/A
SMAD5	0.927	N/A	N/A	N/A
BCL11B	0.456	0.456	N/A	N/A
ING4	-0.9	N/A	N/A	N/A
VHL	N/A	-0.88	N/A	N/A
DDX5	N/A	0.879	N/A	N/A
XBP1	0.864	N/A	N/A	N/A
NR4A2	N/A	0.849	N/A	N/A
TWIST2	0	0.849	N/A	N/A
COPS5	-0.378	N/A	N/A	0.447
ERG	0.816	N/A	N/A	N/A
SQSTM1	0.355	0.339	N/A	-0.074
TAL1	0.762	N/A	N/A	N/A
ZBTB17	0.762	N/A	N/A	N/A
SPIB	0.762	N/A	N/A	N/A
FOXC2	N/A	0.737	N/A	N/A
TCF21	N/A	0.728	N/A	N/A
ATF6	0.655	N/A	N/A	N/A
Tcf7	0.393	-0.251	N/A	N/A
TRIM38	-0.603	N/A	N/A	N/A
SNAI1	0.539	-0.06	N/A	N/A
SP3	N/A	0.57	N/A	N/A
FOXC1	N/A	0.447	N/A	N/A
SNAI2	0.447	N/A	N/A	N/A
