# Supplementary material for: Transcriptomic signatures in tetrapartite brain region identifies shared and unique gene signatures for substance-use
Source: Front Cell Neurosci. 2026 Mar 18;20:1770214. doi: 10.3389/fncel.2026.1770214 (PMC13038532; doi:10.3389/fncel.2026.1770214)
Supplement: Supplementary file 18 [file Table_7.xls]

## Sheet: Sheet0
Supplementary Table 7: Comprehensive summary table listing the top TFs and other regulators alongside their corresponding DEG targets across all four brain regions
Consistency Score	Node Total	Regulators	Target Total	Target Molecules in Commonly Found DEGs
-1.732	14	HGF	12	ANGPTL4,BCL2A1,CCL2,CDKN1A,GPR4,IL1B,IL6,S100A9,SOCS3,THBD,TNFRSF6B,ZFP36
2.846	12	IL1B	10	CCL2,CDKN1A,CHI3L1,CSF3,IL1RL1,IL6,ITGB3,LIF,S100A9,SOCS3
2.53	12	APP	10	CCL2,CDKN1A,CSF3,IL1B,IL6,ITGB3,LIF,MAFF,S100A8,SOCS3
2.53	12	IFNG	10	CCL2,CDKN1A,CSF3,IL1B,IL1RL1,IL6,ITGB3,LIF,S100A9,SOCS3
2.53	12	IL1 (family)	10	CCL2,CDKN1A,CHI3L1,CSF3,IL1B,IL1RL1,IL6,LIF,S100A9,SOCS3
2.53	12	IL1 (family)	10	CCL2,CDKN1A,CHI3L1,CSF3,IL1B,IL1RL1,IL6,LIF,S100A9,SOCS3
2.53	12	TGFB1	10	CCL2,CDKN1A,GADD45B,IL1B,IL1RL1,IL6,ITGB3,LIF,SOCS3,ZFP36
-2.214	12	tretinoin	10	ANGPTL4,CCL2,CDKN1A,CSF3,IL1B,IL6,ITGB3,S100A8,S100A9,THBD
3	11	IL1A	9	CCL2,CDKN1A,CSF3,IL1B,IL6,ITGB3,LIF,S100A8,S100A9
2.667	11	IL1A	9	CCL2,CDKN1A,CSF3,IL1B,IL6,ITGB3,LIF,S100A8,S100A9
2.667	11	IL1B	9	CCL2,CDKN1A,CHI3L1,CSF3,IL1RL1,IL6,LIF,S100A9,SOCS3
2.333	11	IL33	9	CCL2,CISH,FPR1,IL1B,IL1RL1,IL6,S100A8,S100A9,SLC11A1
2.333	11	TNF	9	CCL2,CDKN1A,CSF3,FPR1,IL1B,IL6,ITGB3,LIF,TNFRSF6B
-3.667	11	TNF	9	BCL2A1,CDKN1A,DEPP1,GADD45B,IL1B,ITGB3,S100A8,TNFRSF10D,TNFRSF6B
-13.667	11	VEGF (family)	9	ANGPTL4,CD93,CHI3L1,EMP1,IL6,OSMR,SOCS3,THBD,TNFRSF6B
2.828	10	IL1A	8	CCL2,CDKN1A,CSF3,IL1B,IL6,ITGB3,LIF,S100A9
2.475	10	IL1A	8	CCL2,CDKN1A,CSF3,IL1B,IL6,ITGB3,LIF,S100A9
2.475	10	SOCS1	8	BCL2A1,CCL2,CDKN1A,CISH,CSF3,IL1B,IL6,SOCS3
2.475	10	SOCS1	8	BCL2A1,CCL2,CDKN1A,CISH,CSF3,IL1B,IL6,SOCS3
2.475	10	TGF BETA (family)	8	CCL2,CDKN1A,GADD45B,IL1B,IL6,ITGB3,LIF,SOCS3
2.475	10	hydrogen peroxide	8	BCL2A1,CCL2,CDKN1A,CSF3,GADD45B,IL1B,IL6,ITGB3
2.646	9	IL1A	7	CCL2,IL1B,IL6,ITGB3,LIF,S100A8,S100A9
2.646	9	lipopolysaccharide	7	CCL2,CSF3,FPR1,IL1B,IL6,S100A8,S100A9
2.646	9	peptidoglycan	7	BCL2A1,CCL2,CSF3,IL1B,IL6,S100A8,S100A9
2.646	9	tetradecanoylphorbol acetate	7	ANGPTL4,CCL2,IL1B,IL6,ITGB3,LIF,TNFRSF6B
2.268	9	ERK1/2 (family)	7	BCL2A1,CCL2,CDKN1A,IL1B,IL6,ITGB3,SOCS3
2.268	9	IL1 (family)	7	CCL2,CDKN1A,IL1B,IL1RL1,IL6,LIF,S100A9
2.268	9	LDL (complex)	7	CCL2,CDKN1A,IL1B,IL6,ITGB3,LIF,SOCS3
2.268	9	LDL (complex)	7	CCL2,IL1B,IL6,ITGB3,LIF,S100A8,SOCS3
2.268	9	NFKB1	7	BCL2A1,CCL2,CDKN1A,CHI3L1,CSF3,IL1B,IL6
2.268	9	TGF BETA (family)	7	CCL2,CDKN1A,IL1B,IL6,ITGB3,LIF,SOCS3
2.268	9	U0126	7	ANGPTL4,CCL2,CDKN1A,IL1B,IL6,LIF,S100A9
1.89	9	CEBPA	7	BCL2A1,CDKN1A,IL6,S100A8,S100A9,SOCS3,THBD
1.89	9	TCR (complex)	7	BCL2A1,CISH,GADD45B,IL1RL1,IL6,SERPINA3,SOCS3
1.512	9	IFNA2	7	CCL2,CDKN1A,CISH,IL1B,IL6,SOCS3,TNFRSF10D
0.756	9	TGFB1	7	ANGPTL4,CCL2,CHI3L1,IL1B,IL1RL1,ITGB3,THBD
-3.402	9	CTNNB1	7	CCL2,CDKN1A,CSF3,IL1B,IL6,LIF,S100A8
-3.402	9	CTNNB1	7	CCL2,CDKN1A,CSF3,IL1B,IL6,LIF,S100A8
-3.78	9	TNFSF11	7	CCL2,CDKN1A,CSF3,IL1B,IL6,ITGB3,SOCS3
2.449	8	AGER	6	CCL2,CDKN1A,IL1B,IL6,S100A8,S100A9
2.449	8	AGT	6	CDKN1A,IL1B,IL6,S100A8,S100A9,SOCS3
2.449	8	APP	6	CCL2,CDKN1A,CSF3,IL1B,IL6,LIF
2.449	8	CD40	6	BCL2A1,CCL2,CDKN1A,CSF3,IL1B,IL6
2.449	8	E. coli B5 lipopolysaccharide	6	CCL2,CDKN1A,CSF3,IL1B,IL6,LIF
2.449	8	E. coli B5 lipopolysaccharide	6	CCL2,CDKN1A,CSF3,IL1B,IL6,LIF
2.449	8	EGF	6	ANGPTL4,CCL2,IL1B,IL6,ITGB3,TNFRSF6B
2.449	8	F2	6	ANGPTL4,CCL2,CDKN1A,IL1B,IL6,THBD
2.449	8	IGE (complex)	6	CCL2,CDKN1A,CSF3,IL1B,IL6,LIF
2.449	8	IGE (complex)	6	CCL2,CDKN1A,CSF3,IL1B,IL6,LIF
2.449	8	IL1 (family)	6	CDKN1A,CSF3,IL1B,IL1RL1,IL6,LIF
2.449	8	IL1 (family)	6	CCL2,CDKN1A,CSF3,IL1B,IL6,LIF
2.449	8	IL17A	6	CCL2,CSF3,IL1B,IL6,S100A8,S100A9
2.449	8	IL17RA	6	CSF3,HAMP,IL1B,IL6,S100A8,S100A9
2.449	8	IL17RA	6	CSF3,HAMP,IL1B,IL6,S100A8,S100A9
2.449	8	IL2	6	CCL2,CDKN1A,CSF3,IL1B,IL6,LIF
2.449	8	IL2	6	CCL2,CDKN1A,CSF3,IL1B,IL6,LIF
2.449	8	IL6	6	CCL2,CDKN1A,IL1B,ITGB3,LIF,SOCS3
2.449	8	LY294002	6	CCL2,CDKN1A,CSF3,IL1B,IL6,LIF
2.449	8	MDK	6	CCL2,IL1B,IL6,LIF,S100A8,S100A9
2.449	8	MDK	6	CCL2,IL1B,IL6,LIF,S100A8,S100A9
2.449	8	MDK	6	CCL2,IL1B,IL6,LIF,S100A8,S100A9
2.449	8	MDK	6	CCL2,IL1B,IL6,LIF,S100A8,S100A9
2.449	8	MYD88	6	CCL2,CSF3,FPR1,IL1B,IL6,S100A8
2.449	8	MYD88	6	CCL2,CSF3,FPR1,IL1B,IL6,S100A8
2.449	8	MYD88	6	CCL2,CSF3,FPR1,IL1B,IL6,S100A8
2.449	8	MYD88	6	CCL2,CSF3,FPR1,IL1B,IL6,S100A8
2.449	8	MYD88	6	CCL2,CSF3,IL1B,IL6,MAFF,SOCS3
2.449	8	NFAT5	6	CCL2,CSF3,IL1B,IL6,ITGB3,LIF
2.449	8	NFAT5	6	CCL2,CSF3,IL1B,IL6,ITGB3,LIF
2.449	8	NFAT5	6	CCL2,CSF3,IL1B,IL6,ITGB3,LIF
2.449	8	NFKB (family)	6	CCL2,CDKN1A,IL1B,IL6,S100A8,S100A9
2.449	8	RAF1	6	CDKN1A,EMP1,IL1B,IL6,ITGB3,LIF
2.449	8	RAF1	6	CDKN1A,EMP1,IL1B,IL6,ITGB3,LIF
2.449	8	RELA	6	BCL2A1,CCL2,CDKN1A,CHI3L1,IL1B,IL6
2.449	8	STAT3	6	CCL2,CDKN1A,CSF3,IL1B,IL6,LIF
2.449	8	U0126	6	CCL2,CDKN1A,CSF3,IL1B,IL6,LIF
2.449	8	U0126	6	CCL2,CDKN1A,CSF3,IL1B,IL6,LIF
2.449	8	dextran sulfate	6	CDKN1A,IL1B,IL6,S100A8,S100A9,SOCS3
2.449	8	doxorubicin	6	BCL2A1,CCL2,IL1B,IL6,S100A8,S100A9
2.449	8	doxorubicin	6	BCL2A1,CCL2,IL1B,IL6,S100A8,S100A9
2.449	8	doxorubicin	6	CCL2,CDKN1A,IL1B,IL6,S100A8,S100A9
2.449	8	doxorubicin	6	BCL2A1,CCL2,CDKN1A,IL1B,IL6,S100A9
2.449	8	lipopolysaccharide	6	CCL2,CSF3,FPR1,IL1B,IL6,S100A8
2.449	8	lipopolysaccharide	6	CCL2,CSF3,FPR1,IL1B,IL6,S100A8
2.449	8	lipopolysaccharide	6	CCL2,CSF3,FPR1,IL1B,IL6,S100A8
2.449	8	poly rI:rC-RNA	6	CCL2,CSF3,FPR1,IL1B,IL6,S100A8
2.449	8	poly rI:rC-RNA	6	CCL2,CSF3,FPR1,IL1B,IL6,S100A8
2.449	8	poly rI:rC-RNA	6	CCL2,CSF3,FPR1,IL1B,IL6,S100A8
2.449	8	poly rI:rC-RNA	6	CCL2,CSF3,FPR1,IL1B,IL6,S100A8
2.041	8	AKT (family)	6	BCL2A1,CCL2,CDKN1A,IL1B,IL6,SOCS3
2.041	8	AKT (family)	6	BCL2A1,CCL2,CDKN1A,IL1B,IL6,SOCS3
2.041	8	IFN GAMMA (complex)	6	CCL2,CDKN1A,CHI3L1,IL1B,LIF,SOCS3
2.041	8	IFN GAMMA (complex)	6	CCL2,CDKN1A,CHI3L1,IL1B,LIF,SOCS3
2.041	8	IL3	6	CCL2,IL1B,IL6,ITGB3,LIF,SOCS3
2.041	8	INTERFERON ALPHA (family)	6	CCL2,CDKN1A,IL1B,IL6,LIF,SOCS3
2.041	8	INTERFERON ALPHA (family)	6	CCL2,CDKN1A,IL1B,IL6,LIF,S100A9
2.041	8	INTERFERON ALPHA (family)	6	CCL2,CDKN1A,FPR1,IL1B,IL6,LIF
2.041	8	INTERFERON ALPHA (family)	6	CCL2,CDKN1A,IL1B,IL6,LIF,S100A9
2.041	8	NOS2	6	CCL2,CDKN1A,CHI3L1,IL1B,IL6,S100A8
2.041	8	NOS2	6	BCL2A1,CCL2,CDKN1A,CHI3L1,IL1B,IL6
2.041	8	OSM	6	CCL2,CHI3L1,CSF3,IL6,LIF,SOCS3
2.041	8	PDGF-BB (complex)	6	CCL2,CDKN1A,IL1B,IL1RL1,IL6,LIF
2.041	8	SOCS1	6	BCL2A1,CCL2,CDKN1A,CSF3,IL1B,IL6
2.041	8	STAT3	6	CCL2,CHI3L1,CSF3,IL6,LIF,SOCS3
2.041	8	Sb202190	6	ANGPTL4,CCL2,CDKN1A,IL1B,IL6,S100A8
2.041	8	Sb202190	6	ANGPTL4,CCL2,CDKN1A,IL1B,IL6,S100A8
2.041	8	Sb202190	6	ANGPTL4,CCL2,CDKN1A,IL1B,IL6,S100A8
2.041	8	cardiotoxin	6	CCL2,FPR1,IL1B,IL6,S100A8,S100A9
2.041	8	cisplatin	6	CDKN1A,IL1B,IL6,S100A8,S100A9,SOCS3
2.041	8	doxorubicin	6	BCL2A1,CCL2,IL1B,IL6,S100A8,S100A9
2.041	8	etoposide	6	BCL2A1,CCL2,CDKN1A,GADD45B,IL1B,IL6
1.633	8	STAT6	6	CCL2,CDKN1A,IL1B,IL1RL1,IL6,LIF
-4.082	8	forskolin	6	CCL2,CDKN1A,GADD45B,IL1B,IL6,S100A8
-4.491	8	tretinoin	6	ANGPTL4,CCL2,CSF3,IL1B,ITGB3,THBD
2.683	7	IL1B	5	BCL2A1,CISH,CSF3,GADD45B,IL6
2.683	7	IL1B	5	CDKN1A,IL6,S100A8,S100A9,SOCS3
2.683	7	IL6	5	CCL2,IL1B,ITGB3,LIF,SOCS3
2.236	7	AGT	5	CDKN1A,IL1B,IL6,LIF,SOCS3
2.236	7	ALOX5	5	CCL2,CDKN1A,IL1B,ITGB3,S100A8
2.236	7	ALOX5	5	CCL2,CDKN1A,IL1B,ITGB3,S100A8
2.236	7	ALOX5	5	BCL2A1,CCL2,CDKN1A,IL1B,ITGB3
2.236	7	ALPHA CATENIN (family)	5	IL1B,IL6,S100A8,S100A9,SOCS3
2.236	7	APP	5	CCL2,CDKN1A,CSF3,IL1B,IL6
2.236	7	BHLHE40	5	CSF3,FPR1,IL1B,IL6,LIF
2.236	7	Bay 11-7082	5	BCL2A1,CCL2,CHI3L1,IL1B,IL6
2.236	7	Bay 11-7082	5	BCL2A1,CCL2,CHI3L1,IL1B,IL6
2.236	7	CCN1	5	CCL2,CDKN1A,IL1B,IL6,ITGB3
2.236	7	CCN1	5	CCL2,CDKN1A,IL1B,IL6,ITGB3
2.236	7	CCN1	5	CCL2,CDKN1A,IL1B,IL6,ITGB3
2.236	7	CD40	5	CCL2,CDKN1A,CSF3,IL1B,IL6
2.236	7	CHUK	5	CCL2,IL1B,IL6,ITGB3,SOCS3
2.236	7	CHUK	5	CCL2,IL1B,IL6,ITGB3,SOCS3
2.236	7	CSF2	5	CCL2,CSF3,IL1B,IL1RL1,IL6
2.236	7	CSF2	5	BCL2A1,CISH,CSF3,IL1B,IL6
2.236	7	CSF2	5	CCL2,IL1RL1,IL6,ITGB3,SOCS3
2.236	7	CSF2	5	CCL2,IL1RL1,IL6,ITGB3,SOCS3
2.236	7	CSF2	5	CCL2,CDKN1A,CSF3,IL1B,IL6
2.236	7	CSF2	5	CCL2,IL1B,IL6,ITGB3,SOCS3
2.236	7	D-glucose	5	CCL2,CDKN1A,IL1B,IL6,S100A8
2.236	7	D-glucose	5	CCL2,CDKN1A,IL1B,IL6,S100A8
2.236	7	D-glucose	5	CCL2,CDKN1A,IL1B,IL6,S100A8
2.236	7	E. coli B4 lipopolysaccharide	5	CCL2,CSF3,FPR1,IL1B,IL6
2.236	7	E. coli B4 lipopolysaccharide	5	CCL2,CSF3,FPR1,IL1B,IL6
2.236	7	E. coli B4 lipopolysaccharide	5	CCL2,CSF3,FPR1,IL1B,IL6
2.236	7	E. coli B4 lipopolysaccharide	5	CCL2,CSF3,FPR1,IL1B,IL6
2.236	7	E. coli B4 lipopolysaccharide	5	CCL2,CSF3,FPR1,IL1B,IL6
2.236	7	E. coli B4 lipopolysaccharide	5	CCL2,CSF3,FPR1,IL1B,IL6
2.236	7	E. coli B4 lipopolysaccharide	5	CCL2,CSF3,FPR1,IL1B,IL6
2.236	7	E. coli B4 lipopolysaccharide	5	CCL2,CSF3,FPR1,IL1B,IL6
2.236	7	E. coli B4 lipopolysaccharide	5	CCL2,CSF3,IL1B,IL6,SOCS3
2.236	7	E. coli B4 lipopolysaccharide	5	CCL2,CSF3,FPR1,IL1B,IL6
2.236	7	E. coli B4 lipopolysaccharide	5	CCL2,CSF3,IL1B,IL6,SOCS3
2.236	7	E. coli B5 lipopolysaccharide	5	CDKN1A,IL1B,IL6,LIF,SOCS3
2.236	7	E. coli B5 lipopolysaccharide	5	CCL2,CDKN1A,CSF3,IL1B,IL6
2.236	7	E. coli lipopolysaccharide	5	CCL2,IL1B,IL6,S100A8,S100A9
2.236	7	E. coli lipopolysaccharide	5	CCL2,IL1B,IL6,S100A8,S100A9
2.236	7	E. coli lipopolysaccharide	5	CCL2,IL1B,IL6,S100A8,S100A9
2.236	7	E. coli lipopolysaccharide	5	CCL2,IL1B,IL6,S100A8,S100A9
2.236	7	E. coli lipopolysaccharide	5	IL1B,IL6,S100A8,S100A9,SOCS3
2.236	7	E. coli serotype 0127B8 lipopolysaccharide	5	CCL2,IL1B,IL6,LIF,SOCS3
2.236	7	EGF	5	CCL2,IL1RL1,IL6,ITGB3,SOCS3
2.236	7	ERK (family)	5	CCL2,IL1B,IL6,ITGB3,LIF
2.236	7	ERK (family)	5	CCL2,IL1B,IL6,ITGB3,LIF
2.236	7	ERK (family)	5	CCL2,IL1B,IL6,ITGB3,LIF
2.236	7	ERK (family)	5	CCL2,IL1B,IL6,ITGB3,LIF
2.236	7	FGF2	5	CDKN1A,IL1B,IL6,S100A8,SOCS3
2.236	7	HBEGF	5	ANGPTL4,IL1B,IL6,LIF,OSMR
2.236	7	HIF1A	5	ANGPTL4,CCL2,IL1B,IL6,ITGB3
2.236	7	IFNG	5	CDKN1A,CSF3,IL1B,IL6,S100A9
2.236	7	IGE (complex)	5	CCL2,CSF3,IL1B,IL6,SLC11A1
2.236	7	IGE (complex)	5	CDKN1A,IL1B,IL6,LIF,SOCS3
2.236	7	IGE (complex)	5	CCL2,CDKN1A,CSF3,IL1B,IL6
2.236	7	IKBKB	5	CCL2,IL1B,IL6,ITGB3,SOCS3
2.236	7	IKBKB	5	CCL2,IL1B,IL6,ITGB3,SOCS3
2.236	7	IL1 (family)	5	CDKN1A,IL1B,IL6,LIF,SOCS3
2.236	7	IL1 (family)	5	CDKN1A,CSF3,IL1B,IL6,S100A9
2.236	7	IL1A	5	CDKN1A,CSF3,IL1B,IL6,S100A9
2.236	7	IL1A	5	CCL2,CSF3,IL6,ITGB3,LIF
2.236	7	IL1A	5	CCL2,CDKN1A,CSF3,IL1B,IL6
2.236	7	IL1A	5	CDKN1A,CSF3,IL1B,IL6,S100A9
2.236	7	IL1A	5	CCL2,IL1B,IL6,ITGB3,LIF
2.236	7	IL1B	5	CDKN1A,CSF3,IL6,S100A9,SOCS3
2.236	7	IL22	5	IL1B,IL6,S100A8,S100A9,SOCS3
2.236	7	IL2	5	CCL2,CSF3,IL1B,IL1RL1,IL6
2.236	7	IL2	5	CDKN1A,IL1B,IL6,LIF,SOCS3
2.236	7	IL2	5	BCL2A1,CISH,CSF3,IL1B,IL6
2.236	7	IL2	5	CCL2,CDKN1A,CSF3,IL1B,IL6
2.236	7	IL36A	5	CSF3,IL1B,IL6,S100A8,S100A9
2.236	7	IL36A	5	CSF3,IL1B,IL6,S100A8,S100A9
2.236	7	IL36A	5	CSF3,IL1B,IL6,S100A8,S100A9
2.236	7	IL6	5	CCL2,IL1RL1,ITGB3,LIF,SOCS3
2.236	7	IL6	5	CCL2,IL1RL1,ITGB3,LIF,SOCS3
2.236	7	KITLG	5	CCL2,CDKN1A,IL1B,IL6,ITGB3
2.236	7	KITLG	5	CCL2,CDKN1A,IL1B,IL6,ITGB3
2.236	7	KLF6	5	ANGPTL4,CCL2,IL1B,IL6,ITGB3
2.236	7	KLF6	5	CCL2,IL1B,IL6,ITGB3,SOCS3
2.236	7	KLF6	5	CCL2,IL1B,IL6,ITGB3,SOCS3
2.236	7	LDL (complex)	5	CDKN1A,IL1B,IL6,LIF,SOCS3
2.236	7	LRP1B	5	CDKN1A,CISH,CSF3,IL6,SOCS3
2.236	7	LY294002	5	CDKN1A,IL1B,IL6,LIF,SOCS3
2.236	7	LY294002	5	CCL2,CDKN1A,CSF3,IL1B,IL6
2.236	7	MAPK14	5	CCL2,IL1B,IL6,S100A8,S100A9
2.236	7	MAPK14	5	CCL2,IL1B,IL6,S100A8,S100A9
2.236	7	MAPK14	5	CCL2,IL1B,IL6,S100A8,S100A9
2.236	7	MAPK14	5	CCL2,IL1B,IL6,S100A8,S100A9
2.236	7	MAPK14	5	IL1B,IL6,S100A8,S100A9,SOCS3
2.236	7	MRGPRX3	5	CSF3,FPR1,IL1B,S100A8,S100A9
2.236	7	MRGPRX3	5	CSF3,FPR1,IL1B,S100A8,S100A9
2.236	7	MYD88	5	CCL2,CSF3,FPR1,IL1B,IL6
2.236	7	MYD88	5	CCL2,CSF3,FPR1,IL1B,IL6
2.236	7	MYD88	5	CCL2,CSF3,FPR1,IL6,S100A8
2.236	7	MYD88	5	CCL2,CSF3,FPR1,IL1B,IL6
2.236	7	NFAT5	5	CCL2,CSF3,IL6,ITGB3,LIF
2.236	7	NFAT5	5	CCL2,IL1B,IL6,ITGB3,LIF
2.236	7	P38 MAPK (family)	5	CCL2,CDKN1A,CSF3,IL1B,IL6
2.236	7	P38 MAPK (family)	5	CCL2,CDKN1A,CSF3,IL1B,IL6
2.236	7	P38 MAPK (family)	5	CCL2,IL1B,IL6,ITGB3,SOCS3
2.236	7	PD98059	5	CCL2,IL1B,IL6,OSMR,S100A8
2.236	7	PD98059	5	CCL2,IL1B,IL6,ITGB3,SOCS3
2.236	7	PD98059	5	CDKN1A,IL1B,IL6,S100A8,SOCS3
2.236	7	PF4	5	CCL2,CDKN1A,IL1B,IL6,THBD
2.236	7	PLAU	5	CCL2,IL1B,IL6,S100A8,S100A9
2.236	7	PLAU	5	CCL2,IL1B,IL6,S100A8,S100A9
2.236	7	PLAU	5	CCL2,IL1B,IL6,S100A8,S100A9
2.236	7	PLAU	5	CCL2,IL1B,IL6,S100A8,S100A9
2.236	7	PLAU	5	CCL2,IL1B,IL6,S100A8,S100A9
2.236	7	PLAU	5	CCL2,IL1B,IL6,S100A8,S100A9
2.236	7	PLAU	5	CCL2,IL1B,IL6,S100A8,S100A9
2.236	7	PRKCA	5	CCL2,CDKN1A,CSF3,S100A8,S100A9
2.236	7	PRKCD	5	CCL2,CDKN1A,IL1B,IL6,LIF
2.236	7	PRKCD	5	CCL2,CDKN1A,IL1B,IL6,LIF
2.236	7	PRKCD	5	CCL2,CDKN1A,IL1B,IL6,LIF
2.236	7	PRKCD	5	CCL2,CDKN1A,IL1B,IL6,LIF
2.236	7	PRKCD	5	CCL2,CDKN1A,IL1B,IL6,LIF
2.236	7	PTGER2	5	FPR1,HAMP,IL1B,IL6,LIF
2.236	7	PTGS2	5	CCL2,CDKN1A,CSF3,IL1B,IL6
2.236	7	PTGS2	5	CCL2,CDKN1A,CSF3,IL1B,IL6
2.236	7	PTGS2	5	CCL2,CDKN1A,CSF3,IL1B,IL6
2.236	7	PTGS2	5	CCL2,CDKN1A,CSF3,IL1B,IL6
2.236	7	PTGS2	5	CCL2,CDKN1A,CSF3,IL1B,IL6
2.236	7	PTGS2	5	CCL2,CDKN1A,CSF3,IL1B,IL6
2.236	7	PTGS2	5	CCL2,CDKN1A,CSF3,IL1B,IL6
2.236	7	Pam3-Cys-Ser-Lys4	5	BCL2A1,CCL2,CSF3,IL1B,IL6
2.236	7	Pam3-Cys-Ser-Lys4	5	BCL2A1,CCL2,CSF3,IL1B,IL6
2.236	7	Pam3-Cys	5	CCL2,FPR1,IL1B,IL1RL1,IL6
2.236	7	Pam3-Cys	5	CCL2,FPR1,IL1B,IL1RL1,IL6
2.236	7	Pam3-Cys	5	CCL2,FPR1,IL1B,IL1RL1,IL6
2.236	7	Pam3-Cys	5	CCL2,FPR1,IL1B,IL1RL1,IL6
2.236	7	Pam3-Cys	5	CCL2,FPR1,IL1B,IL1RL1,IL6
2.236	7	Pam3-Cys	5	CCL2,FPR1,IL1B,IL1RL1,IL6
2.236	7	RAF1	5	EMP1,IL1B,IL6,ITGB3,LIF
2.236	7	S100A8	5	CCL2,IL1B,IL1RL1,IL6,SOCS3
2.236	7	SB203580	5	CCL2,IL1B,IL6,ITGB3,SOCS3
2.236	7	SB203580	5	CCL2,IL1B,IL6,ITGB3,SOCS3
2.236	7	SCD	5	IL1B,IL6,S100A8,S100A9,SOCS3
2.236	7	SLC15A4	5	BCL2A1,CCL2,FPR1,IL1B,IL6
2.236	7	SP600125	5	CCL2,CDKN1A,CSF3,IL1B,IL6
2.236	7	SP600125	5	CCL2,CDKN1A,CSF3,IL1B,IL6
2.236	7	STAT3	5	CDKN1A,IL1B,IL6,LIF,SOCS3
2.236	7	STAT3	5	CCL2,CDKN1A,CSF3,IL1B,IL6
2.236	7	STAT5A/B (family)	5	BCL2A1,CDKN1A,CISH,EMP1,SOCS3
2.236	7	STING1	5	CCL2,IL1B,IL6,LIF,SOCS3
2.236	7	Salmonella enterica serotype abortus equi lipopolysaccharide	5	CSF3,IL1B,IL6,MAFF,SOCS3
2.236	7	TLR3	5	CCL2,CSF3,IL1B,IL6,S100A8
2.236	7	TLR3	5	CCL2,CSF3,IL1B,IL6,S100A8
2.236	7	TLR3	5	CCL2,CSF3,IL1B,IL6,S100A8
2.236	7	TLR3	5	CCL2,CSF3,IL1B,IL6,S100A8
2.236	7	TLR4	5	CCL2,CSF3,IL1B,IL6,S100A8
2.236	7	TLR4	5	CCL2,CSF3,IL1B,IL6,S100A8
2.236	7	TLR4	5	CCL2,CSF3,IL1B,IL6,S100A8
2.236	7	TLR4	5	CCL2,CSF3,IL1B,IL6,S100A8
2.236	7	TLR4	5	CCL2,CSF3,IL1B,IL6,SOCS3
2.236	7	TLR7	5	BCL2A1,CCL2,CDKN1A,IL1B,IL6
2.236	7	TLR9	5	CISH,CSF3,GADD45B,IL1B,IL6
2.236	7	TNFSF12	5	CCL2,IL1B,IL6,S100A8,S100A9
2.236	7	TNFSF12	5	CCL2,IL1B,IL6,S100A8,S100A9
2.236	7	TNFSF12	5	CCL2,IL1B,IL6,S100A8,S100A9
2.236	7	TNFSF12	5	CCL2,IL1B,IL6,S100A8,S100A9
2.236	7	TNFSF12	5	CCL2,IL1B,IL6,S100A8,S100A9
2.236	7	TNFSF12	5	CCL2,IL1B,IL6,S100A8,S100A9
2.236	7	TNFSF12	5	CCL2,IL1B,IL6,S100A8,S100A9
2.236	7	U0126	5	CDKN1A,IL1B,IL6,LIF,SOCS3
2.236	7	U0126	5	CCL2,CDKN1A,CSF3,IL1B,IL6
2.236	7	U0126	5	CDKN1A,CSF3,IL1B,IL6,S100A9
2.236	7	bucladesine	5	CDKN1A,IL1B,IL6,LIF,SOCS3
2.236	7	dextran sulfate	5	CDKN1A,CSF3,IL1B,IL6,S100A9
2.236	7	enterotoxin B	5	CCL2,CSF3,IL1B,IL6,LIF
2.236	7	enterotoxin B	5	CCL2,CSF3,IL1B,IL6,LIF
2.236	7	enterotoxin B	5	CCL2,CSF3,IL1B,IL6,LIF
2.236	7	enterotoxin B	5	CCL2,CSF3,IL1B,IL6,LIF
2.236	7	enterotoxin B	5	CCL2,CSF3,IL1B,IL6,LIF
2.236	7	hemozoin	5	CCL2,IL1B,IL6,S100A8,S100A9
2.236	7	hemozoin	5	CCL2,IL1B,IL6,S100A8,S100A9
2.236	7	hemozoin	5	CCL2,IL1B,IL6,S100A8,S100A9
2.236	7	hemozoin	5	CCL2,IL1B,IL6,S100A8,S100A9
2.236	7	hemozoin	5	CCL2,IL1B,IL6,S100A8,S100A9
2.236	7	hemozoin	5	CCL2,IL1B,IL6,S100A8,S100A9
2.236	7	hemozoin	5	CCL2,IL1B,IL6,S100A8,S100A9
2.236	7	hydrogen peroxide	5	CCL2,CDKN1A,CSF3,IL1B,IL6
2.236	7	imiquimod	5	IL1B,IL6,S100A8,S100A9,SOCS3
2.236	7	poly rI:rC-RNA	5	CCL2,CSF3,FPR1,IL1B,IL6
2.236	7	poly rI:rC-RNA	5	CCL2,CSF3,FPR1,IL1B,IL6
2.236	7	poly rI:rC-RNA	5	CCL2,CSF3,FPR1,IL6,S100A8
2.236	7	resiquimod	5	CCL2,IL1B,IL6,LIF,MYO1G
2.236	7	resiquimod	5	CCL2,IL1B,IL6,LIF,MYO1G
2.236	7	resiquimod	5	CCL2,IL1B,IL6,LIF,MYO1G
2.236	7	resiquimod	5	CCL2,CSF3,IL1B,IL6,LIF
2.236	7	resiquimod	5	CCL2,CSF3,IL1B,IL6,LIF
2.236	7	resiquimod	5	CCL2,IL1B,IL6,LIF,SOCS3
2.236	7	salmonella minnesota R595 lipopolysaccharides	5	CCL2,IL1B,IL6,MAFF,SOCS3
2.236	7	tetradecanoylphorbol acetate	5	CCL2,IL1B,IL6,LIF,TNFRSF6B
2.236	7	tetradecanoylphorbol acetate	5	CCL2,IL6,ITGB3,LIF,TNFRSF6B
2.236	7	tetradecanoylphorbol acetate	5	CDKN1A,IL1B,IL6,LIF,SOCS3
2.236	7	tetradecanoylphorbol acetate	5	CDKN1A,CSF3,IL1B,IL6,S100A9
2.236	7	topotecan	5	BCL2A1,CSF3,GADD45B,IL1B,IL6
2.236	7	trinitrobenzenesulfonic acid	5	CSF3,IL1B,IL6,S100A8,S100A9
2.236	7	trinitrobenzenesulfonic acid	5	IL1B,IL6,S100A8,S100A9,SOCS3
2.236	7	uric acid	5	CCL2,CSF3,IL1B,IL6,ITGB3
2.236	7	zVAD-FMK	5	BCL2A1,CCL2,CDKN1A,IL1B,IL6
2.236	7	zeaxanthin dipalmitate	5	CCL2,GADD45B,LIF,SOCS3,ZFP36
1.789	7	BTK	5	CDKN1A,EMP1,IL1B,IL6,ITGB3
1.789	7	BTK	5	CDKN1A,EMP1,IL1B,IL6,ITGB3
1.789	7	CEBPA	5	BCL2A1,CDKN1A,CHI3L1,IL6,S100A8
1.789	7	HGF	5	ANGPTL4,CD93,IL1B,IL6,THBD
1.789	7	JAK1	5	CCL2,CHI3L1,CSF3,IL1B,IL6
1.789	7	JAK1	5	CCL2,IL1B,IL6,LIF,SOCS3
1.789	7	LY294002	5	CSF3,IL1B,IL6,LIF,THBD
1.789	7	SOCS1	5	BCL2A1,CDKN1A,CSF3,IL1B,IL6
1.789	7	TGM2	5	CCL2,IL1B,IL6,ITGB3,S100A8
1.342	7	CG (complex)	5	CCL2,IL1RL1,IL6,LIF,SOCS3
1.342	7	GNAQ	5	EMP1,IL6,MAFF,SOCS3,THBD
1.342	7	PRKCA	5	CCL2,CDKN1A,CSF3,S100A8,S100A9
2.5	6	IL6	4	CCL2,IL1B,ITGB3,SERPINA3
2.5	6	IL6	4	CCL2,IL1B,ITGB3,SOCS3
2.5	6	S100A9	4	IL1B,IL6,S100A8,SOCS3
2	6	AGT	4	ANGPTL4,IL1B,IL6,LIF
2	6	APP	4	CDKN1A,CSF3,IL6,LIF
2	6	ARL13B	4	CCL2,CDKN1A,IL1B,IL6
2	6	ARL13B	4	CCL2,CDKN1A,IL1B,IL6
2	6	ARL13B	4	CCL2,CDKN1A,IL1B,IL6
2	6	ARL13B	4	CCL2,CDKN1A,IL1B,IL6
2	6	ARL13B	4	CCL2,CDKN1A,IL1B,IL6
2	6	ARL13B	4	CCL2,CDKN1A,IL1B,IL6
2	6	ARL13B	4	CCL2,CDKN1A,IL1B,IL6
2	6	ARL3	4	CCL2,CDKN1A,IL1B,IL6
2	6	ARL3	4	CCL2,CDKN1A,IL1B,IL6
2	6	ARL3	4	CCL2,CDKN1A,IL1B,IL6
2	6	ARL3	4	CCL2,CDKN1A,IL1B,IL6
2	6	ARL3	4	CCL2,CDKN1A,IL1B,IL6
2	6	ARL3	4	CCL2,CDKN1A,IL1B,IL6
2	6	ARL3	4	CCL2,CDKN1A,IL1B,IL6
2	6	BHLHE40	4	FPR1,IL1B,IL6,LIF
2	6	C5	4	CCL2,CSF3,IL1B,IL6
2	6	C5	4	CCL2,CSF3,IL1B,IL6
2	6	C5	4	CCL2,CSF3,IL1B,IL6
2	6	C5	4	CCL2,CSF3,IL1B,IL6
2	6	C5	4	CCL2,CSF3,IL1B,IL6
2	6	C5	4	CCL2,CSF3,IL1B,IL6
2	6	C5	4	CCL2,CSF3,IL1B,IL6
2	6	C5	4	CCL2,CSF3,IL1B,IL6
2	6	C5	4	CCL2,CSF3,IL1B,IL6
2	6	C5	4	CCL2,CSF3,IL1B,IL6
2	6	C5	4	CCL2,CSF3,IL1B,IL6
2	6	CD14	4	BCL2A1,CCL2,IL1B,IL6
2	6	CD14	4	BCL2A1,CISH,IL1B,IL6
2	6	CD14	4	CCL2,IL1B,IL6,SOCS3
2	6	CD14	4	CCL2,IL1B,IL6,SOCS3
2	6	CEBPB	4	CCL2,CSF3,IL1B,IL6
2	6	CEBPB	4	CCL2,CSF3,IL1B,IL6
2	6	CEBPB	4	CCL2,CSF3,IL1B,IL6
2	6	CEBPB	4	CCL2,CSF3,IL1B,IL6
2	6	CEBPB	4	CCL2,CSF3,IL1B,IL6
2	6	CEBPB	4	CCL2,CSF3,IL1B,IL6
2	6	CEBPB	4	CCL2,IL1B,IL6,SOCS3
2	6	CSF1	4	CDKN1A,IL1B,IL1RL1,IL6
2	6	CSF1	4	CDKN1A,IL1B,IL6,ITGB3
2	6	CpG ODN 2006	4	BCL2A1,CCL2,IL1B,IL6
2	6	CpG ODN 2006	4	CCL2,IL1B,IL6,MYO1G
2	6	CpG ODN 2006	4	CCL2,IL1B,IL6,MYO1G
2	6	E. coli B4 lipopolysaccharide	4	CCL2,FPR1,IL1B,IL6
2	6	E. coli B5 lipopolysaccharide	4	CDKN1A,CSF3,IL6,LIF
2	6	EGF	4	CDKN1A,CISH,GADD45B,ZFP36
2	6	EIF2AK2	4	CDKN1A,IL1B,IL6,SOCS3
2	6	EIF2AK2	4	CDKN1A,IL1B,IL6,SOCS3
2	6	FBF1	4	CCL2,CDKN1A,IL1B,IL6
2	6	FBF1	4	CCL2,CDKN1A,IL1B,IL6
2	6	FBF1	4	CCL2,CDKN1A,IL1B,IL6
2	6	FBF1	4	CCL2,CDKN1A,IL1B,IL6
2	6	FBF1	4	CCL2,CDKN1A,IL1B,IL6
2	6	FBF1	4	CCL2,CDKN1A,IL1B,IL6
2	6	FBF1	4	CCL2,CDKN1A,IL1B,IL6
2	6	FCER1 (complex)	4	BCL2A1,CCL2,IL1B,IL6
2	6	FCER1 (complex)	4	CCL2,IL1B,IL6,LIF
2	6	FCER1 (complex)	4	CCL2,IL1B,IL6,LIF
2	6	FCER1 (complex)	4	CCL2,IL1B,IL6,LIF
2	6	FCER1 (complex)	4	CCL2,IL1B,IL6,LIF
2	6	FCER1 (complex)	4	CCL2,IL1B,IL6,LIF
2	6	FCER1 (complex)	4	CCL2,IL1B,IL6,LIF
2	6	FCER1 (complex)	4	CCL2,IL1B,IL6,LIF
2	6	FCER1 (complex)	4	CCL2,IL1B,IL6,LIF
2	6	FCER1 (complex)	4	CCL2,IL1B,IL6,LIF
2	6	FCER1 (complex)	4	CCL2,IL1B,IL6,LIF
2	6	FOXO1	4	BCL2A1,GADD45B,IL1B,IL6
2	6	FOXO1	4	CDKN1A,DEPP1,IL1B,IL6
2	6	FOXO1	4	ANGPTL4,CDKN1A,IL1B,IL6
2	6	HBB	4	CSF3,IL1B,IL6,LIF
2	6	HBEGF	4	ANGPTL4,IL1B,IL6,LIF
2	6	IGE (complex)	4	CDKN1A,CSF3,IL6,LIF
2	6	IL1 (family)	4	CDKN1A,CSF3,IL6,LIF
2	6	IL1 (family)	4	CDKN1A,CHI3L1,CSF3,LIF
2	6	IL18	4	CCL2,IL1B,IL6,LIF
2	6	IL18	4	CCL2,IL1B,IL6,LIF
2	6	IL18	4	CCL2,IL1B,IL6,LIF
2	6	IL18	4	CCL2,IL1B,IL6,LIF
2	6	IL18	4	CCL2,IL1B,IL6,LIF
2	6	IL18	4	CCL2,IL1B,IL6,LIF
2	6	IL18	4	CCL2,IL1B,IL6,LIF
2	6	IL18	4	CCL2,IL1B,IL6,LIF
2	6	IL18	4	CCL2,IL1B,IL6,LIF
2	6	IL18	4	CCL2,IL1B,IL6,LIF
2	6	IL1A	4	CDKN1A,CSF3,IL6,LIF
2	6	IL1A	4	CDKN1A,CSF3,ITGB3,LIF
2	6	IL2	4	CDKN1A,CSF3,IL6,LIF
2	6	IL4	4	CDKN1A,CISH,GADD45B,ZFP36
2	6	IL4	4	CDKN1A,CSF3,IL6,LIF
2	6	IL6R	4	CCL2,IL1B,IL6,SERPINA3
2	6	IL6R	4	CDKN1A,IL1B,IL6,SOCS3
2	6	IL6R	4	CCL2,CDKN1A,IL1B,IL6
2	6	IL6R	4	CCL2,IL1B,IL6,SOCS3
2	6	IL6R	4	CCL2,IL1B,IL6,SOCS3
2	6	IL6R	4	CDKN1A,IL1B,IL6,SOCS3
2	6	JAK2	4	CCL2,CDKN1A,IL1B,IL6
2	6	JAK2	4	CCL2,CDKN1A,IL1B,IL6
2	6	KLK5	4	IL1B,IL6,S100A8,S100A9
2	6	KLK5	4	IL1B,IL6,S100A8,S100A9
2	6	KLK5	4	IL1B,IL6,S100A8,S100A9
2	6	KLK5	4	IL1B,IL6,S100A8,S100A9
2	6	KLK5	4	IL1B,IL6,S100A8,S100A9
2	6	KLK5	4	IL1B,IL6,S100A8,S100A9
2	6	KLK5	4	IL1B,IL6,S100A8,S100A9
2	6	LY294002	4	CDKN1A,CSF3,IL6,LIF
2	6	MYD88	4	CCL2,FPR1,IL1B,IL6
2	6	N-acetyl-L-cysteine	4	CCL2,CDKN1A,IL1B,IL6
2	6	N-acetyl-L-cysteine	4	CCL2,CDKN1A,IL1B,IL6
2	6	NFKB (complex)	4	CCL2,IL1B,IL6,SERPINA3
2	6	OSM	4	CDKN1A,CSF3,IL6,LIF
2	6	PI3K (complex)	4	BCL2A1,CCL2,IL1B,IL6
2	6	PI3K (complex)	4	CDKN1A,IL1B,IL6,SOCS3
2	6	PI3K (complex)	4	CCL2,CDKN1A,IL1B,IL6
2	6	PI3K (complex)	4	CCL2,CDKN1A,IL1B,IL6
2	6	PI3K (complex)	4	CCL2,IL1B,IL6,SOCS3
2	6	PI3K (complex)	4	CCL2,IL1B,IL6,SOCS3
2	6	PI3K (complex)	4	CDKN1A,IL1B,IL6,SOCS3
2	6	PPARGC1A	4	IL1B,IL6,LIF,SOCS3
2	6	PTGER2	4	FPR1,IL1B,IL6,LIF
2	6	Pam3-Cys	4	CCL2,FPR1,IL1B,IL6
2	6	RIGI	4	CCL2,IL1B,IL6,SLC11A1
2	6	RIGI	4	CCL2,IL1B,IL6,SLC11A1
2	6	RIGI	4	CCL2,IL1B,IL6,SOCS3
2	6	RIGI	4	CCL2,IL1B,IL6,SOCS3
2	6	RIGI	4	CCL2,IL1B,IL6,SOCS3
2	6	SLC15A4	4	CCL2,FPR1,IL1B,IL6
2	6	STAT1	4	CCL2,CDKN1A,IL1B,IL6
2	6	STAT1	4	CCL2,IL1B,IL6,SOCS3
2	6	STAT1	4	CDKN1A,IL1B,IL6,SOCS3
2	6	STAT3/STAT3 (complex)	4	CDKN1A,IL6,SERPINA3,SOCS3
2	6	STAT3	4	ANGPTL4,IL1B,IL6,LIF
2	6	STAT3	4	CDKN1A,CSF3,IL6,LIF
2	6	STAT3	4	CDKN1A,CHI3L1,CSF3,LIF
2	6	THPO	4	IL1B,IL6,ITGB3,SOCS3
2	6	THPO	4	IL1B,IL6,ITGB3,SOCS3
2	6	THPO	4	IL1B,IL6,ITGB3,SOCS3
2	6	TLR (family)	4	CCL2,CISH,IL1B,IL6
2	6	TLR (family)	4	CCL2,IL1B,IL6,SOCS3
2	6	TLR (family)	4	CCL2,IL1B,IL6,SOCS3
2	6	TLR (family)	4	CCL2,IL1B,IL6,SOCS3
2	6	TLR2	4	CCL2,CSF3,IL1B,IL6
2	6	TLR2	4	CCL2,CSF3,IL1B,IL6
2	6	TLR2	4	CCL2,CSF3,IL1B,IL6
2	6	TLR2	4	CCL2,CSF3,IL1B,IL6
2	6	TLR2	4	CISH,CSF3,IL1B,IL6
2	6	TLR2	4	CCL2,CSF3,IL1B,IL6
2	6	TLR2	4	CCL2,CSF3,IL1B,IL6
2	6	TLR2	4	CCL2,IL1B,IL6,SOCS3
2	6	TNF (family)	4	BCL2A1,CCL2,IL1B,IL6
2	6	TNF (family)	4	CCL2,IL1B,IL6,SOCS3
2	6	TNF (family)	4	CCL2,IL1B,IL6,SOCS3
2	6	TNF (family)	4	CCL2,IL1B,IL6,SOCS3
2	6	TREM1	4	IL1B,IL6,LIF,THBD
2	6	U0126	4	ANGPTL4,IL1B,IL6,LIF
2	6	U0126	4	CDKN1A,CSF3,IL6,LIF
2	6	carbon tetrachloride	4	CDKN1A,EMP1,IL1B,IL6
2	6	carbon tetrachloride	4	CDKN1A,EMP1,IL1B,IL6
2	6	dexmedetomidine	4	CCL2,CDKN1A,IL6,ITGB3
2	6	dexmedetomidine	4	CCL2,CDKN1A,IL6,ITGB3
2	6	dexmedetomidine	4	CCL2,CDKN1A,IL6,ITGB3
2	6	dexmedetomidine	4	CCL2,CDKN1A,IL6,ITGB3
2	6	dexmedetomidine	4	CCL2,CDKN1A,IL6,ITGB3
2	6	diphtheria toxin	4	IL1B,S100A8,S100A9,SOCS3
2	6	erismodegib	4	CCL2,CSF3,IL1B,IL6
2	6	erismodegib	4	CCL2,CSF3,IL1B,IL6
2	6	erismodegib	4	CCL2,CSF3,IL1B,IL6
2	6	erismodegib	4	CCL2,CSF3,IL1B,IL6
2	6	erismodegib	4	CCL2,CSF3,IL1B,IL6
2	6	erismodegib	4	CCL2,CSF3,IL1B,IL6
2	6	erismodegib	4	CCL2,CSF3,IL1B,IL6
2	6	erismodegib	4	CCL2,CSF3,IL1B,IL6
2	6	erismodegib	4	CCL2,CSF3,IL1B,IL6
2	6	erismodegib	4	CCL2,CSF3,IL1B,IL6
2	6	erismodegib	4	CCL2,CSF3,IL1B,IL6
2	6	erismodegib	4	CCL2,CSF3,IL1B,IL6
2	6	erismodegib	4	CCL2,CSF3,IL1B,IL6
2	6	erismodegib	4	CCL2,CSF3,IL1B,IL6
2	6	fulvestrant	4	CCL2,CDKN1A,IL1B,ITGB3
2	6	fulvestrant	4	CCL2,CDKN1A,IL1B,ITGB3
2	6	fulvestrant	4	CCL2,CDKN1A,IL1B,ITGB3
2	6	glucocorticoid	4	CCL2,IL1B,IL6,SERPINA3
2	6	glucocorticoid	4	CDKN1A,IL1B,IL6,SOCS3
2	6	glucocorticoid	4	CCL2,IL1B,IL6,SOCS3
2	6	glucocorticoid	4	CDKN1A,IL1B,IL6,SOCS3
2	6	hydroxypropyl-beta-cyclodextrin	4	CCL2,IL1B,IL6,SERPINA3
2	6	isoproterenol	4	CSF3,IL1B,IL6,LIF
2	6	isoproterenol	4	CSF3,IL1B,IL6,LIF
2	6	isoproterenol	4	CSF3,IL1B,IL6,LIF
2	6	isoproterenol	4	CSF3,IL1B,IL6,LIF
2	6	isoproterenol	4	CSF3,IL1B,IL6,LIF
2	6	isoproterenol	4	CSF3,IL1B,IL6,LIF
2	6	isoproterenol	4	CSF3,IL1B,IL6,LIF
2	6	lysophosphatidylinositol	4	CCL2,CSF3,FPR1,IL1B
2	6	lysophosphatidylinositol	4	CCL2,CSF3,FPR1,IL1B
2	6	lysophosphatidylinositol	4	CCL2,CSF3,FPR1,IL1B
2	6	lysophosphatidylinositol	4	CCL2,CSF3,FPR1,IL1B
2	6	lysophosphatidylinositol	4	CCL2,CSF3,FPR1,IL1B
2	6	lysophosphatidylinositol	4	CCL2,CSF3,FPR1,IL1B
2	6	lysophosphatidylinositol	4	CCL2,CSF3,FPR1,IL1B
2	6	lysophosphatidylinositol	4	CCL2,CSF3,FPR1,IL1B
2	6	mir-30 (includes others)	4	CDKN1A,IL1B,IL6,SOCS3
2	6	mir-30 (includes others)	4	IL1B,IL6,ITGB3,SOCS3
2	6	mir-30 (includes others)	4	IL1B,IL6,ITGB3,SOCS3
2	6	mir-30 (includes others)	4	CDKN1A,IL1B,IL6,SOCS3
2	6	oxalic acid	4	IL1B,IL6,S100A8,S100A9
2	6	oxalic acid	4	IL1B,IL6,S100A8,S100A9
2	6	oxalic acid	4	IL1B,IL6,S100A8,S100A9
2	6	oxalic acid	4	IL1B,IL6,S100A8,S100A9
2	6	oxalic acid	4	IL1B,IL6,S100A8,S100A9
2	6	oxalic acid	4	IL1B,IL6,S100A8,S100A9
2	6	oxalic acid	4	IL1B,IL6,S100A8,S100A9
2	6	poly rI:rC-RNA	4	FPR1,IL1B,IL6,LIF
2	6	salmonella minnesota R595 lipopolysaccharides	4	CCL2,FPR1,IL1B,IL6
2	6	tetradecanoylphorbol acetate	4	CDKN1A,CSF3,IL6,LIF
2	6	tyrphostin AG490	4	CDKN1A,IL1B,IL6,SOCS3
2	6	tyrphostin AG490	4	CCL2,CDKN1A,IL1B,IL6
2	6	tyrphostin AG490	4	CCL2,CDKN1A,IL1B,IL6
2	6	tyrphostin AG490	4	CCL2,IL1B,IL6,SOCS3
2	6	tyrphostin AG490	4	CCL2,IL1B,IL6,SOCS3
2	6	tyrphostin AG490	4	CDKN1A,IL1B,IL6,SOCS3
2.309	5	CSF3	3	CISH,GADD45B,IL6
2.309	5	IL6	3	CCL2,IL1B,LIF
2.309	5	S100A8	3	CCL2,IL1B,IL6
2.309	5	S100A8	3	CCL2,IL1B,IL6
2.309	5	S100A8	3	CCL2,IL1B,IL6
2.309	5	S100A8	3	CCL2,IL1B,IL6
2.309	5	S100A8	3	CCL2,IL1B,IL6
2.309	5	S100A8	3	CCL2,IL1B,IL6
2.309	5	S100A8	3	CCL2,IL1B,IL6
2.309	5	S100A8	3	IL1B,IL6,SOCS3
2.309	5	S100A9	3	IL1B,IL6,S100A8
2.309	5	S100A9	3	IL1B,IL6,S100A8
2.309	5	S100A9	3	IL1B,IL6,S100A8
1.732	5	5-O-mycolyl-beta-araf-(1->2)-5-O-mycolyl-alpha-araf-(1->1')-glycerol	3	BCL2A1,CCL2,IL1B
1.732	5	5-O-mycolyl-beta-araf-(1->2)-5-O-mycolyl-alpha-araf-(1->1')-glycerol	3	CCL2,IL1B,SOCS3
1.732	5	5-O-mycolyl-beta-araf-(1->2)-5-O-mycolyl-alpha-araf-(1->1')-glycerol	3	CCL2,IL1B,SOCS3
1.732	5	CHD1	3	BCL2A1,IL1B,IL6
1.732	5	CHD1	3	IL1B,IL6,LIF
1.732	5	CHD1	3	IL1B,IL6,LIF
1.732	5	CHD1	3	IL1B,IL6,LIF
1.732	5	CHD1	3	BCL2A1,IL1B,IL6
1.732	5	CHD1	3	IL1B,IL6,LIF
1.732	5	CHD1	3	IL1B,IL6,LIF
1.732	5	CHD1	3	IL1B,IL6,LIF
1.732	5	CHD1	3	IL1B,IL6,LIF
1.732	5	CHD1	3	IL1B,IL6,LIF
1.732	5	CHD1	3	IL1B,IL6,LIF
1.732	5	CHD1	3	IL1B,IL6,LIF
1.732	5	CITED2	3	CCL2,IL1B,IL6
1.732	5	CITED2	3	CCL2,IL1B,IL6
1.732	5	CITED2	3	CCL2,IL1B,IL6
1.732	5	CITED2	3	CCL2,IL1B,IL6
1.732	5	CITED2	3	CCL2,IL1B,IL6
1.732	5	CITED2	3	CCL2,IL1B,IL6
1.732	5	CITED2	3	GADD45B,IL1B,IL6
1.732	5	CITED2	3	CCL2,IL1B,IL6
1.732	5	CITED2	3	CCL2,IL1B,IL6
1.732	5	CITED2	3	CCL2,IL1B,IL6
1.732	5	CITED2	3	CCL2,IL1B,IL6
1.732	5	CITED2	3	CCL2,IL1B,IL6
1.732	5	CITED2	3	CCL2,IL1B,IL6
1.732	5	CITED2	3	CCL2,IL1B,IL6
1.732	5	CYTOKINE (family)	3	CCL2,IL6,SOCS3
1.732	5	FGFR1	3	CDKN1A,IL6,LIF
1.732	5	FGFR1	3	CDKN1A,IL6,LIF
1.732	5	FGFR1	3	CDKN1A,IL6,LIF
1.732	5	SELPLG	3	CCL2,IL1B,THBD
1.732	5	SELPLG	3	CCL2,CDKN1A,IL1B
1.732	5	SELPLG	3	CCL2,CDKN1A,IL1B
1.732	5	TICAM1	3	CCL2,FPR1,IL6
1.732	5	TICAM1	3	CCL2,IL6,SOCS3
1.732	5	prexasertib	3	CDKN1A,GADD45B,ZFP36
1.732	5	thapsigargin	3	GADD45B,IL1B,IL6
1.732	5	thapsigargin	3	CDKN1A,IL1B,IL6
1.732	5	thapsigargin	3	CDKN1A,IL1B,IL6
1.732	5	thapsigargin	3	CDKN1A,IL1B,IL6
1.732	5	thapsigargin	3	CDKN1A,IL1B,IL6
1.155	5	olanzapine	3	S100A8,S100A9,THBD
1.155	5	olanzapine	3	S100A8,S100A9,THBD
-7.506	5	G PROTEIN ALPHA I (family)	3	LIF,MAFF,SOCS3
-16.743	5	PIWIL4	3	ANGPTL4,SOCS3,ZFP36
