# Supplementary material for: Transcriptomic signatures in tetrapartite brain region identifies shared and unique gene signatures for substance-use
Source: Front Cell Neurosci. 2026 Mar 18;20:1770214. doi: 10.3389/fncel.2026.1770214 (PMC13038532; doi:10.3389/fncel.2026.1770214)
Supplement: Supplementary file 19 [file Table_8.xlsx]

## Sheet: Blue
Supplementary Table 8: Co-expression networks and sub-modules using the topmost variable genes employing WGCNA set with a soft threshold of 5 along with the minimum module size of 20. Networks from the cohorts were divided into color coded modules, turquoise, blue, brown, yellow, green, red, black, pink, and magenta. Performing GO analysis on the modules of midbrain revealed the following enrichm…
adj.Pval	Genes	Pathways
2.3e-07	21	Chemical synaptic transmission
2.3e-07	22	Synaptic signaling
4.1e-06	29	Ion transport
6.7e-06	30	Cell-cell signaling
7.7e-05	11	Organic hydroxy compound transport
9.9e-05	3	Aminergic neurotransmitter loading into synaptic vesicle
1.1e-04	16	Cellular response to organonitrogen compound
1.6e-05	12	Activation of neuropeptides
1.6e-04	26	Transmembrane transport
2.0e-04	14	Anion transport
2.0e-04	5	Protein-lipid complex remodeling
2.0e-04	33	Regulation of developmental process

## Sheet: Brown
Supplementary Table 7: Co-expression networks and sub-modules using the topmost variable genes employing WGCNA set with a soft threshold of 5 along with the minimum module size of 20. Networks from the cohorts were divided into color coded modules, turquoise, blue, brown, yellow, green, red, black, pink, and magenta. Performing GO analysis on the modules of midbrain revealed the following enrichm…
adj.Pval	Genes	Pathways
7.7e-15	33	Response to cytokine
1.9e-14	49	Cellular response to chemical stimulus
2.9e-14	31	Cellular response to cytokine stimulus
7.5e-14	48	Response to organic substance
1.2e-11	41	Cellular response to organic substance
1.3e-11	46	Animal organ development
5.9e-11	36	Cell death
6.0e-11	34	Tissue development
1.1e-10	31	Regulation of cell death
1.1e-10	37	Regulation of developmental process
1.4e-10	41	Response to external stimulus
1.4e-10	41	Cell surface receptor signaling pathway
1.5e-10	45	Positive regulation of metabolic process
1.5e-10	29	Regulation of apoptotic process
1.8e-10	43	Positive regulation of macromolecule metabolic process

## Sheet: Yellow
Supplementary Table 7: Co-expression networks and sub-modules using the topmost variable genes employing WGCNA set with a soft threshold of 5 along with the minimum module size of 20. Networks from the cohorts were divided into color coded modules, turquoise, blue, brown, yellow, green, red, black, pink, and magenta. Performing GO analysis on the modules of midbrain revealed the following enrichm…
adj.Pval	Genes	Pathways
7.7e-06	16	Chemical homeostasis
1.5e-05	14	Response to lipid
1.5e-05	13	Cellular chemical homeostasis
3.2e-05	23	Response to external stimulus
3.2e-05	12	Ion homeostasis
3.2e-05	17	Response to oxygen-containing compound
5.0e-05	17	Homeostatic process
6.0e-05	8	Positive regulation of cytosolic calcium ion concentration
8.2e-05	10	Circulatory system process
8.2e-05	4	Eating behavior
8.2e-05	11	Cation homeostasis
1.1e-04	9	Cellular divalent inorganic cation homeostasis

## Sheet: Green
Supplementary Table 7: Co-expression networks and sub-modules using the topmost variable genes employing WGCNA set with a soft threshold of 5 along with the minimum module size of 20. Networks from the cohorts were divided into color coded modules, turquoise, blue, brown, yellow, green, red, black, pink, and magenta. Performing GO analysis on the modules of midbrain revealed the following enrichm…
adj.Pval	Genes	Pathways
2.5e-08	24	Defense response
4.1e-08	30	Immune system process
1.0e-07	20	Cell activation
1.1e-07	19	Defense response to other organism
2.8e-07	25	Immune response
2.8e-07	20	Response to external biotic stimulus
2.8e-07	21	Biological process involved in interspecies interaction between organisms
2.8e-07	18	Leukocyte activation
3.5e-07	26	Response to external stimulus
5.0e-07	16	Positive regulation of immune system process
8.1e-07	14	Cytokine production
8.1e-07	13	Myeloid leukocyte activation

## Sheet: Red
Supplementary Table 7: Co-expression networks and sub-modules using the topmost variable genes employing WGCNA set with a soft threshold of 5 along with the minimum module size of 20. Networks from the cohorts were divided into color coded modules, turquoise, blue, brown, yellow, green, red, black, pink, and magenta. Performing GO analysis on the modules of midbrain revealed the following enrichm…
adj.Pval	Genes	Pathways
3.8e-08	31	Response to organic substance
3.8e-08	20	Response to cytokine
4.2e-08	34	Response to stress
4.2e-08	9	Positive regulation of angiogenesis
4.2e-08	13	Leukocyte migration
4.2e-08	30	Cellular response to chemical stimulus
1.4e-07	8	Cellular transition metal ion homeostasis
1.7e-07	18	Cellular response to cytokine stimulus
3.2e-07	26	Cellular response to organic substance
3.2e-07	10	Regulation of angiogenesis
3.5e-07	19	Cell migration
4.4e-07	12	Angiogenesis

## Sheet: Black
Supplementary Table 7: Co-expression networks and sub-modules using the topmost variable genes employing WGCNA set with a soft threshold of 5 along with the minimum module size of 20. Networks from the cohorts were divided into color coded modules, turquoise, blue, brown, yellow, green, red, black, pink, and magenta. Performing GO analysis on the modules of midbrain revealed the following enrichm…
adj.Pval	Genes	Pathways
3.2e-24	46	Immune system process
1.1e-22	41	Immune response
1.3e-22	31	Immune effector process
5.9e-21	35	Regulation of immune system process
9.8e-21	29	Positive regulation of immune system process
6.4e-19	34	Defense response
6.3e-18	25	Leukocyte mediated immunity
3.8e-17	28	Leukocyte activation
4.5e-17	23	Positive regulation of immune response
4.7e-17	29	Cell activation
5.1e-16	27	Regulation of immune response
1.2e-15	32	Positive regulation of response to stimulus
1.4e-14	21	Leukocyte activation involved in immune response
1.8e-14	24	Innate immune response

## Sheet: Pink
Supplementary Table 7: Co-expression networks and sub-modules using the topmost variable genes employing WGCNA set with a soft threshold of 5 along with the minimum module size of 20. Networks from the cohorts were divided into color coded modules, turquoise, blue, brown, yellow, green, red, black, pink, and magenta. Performing GO analysis on the modules of midbrain revealed the following enrichm…
adj.Pval	Genes	Pathways
1.9e-04	3	Detoxification of copper ion
1.1e-03	2	Chondroblast differentiation

## Sheet: Magenta
Supplementary Table 7: Co-expression networks and sub-modules using the topmost variable genes employing WGCNA set with a soft threshold of 5 along with the minimum module size of 20. Networks from the cohorts were divided into color coded modules, turquoise, blue, brown, yellow, green, red, black, pink, and magenta. Performing GO analysis on the modules of midbrain revealed the following enrichm…
adj.Pval	Genes	Pathways
8.7e-04	3	Detection of temperature stimulus
8.7e-04	4	Synaptic transmission, glutamatergic
8.7e-04	15	Animal organ development
1.5e-03	12	Nervous system development
3.0e-03	2	Neurotransmitter loading into synaptic vesicle
6.5e-03	3	Multicellular organismal response to stress
9.3e-03	4	Regulation of synapse structure or activity
9.5e-03	6	Chemical synaptic transmission
9.5e-03	3	Sensory perception of pain

## Sheet: Entire Network
Supplementary Table 7: Co-expression networks and sub-modules using the topmost variable genes employing WGCNA set with a soft threshold of 5 along with the minimum module size of 20. Networks from the cohorts were divided into color coded modules, turquoise, blue, brown, yellow, green, red, black, pink, and magenta. Performing GO analysis on the modules of midbrain revealed the following enrichm…
adj.Pval	Genes	Pathways
3.4e-24	171	Defense response
3.4e-24	103	Inflammatory response
5.1e-24	243	Immune system process
6.2e-24	128	Response to cytokine
6.5e-24	221	Response to external stimulus
9.4e-23	232	Cellular response to chemical stimulus
1.1e-22	120	Cellular response to cytokine stimulus
5.0e-21	135	Cell activation
1.1e-20	199	Cellular response to organic substance
1.7e-20	194	Immune response
4.7e-20	194	Regulation of multicellular organismal process
1.1e-19	224	Response to organic substance
1.9e-19	120	Regulation of multicellular organismal development
7.0e-19	142	Response to biotic stimulus
2.0e-18	139	Response to external biotic stimulus
