# Supplementary material for: Transcriptomic signatures in tetrapartite brain region identifies shared and unique gene signatures for substance-use
Source: Front Cell Neurosci. 2026 Mar 18;20:1770214. doi: 10.3389/fncel.2026.1770214 (PMC13038532; doi:10.3389/fncel.2026.1770214)
Supplement: Supplementary file 20 [file Table_9.xlsx]

## Sheet: Turquoise
Supplementary Table 8: Co-expression networks and sub-modules using the topmost variable genes employing WGCNA set with a soft threshold of 5 along with the minimum module size of 20. Networks from the cohorts were divided into color coded modules, turquoise, blue, and yellow. Performing GO analysis on the modules of DLPFC brain region revealed the following enrichments.
adj.Pval	Genes	Pathways
2.3e-12	43	Immune system process
1.1e-11	37	Immune response
2.3e-09	36	Response to external stimulus
2.4e-08	28	Defense response
2.4e-08	27	Biological process involved in interspecies interaction between organisms
6.9e-08	25	Response to external biotic stimulus
8.5e-08	26	Regulation of immune system process
1.9e-07	20	Immune effector process
5.9e-07	12	Response to molecule of bacterial origin
5.9e-07	14	Neutrophil activation
6.1e-07	22	Cell activation
9.2e-07	15	Response to bacterium

## Sheet: Blue
Supplementary Table 9: Co-expression networks and sub-modules using the topmost variable genes employing WGCNA set with a soft threshold of 5 along with the minimum module size of 20. Networks from the cohorts were divided into color coded modules, turquoise, blue, and yellow. Performing GO analysis on the modules of DLPFC brain region revealed the following enrichments.
adj.Pval	Genes	Pathways
6.3e-14	55	Response to stress
6.3e-14	32	Response to cytokine
6.3e-14	31	Cellular response to cytokine stimulus
2.1e-13	48	Cellular response to chemical stimulus
7.1e-13	26	Inflammatory response
4.6e-12	47	Immune system process
4.9e-12	46	Response to organic substance
4.4e-10	23	Cytokine-mediated signaling pathway
5.0e-10	41	Cell surface receptor signaling pathway
5.4e-10	31	Homeostatic process
7.4e-10	38	Immune response
7.6e-10	33	Defense response
1.4e-09	17	Leukocyte migration
1.6e-09	38	Cellular response to organic substance
2.4e-09	22	Cellular homeostasis

## Sheet: Yellow
Supplementary Table 8: Co-expression networks and sub-modules using the topmost variable genes employing WGCNA set with a soft threshold of 5 along with the minimum module size of 20. Networks from the cohorts were divided into color coded modules, turquoise, blue, and yellow. Performing GO analysis on the modules of DLPFC brain region revealed the following enrichments.
adj.Pval	Genes	Pathways
4.3e-05	3	Synapse pruning
3.9e-04	4	Macrophage activation
3.9e-04	9	Leukocyte activation
3.9e-04	2	Complement-mediated synapse pruning
1.8e-03	3	Microglial cell activation
4.9e-03	7	Immune effector process
5.6e-03	2	Macrophage activation involved in immune response
6.8e-03	2	Dendritic cell antigen processing and presentation

## Sheet: Entire Network
Supplementary Table 8: Co-expression networks and sub-modules using the topmost variable genes employing WGCNA set with a soft threshold of 5 along with the minimum module size of 20. Networks from the cohorts were divided into color coded modules, turquoise, blue, and yellow. Performing GO analysis on the modules of DLPFC brain region revealed the following enrichments.
adj.Pval	Genes	Pathways
2.1e-11	140	Immune system process
2.6e-11	116	Immune response
6.5e-11	95	Defense response
6.8e-11	56	Inflammatory response
3.8e-10	69	Response to cytokine
9.7e-10	65	Cellular response to cytokine stimulus
1.3e-09	37	Leukocyte migration
4.9e-09	32	Response to molecule of bacterial origin
4.9e-09	31	Response to lipopolysaccharide
5.9e-09	79	Response to external biotic stimulus
3.5e-08	71	Cell activation
3.5e-08	82	Biological process involved in interspecies interaction between organisms
8.1e-08	58	Immune effector process
