# Supplementary material for: Transcriptomic signatures in tetrapartite brain region identifies shared and unique gene signatures for substance-use
Source: Front Cell Neurosci. 2026 Mar 18;20:1770214. doi: 10.3389/fncel.2026.1770214 (PMC13038532; doi:10.3389/fncel.2026.1770214)
Supplement: Supplementary file 21 [file Table_10.xlsx]

## Sheet: turquoise
Supplementary Table 10: Co-expression networks and sub-modules using the topmost variable genes employing WGCNA set with a soft threshold of 5 along with the minimum module size of 20. Networks from the cohorts were divided into color coded modules, turquoise, blue, brown, green, red, black, and magenta. Performing GO analysis on the modules of NAc revealed the following enrichments.
adj.Pval	Genes	Pathways
1.7e-04	23	Integral component of plasma membrane
1.7e-04	24	Intrinsic component of plasma membrane
1.7e-04	20	Neuron projection
9.8e-04	12	Axon
9.8e-04	25	Cell projection
9.8e-04	24	Plasma membrane bounded cell projection
6.3e-11	16	Neuroactive ligand-receptor interaction
9.1e-03	3	Nicotine addiction

## Sheet: blue
Supplementary Table 9: Co-expression networks and sub-modules using the topmost variable genes employing WGCNA set with a soft threshold of 5 along with the minimum module size of 20. Networks from the cohorts were divided into color coded modules, turquoise, blue, brown, green, red, black, and magenta. Performing GO analysis on the modules of NAc revealed the following enrichments.
adj.Pval	Genes	Pathways
4.9e-16	14	Axoneme assembly
1.8e-14	16	Cilium movement
2.5e-13	21	Cilium organization
2.0e-12	19	Microtubule-based movement
9.9e-12	19	Cilium assembly
3.9e-10	8	Axonemal dynein complex assembly
4.3e-09	23	Microtubule-based process
2.2e-08	10	Cilium or flagellum-dependent cell motility
1.5e-07	9	Cilium movement involved in cell motility
5.2e-07	20	Organelle assembly
9.3e-07	8	Flagellated sperm motility

## Sheet: brown
Supplementary Table 9: Co-expression networks and sub-modules using the topmost variable genes employing WGCNA set with a soft threshold of 5 along with the minimum module size of 20. Networks from the cohorts were divided into color coded modules, turquoise, blue, brown, green, red, black, and magenta. Performing GO analysis on the modules of NAc revealed the following enrichments.
adj.Pval	Genes	Pathways
2.9e-09	14	Cytokine-cytokine receptor interaction
1.1e-08	9	IL-17 signaling pathway
3.7e-08	9	TNF signaling pathway
3.7e-08	7	Malaria
1.1e-07	8	Rheumatoid arthritis
1.5e-07	8	Viral protein interaction with cytokine and cytokine receptor
1.5e-07	8	AGE-RAGE signaling pathway in diabetic complications
1.8e-07	8	NF-kappa B signaling pathway
3.0e-07	10	Lipid and atherosclerosis
3.4e-07	7	Leishmaniasis
1.2e-06	8	Fluid shear stress and atherosclerosis
1.2e-06	6	Legionellosis
2.2e-06	7	Toll-like receptor signaling pathway
2.1e-05	6	Staphylococcus aureus infection
3.2e-05	6	Amoebiasis

## Sheet: green
Supplementary Table 9: Co-expression networks and sub-modules using the topmost variable genes employing WGCNA set with a soft threshold of 5 along with the minimum module size of 20. Networks from the cohorts were divided into color coded modules, turquoise, blue, brown, green, red, black, and magenta. Performing GO analysis on the modules of NAc revealed the following enrichments.
adj.Pval	Genes	Pathways
2.2e-05	27	Nervous system development
2.8e-05	18	Cation transport
2.8e-05	9	Neurotransmitter transport
2.8e-05	22	Cell-cell signaling
2.8e-05	14	Chemical synaptic transmission
6.5e-05	15	Metal ion transport
2.8e-04	19	Neurogenesis
2.9e-04	23	System process
3.6e-04	17	Neuron differentiation
3.9e-04	31	Regulation of biological quality
5.3e-04	12	Cell morphogenesis involved in differentiation

## Sheet: red
Supplementary Table 9: Co-expression networks and sub-modules using the topmost variable genes employing WGCNA set with a soft threshold of 5 along with the minimum module size of 20. Networks from the cohorts were divided into color coded modules, turquoise, blue, brown, green, red, black, and magenta. Performing GO analysis on the modules of NAc revealed the following enrichments.
adj.Pval	Genes	Pathways
8.1e-03	2	Protein demethylation

## Sheet: black
Supplementary Table 9: Co-expression networks and sub-modules using the topmost variable genes employing WGCNA set with a soft threshold of 5 along with the minimum module size of 20. Networks from the cohorts were divided into color coded modules, turquoise, blue, brown, green, red, black, and magenta. Performing GO analysis on the modules of NAc revealed the following enrichments.
adj.Pval	Genes	Pathways
5.0e-07	6	JAK-STAT signaling pathway
1.1e-04	4	TNF signaling pathway
3.1e-03	4	Cytokine-cytokine receptor interaction
3.5e-03	3	FoxO signaling pathway
5.2e-03	3	Influenza A
5.2e-03	2	Malaria
5.2e-03	3	Kaposi sarcoma-associated herpesvirus infection
5.6e-03	3	Human cytomegalovirus infection
5.6e-03	2	Endometrial cancer
5.7e-03	2	Prolactin signaling pathway

## Sheet: Entire Network
Supplementary Table 9: Co-expression networks and sub-modules using the topmost variable genes employing WGCNA set with a soft threshold of 5 along with the minimum module size of 20. Networks from the cohorts were divided into color coded modules, turquoise, blue, brown, green, red, black, and magenta. Performing GO analysis on the modules of NAc revealed the following enrichments.
adj.Pval	Genes	Pathways
4.6e-08	36	Response to molecule of bacterial origin
4.6e-08	35	Response to lipopolysaccharide
7.0e-08	59	Inflammatory response
9.3e-08	16	Axoneme assembly
5.7e-07	43	Cellular metal ion homeostasis
4.7e-06	44	Metal ion homeostasis
6.9e-06	36	Cellular divalent inorganic cation homeostasis
7.5e-06	10	Axonemal dynein complex assembly
1.1e-05	23	Adenylate cyclase-modulating G protein-coupled receptor signaling pathway
1.6e-05	19	Cilium movement
1.9e-05	54	Response to lipid
