# Supplementary material for: Transcriptomic signatures in tetrapartite brain region identifies shared and unique gene signatures for substance-use
Source: Front Cell Neurosci. 2026 Mar 18;20:1770214. doi: 10.3389/fncel.2026.1770214 (PMC13038532; doi:10.3389/fncel.2026.1770214)
Supplement: Supplementary file 22 [file Table_11.xlsx]

## Sheet: turquoise
Supplementary Table 11: Co-expression networks and sub-modules using the topmost variable genes employing WGCNA set with a soft threshold of 5 along with the minimum module size of 20. Networks from the cohorts were divided into color coded modules, turquoise, blue, yellow, and black. Performing GO analysis on the modules of amygdala revealed the following enrichments.
adj.Pval	Genes	Pathways
7.1e-09	9	IL-17 signaling pathway
4.6e-07	8	TNF signaling pathway
2.8e-06	7	Viral protein interaction with cytokine and cytokine receptor
3.9e-06	10	Cytokine-cytokine receptor interaction
1.9e-05	5	Malaria
1.9e-05	6	Rheumatoid arthritis
1.9e-05	8	Lipid and atherosclerosis
2.5e-05	5	Legionellosis
3.4e-04	5	NF-kappa B signaling pathway
3.4e-04	5	Toll-like receptor signaling pathway
3.4e-04	5	AGE-RAGE signaling pathway in diabetic complications
1.2e-03	4	Leishmaniasis
1.2e-03	5	Fluid shear stress and atherosclerosis
2.5e-03	4	Staphylococcus aureus infection
3.0e-03	4	Chagas disease

## Sheet: blue
Supplementary Table 10: Co-expression networks and sub-modules using the topmost variable genes employing WGCNA set with a soft threshold of 5 along with the minimum module size of 20. Networks from the cohorts were divided into color coded modules, turquoise, blue, yellow, and black. Performing GO analysis on the modules of amygdala revealed the following enrichments.
adj.Pval	Genes	Pathways
1.6e-07	11	Neuroactive ligand-receptor interaction
9.7e-04	5	Retrograde endocannabinoid signaling
1.2e-03	4	GABAergic synapse
1.4e-03	3	Nicotine addiction

## Sheet: yellow
Supplementary Table 10: Co-expression networks and sub-modules using the topmost variable genes employing WGCNA set with a soft threshold of 5 along with the minimum module size of 20. Networks from the cohorts were divided into color coded modules, turquoise, blue, yellow, and black. Performing GO analysis on the modules of amygdala revealed the following enrichments.
adj.Pval	Genes	Pathways
3.1e-03	3	African trypanosomiasis
3.6e-03	5	Calcium signaling pathway
3.6e-03	6	Neuroactive ligand-receptor interaction

## Sheet: black
Supplementary Table 10: Co-expression networks and sub-modules using the topmost variable genes employing WGCNA set with a soft threshold of 5 along with the minimum module size of 20. Networks from the cohorts were divided into color coded modules, turquoise, blue, yellow, and black. Performing GO analysis on the modules of amygdala revealed the following enrichments.
adj.Pval	Genes	Pathways
4.4e-07	9	Cytokine-cytokine receptor interaction
3.0e-05	6	JAK-STAT signaling pathway
7.1e-05	5	TNF signaling pathway
8.3e-04	4	Hematopoietic cell lineage
1.0e-03	5	Human cytomegalovirus infection
1.3e-03	3	Malaria
2.7e-03	3	Inflammatory bowel disease
3.0e-03	4	Influenza A
4.7e-03	4	Pathogenic Escherichia coli infection
5.0e-03	3	NF-kappa B signaling pathway
5.0e-03	3	Amoebiasis

## Sheet: entire network
Supplementary Table 10: Co-expression networks and sub-modules using the topmost variable genes employing WGCNA set with a soft threshold of 5 along with the minimum module size of 20. Networks from the cohorts were divided into color coded modules, turquoise, blue, yellow, and black. Performing GO analysis on the modules of amygdala revealed the following enrichments.
adj.Pval	Genes	Pathways
8.3e-10	13	Malaria
3.8e-07	26	Neuroactive ligand-receptor interaction
1.2e-06	13	IL-17 signaling pathway
1.2e-06	14	TNF signaling pathway
8.7e-06	21	Cytokine-cytokine receptor interaction
1.4e-04	7	African trypanosomiasis
2.2e-04	10	Rheumatoid arthritis
2.2e-04	8	Legionellosis
2.7e-04	10	Viral protein interaction with cytokine and cytokine receptor
2.7e-04	10	Hematopoietic cell lineage
2.7e-04	15	Lipid and atherosclerosis
1.2e-03	8	Leishmaniasis
1.5e-03	9	AGE-RAGE signaling pathway in diabetic complications
1.7e-03	9	NF-kappa B signaling pathway
1.7e-03	14	Coronavirus disease
