# Supplementary material for: Transcriptomic signatures in tetrapartite brain region identifies shared and unique gene signatures for substance-use
Source: Front Cell Neurosci. 2026 Mar 18;20:1770214. doi: 10.3389/fncel.2026.1770214 (PMC13038532; doi:10.3389/fncel.2026.1770214)
Supplement: Supplementary file 23 [file Table_12.xlsx]

## Sheet: GAGE
Supplementary Table 12: Pathway enrichments performed using GAGE, GSEA (pre-ranked fgsea), PGSEA, PGSEA (with all samples), and ReactomePA methods on midbrain region with an adj.pval cut-off of 0.05. identified below downregulation and upregulation of pathways.
Direction	GAGE analysis: Opioid_user vs Control	statistic	Genes	adj.Pval
Down	Golgi vesicle transport	-5.2493	384	5.4e-04
	Synaptic vesicle cycle	-4.7757	184	3.4e-03
	Mitochondrial gene expression	-4.6845	161	3.4e-03
	TRNA metabolic process	-4.6584	184	3.4e-03
	Vesicle-mediated transport in synapse	-4.5275	203	4.0e-03
	Mitochondrial translation	-4.43	130	4.1e-03
	Neurotransmitter secretion	-4.3835	148	4.1e-03
	Signal release from synapse	-4.3835	148	4.1e-03
	Neurotransmitter transport	-4.371	206	4.1e-03
	Macroautophagy	-4.3637	321	4.1e-03
	Proteasome-mediated ubiquitin-dependent protein catabolic process	-4.3315	418	4.1e-03
	Proteasomal protein catabolic process	-4.2746	472	4.5e-03
Up	Response to bacterium	5.6214	433	6.7e-05
	Leukocyte differentiation	5.1358	455	3.4e-04
	Response to molecule of bacterial origin	5.0907	277	3.4e-04
	Response to lipopolysaccharide	5.0748	263	3.4e-04
	Angiogenesis	4.9994	452	3.4e-04
	Extracellular structure organization	4.8447	350	5.2e-04
	Extracellular matrix organization	4.838	349	5.2e-04
	External encapsulating structure organization	4.8296	351	5.2e-04
	Regulation of hemopoiesis	4.7613	332	6.6e-04
	Regulation of vasculature development	4.5753	249	1.5e-03
	Regulation of angiogenesis	4.5487	245	1.5e-03
	Mononuclear cell differentiation	4.5175	347	1.5e-03
	Regulation of inflammatory response	4.4609	336	1.9e-03
	Humoral immune response	4.3702	132	3.4e-03
	Regulation of leukocyte differentiation	4.3628	231	2.8e-03
	Adaptive immune response based on somatic recombination of immune receptors built from immunoglobulin superfamily domains	4.2766	209	3.8e-03
	Leukocyte migration	4.2001	345	4.5e-03
	T cell differentiation	4.1923	214	4.7e-03

## Sheet: GSEA (preranked fgsea)
Supplementary Table 11: Pathway enrichments performed using GAGE, GSEA (pre-ranked fgsea), PGSEA, PGSEA (with all samples), and ReactomePA methods on midbrain region with an adj.pval cut-off of 0.05. identified below downregulation and upregulation of pathways.
Direction	GSEA analysis: Opioid_user vs Control	NES	Genes	adj.Pval
Down	Dopamine transport	-2.6257	43	4.7e-03
	Synaptic vesicle priming	-2.552	19	2.5e-03
	Dopamine secretion	-2.511	34	3.8e-03
	Regulation of dopamine secretion	-2.511	34	3.8e-03
	TRNA aminoacylation for protein translation	-2.5073	46	5.0e-03
	TRNA aminoacylation	-2.506	49	5.3e-03
	Amino acid activation	-2.4988	50	5.3e-03
	RNA localization to Cajal body	-2.1386	19	3.6e-02
	Telomerase RNA localization to Cajal body	-2.1386	19	3.6e-02
	Telomerase RNA localization	-2.1386	19	3.6e-02
	RNA localization to nucleus	-2.1386	19	3.6e-02
	Serotonin receptor signaling pathway	-2.1231	18	3.9e-02
	G protein-coupled serotonin receptor signaling pathway	-2.1231	18	3.9e-02
	Regulation of telomerase RNA localization to Cajal body	-2.1205	18	3.9e-02
	Acetylcholine receptor signaling pathway	-2.1086	26	3.8e-02
	Glycoside metabolic process	-2.083	16	4.2e-02
	Calcium ion-regulated exocytosis of neurotransmitter	-2.0655	16	4.5e-02
	Positive regulation of telomerase RNA localization to Cajal body	-2.0455	15	4.5e-02
	Neuropeptide signaling pathway	-2.0432	69	1.4e-02
	Catecholamine transport	-2.0416	61	1.3e-02
	Regulation of dopamine metabolic process	-2.0414	16	4.7e-02
	Regulation of catecholamine metabolic process	-2.0414	16	4.7e-02
Up	Neutrophil migration	2.2103	75	5.9e-04
	Neutrophil chemotaxis	2.1725	65	5.9e-04
	Granulocyte migration	2.1708	95	5.9e-04
	Granulocyte chemotaxis	2.1282	83	5.9e-04
	Positive regulation of acute inflammatory response	2.0496	21	2.0e-02
	Antimicrobial humoral response	2.0419	54	1.4e-02
	Response to chemokine	2.0375	57	1.4e-02
	Cellular response to chemokine	2.0375	57	1.4e-02

## Sheet: PGSEA
Select a pathway to show expression

## Sheet: PGSEA with All Samples
Select a pathway to show expression

## Sheet: ReactomePA
Supplementary Table 11: Pathway enrichments performed using GAGE, GSEA (pre-ranked fgsea), PGSEA, PGSEA (with all samples), and ReactomePA methods on midbrain region with an adj.pval cut-off of 0.05. identified below downregulation and upregulation of pathways.
Direction	ReactomePA analysis: Opioid_user vs Control	NES	Genes	adj.Pval
Down	tRNA Aminoacylation	-2.6027	42	4.5e-02
	Cytosolic tRNA aminoacylation	-2.3127	24	3.5e-02
	Mitochondrial tRNA aminoacylation	-2.2304	21	3.1e-02
	GABA synthesis, release, reuptake and degradation	-2.176	19	3.0e-02
	Dopamine Neurotransmitter Release Cycle	-2.0452	23	5.7e-02
	Serotonin Neurotransmitter Release Cycle	-2.0368	18	4.3e-02
	Trafficking of GluR2-containing AMPA receptors	-1.9833	17	6.3e-02
	Vpu mediated degradation of CD4	-1.9202	49	4.6e-02
	APC/C:Cdc20 mediated degradation of Securin	-1.9026	64	5.3e-02
	Trafficking of AMPA receptors	-1.9017	31	6.6e-02
	Glutamate binding, activation of AMPA receptors and synaptic plasticity	-1.9017	31	6.6e-02
	Mitochondrial protein import	-1.9004	62	5.0e-02
	Autodegradation of Cdh1 by Cdh1:APC/C	-1.8928	62	5.0e-02
	Hh mutants are degraded by ERAD	-1.8379	53	4.6e-02
Up	Interleukin-10 signaling	2.3044	31	9.8e-03
	Interleukin-4 and Interleukin-13 signaling	2.2111	88	9.8e-03
	Chemokine receptors bind chemokines	2.134	27	9.8e-03
	Inactivation of CSF3 (G-CSF) signaling	2.0044	25	9.8e-03
	Interleukin-6 family signaling	1.9726	22	9.8e-03
	Signaling by CSF3 (G-CSF)	1.9509	30	9.8e-03
	Diseases of Immune System	1.9447	27	9.8e-03
	Diseases associated with the TLR signaling cascade	1.9447	27	9.8e-03
	Signaling by Interleukins	1.9298	371	9.8e-03
	ATF4 activates genes in response to endoplasmic reticulum stress	1.9284	27	9.8e-03
	PERK regulates gene expression	1.9137	32	9.8e-03
	Assembly of collagen fibrils and other multimeric structures	1.8934	55	9.8e-03
	NGF-stimulated transcription	1.8736	39	9.8e-03
	Integrin cell surface interactions	1.8658	74	9.8e-03
	IRAK4 deficiency (TLR2/4)	1.8602	15	1.5e-02
	Interferon alpha/beta signaling	1.8444	55	9.8e-03
