# Supplementary material for: Transcriptomic signatures in tetrapartite brain region identifies shared and unique gene signatures for substance-use
Source: Front Cell Neurosci. 2026 Mar 18;20:1770214. doi: 10.3389/fncel.2026.1770214 (PMC13038532; doi:10.3389/fncel.2026.1770214)
Supplement: Supplementary file 24 [file Table_13.xlsx]

## Sheet: GAGE
Supplementary Table 13: Pathway enrichments performed using GAGE, GSEA (pre-ranked fgsea), PGSEA, PGSEA (with all samples), and ReactomePA methods on DLPFC region with an adj.pval cut-off of 0.05. identified below upregulation of pathways.
Direction	GAGE analysis: OUD_HBA vs CONT_HBA	statistic	Genes	adj.Pval
Up	Neutrophil extracellular trap formation	3.3946	122	8.4e-02
	Malaria	3.3488	40	8.4e-02
	TNF signaling pathway	3.3209	95	8.4e-02
	Lipid and atherosclerosis	3.0775	170	8.9e-02
	Fluid shear stress and atherosclerosis	2.9918	117	9.8e-02
	Leishmaniasis	2.7403	51	1.4e-01
	Complement and coagulation cascades	2.7373	47	1.4e-01
	IL-17 signaling pathway	2.7293	64	1.4e-01
	JAK-STAT signaling pathway	2.6941	104	1.4e-01
	Hematopoietic cell lineage	2.5805	52	1.5e-01
	Breast cancer	2.5282	124	1.5e-01
	Pathways in cancer	2.5246	449	1.5e-01
	NF-kappa B signaling pathway	2.5167	84	1.5e-01
	Human cytomegalovirus infection	2.4602	171	1.5e-01
	Pertussis	2.4402	59	1.5e-01
	Tuberculosis	2.4248	132	1.5e-01
	Legionellosis	2.4005	46	1.5e-01
	Chagas disease	2.3712	84	1.5e-01
	Toll-like receptor signaling pathway	2.3615	75	1.5e-01
	PI3K-Akt signaling pathway	2.3491	283	1.5e-01
	Osteoclast differentiation	2.3188	98	1.5e-01
	Staphylococcus aureus infection	2.3154	32	1.5e-01
	Epstein-Barr virus infection	2.3142	147	1.5e-01
	Transcriptional misregulation in cancer	2.2982	142	1.5e-01
	Coronavirus disease	2.2694	178	1.5e-01
	AGE-RAGE signaling pathway in diabetic complications	2.2545	92	1.5e-01
	Gastric cancer	2.2487	123	1.5e-01
	Cytokine-cytokine receptor interaction	2.2072	144	1.5e-01
	NOD-like receptor signaling pathway	2.202	128	1.5e-01
	Pathogenic Escherichia coli infection	2.1912	162	1.5e-01

## Sheet: GSEA (preranked fgsea)
Supplementary Table 12: Pathway enrichments performed using GAGE, GSEA (pre-ranked fgsea), PGSEA, PGSEA (with all samples), and ReactomePA methods on DLPFC region with an adj.pval cut-off of 0.05. identified below upregulation of pathways.
Direction	GSEA analysis: OUD_HBA vs CONT_HBA	NES	Genes	adj.Pval
Up	Cytokine-cytokine receptor interaction	2.451	144	4.4e-03
	TNF signaling pathway	2.4483	95	4.6e-03
	IL-17 signaling pathway	2.3557	64	4.2e-02
	Chagas disease	2.2631	84	4.2e-02
	Malaria	2.2504	40	4.2e-02
	Neutrophil extracellular trap formation	2.2493	122	4.2e-02
	JAK-STAT signaling pathway	2.2473	104	4.2e-02
	Legionellosis	2.1656	46	4.2e-02
	Leishmaniasis	2.1326	51	4.2e-02
	Coronavirus disease	2.1033	178	4.2e-02
	Fluid shear stress and atherosclerosis	2.1014	117	4.2e-02
	Hematopoietic cell lineage	2.0977	52	4.2e-02
	Lipid and atherosclerosis	2.0841	170	4.2e-02
	AGE-RAGE signaling pathway in diabetic complications	2.072	92	4.2e-02
	Pertussis	2.0601	59	4.2e-02
	Toll-like receptor signaling pathway	2.0411	75	4.2e-02
	Human cytomegalovirus infection	2.0087	171	4.2e-02
	Mineral absorption	1.9947	43	4.2e-02
	African trypanosomiasis	1.9923	27	4.2e-02
	Osteoclast differentiation	1.9908	98	4.2e-02
	NF-kappa B signaling pathway	1.9571	84	4.2e-02
	NOD-like receptor signaling pathway	1.9564	128	4.2e-02
	Transcriptional misregulation in cancer	1.9513	142	4.2e-02
	Tuberculosis	1.9468	132	4.2e-02
	Rheumatoid arthritis	1.9386	54	4.2e-02
	Staphylococcus aureus infection	1.9379	32	4.2e-02
	HIF-1 signaling pathway	1.9315	98	4.2e-02
	Measles	1.92	106	4.2e-02
	Th17 cell differentiation	1.9112	66	4.2e-02
	Inflammatory bowel disease	1.9014	29	4.2e-02

## Sheet: PGSEA
	1.86e-01 TF signaling pathway
	1.16e-01 Malaria
	1.67e-01 JAK-STAT signaling pathway
	1.56e-01 Fluid shear stress and atherosclerosis
	1.86e-01 MRNA surveillance pathway
	1.56e-01 Proteoglycans in cancer
	3.87e-02 Breast cancer
	1.16e-01 Ether lipid metabolism
	1.56e-01 Chronic myeloid leukemia
	1.16e-01 Pancreatic cancer
	3.87e-02 Gastric cancer
	1.77e-01 P53 signaling pathway
	1.16e-01 Prolactin signaling pathway
	1.56e-01 Bladder cancer
	1.56e-01 African trypanosomiasis
	1.16e-01 Colorectal cancer
	1.56e-01 Fox signaling pathway
	1.16e-01 Endometrial cancer
	1.86e-01 Renal cell carcinoma
	1.65e-01 Adipocytokine signaling pathway
	1.56e-01 Insulin signaling pathway
	1.56e-01 Hepatocellular carcinoma
	1.56e-01 Non-small cell lung cancer
	3.87e-02 Melanoma
	1.16e-01 Signaling pathways regulating pluripotency of stem cells
	1.16e-01 Gastric acid secretion
	1.47e-01 Glycosaminoglycan degradation
	1.16e-01 Carbohydrate digestion and absorption
	1.67e-01 Thyroid cancer
	1.16e-01 Phototransduction
	GS

## Sheet: ReactomePA
Supplementary Table 12: Pathway enrichments performed using GAGE, GSEA (pre-ranked fgsea), PGSEA, PGSEA (with all samples), and ReactomePA methods on DLPFC region with an adj.pval cut-off of 0.05. identified below upregulation of pathways.
Direction	ReactomePA analysis: OUD_HBA vs CONT_HBA	NES	Genes	adj.Pval
Up	TNFR2 non-canonical NF-kB pathway	2.3787	81	1.1e-01
	Cytokine Signaling in Immune system	2.2276	571	5.4e-02
	Interleukin-10 signaling	2.1914	27	1.9e-01
	Signaling by Interleukins	2.1654	361	5.4e-02
	Interleukin-6 family signaling	2.1335	21	1.9e-01
	TNFs bind their physiological receptors	2.0485	15	1.9e-01
	RHO GTPases Activate NADPH Oxidases	2.0267	21	1.9e-01
	Neutrophil degranulation	2.0262	413	5.4e-02
	Antimicrobial peptides	1.9582	19	1.9e-01
	Immune System	1.9162	1606	5.4e-02
	Innate Immune System	1.8426	848	0.054
