# Supplementary material for: Transcriptomic signatures in tetrapartite brain region identifies shared and unique gene signatures for substance-use
Source: Front Cell Neurosci. 2026 Mar 18;20:1770214. doi: 10.3389/fncel.2026.1770214 (PMC13038532; doi:10.3389/fncel.2026.1770214)
Supplement: Supplementary file 25 [file Table_14.xlsx]

## Sheet: GAGE
Supplementary Table 14: Pathway enrichments performed using GAGE, GSEA (pre-ranked fgsea), PGSEA, PGSEA (with all samples), and ReactomePA methods on NAc region with an adj.pval cut-off of 0.05. identified below downregulation and upregulation of pathways.
Direction	GAGE analysis: OUD_HN vs CONT_HN	statistic	Genes	adj.Pval
Down	Axon development	-4.1042	488	4.9e-02
	Synapse organization	-4.0545	414	4.9e-02
	Axonogenesis	-4.0347	448	4.9e-02
Up	Adaptive immune response based on somatic recombination of immune receptors built from immunoglobulin superfamily domains	4.5273	222	9.6e-03
	Neutrophil mediated immunity	4.4012	453	9.6e-03
	Response to bacterium	4.3258	454	9.6e-03
	Neutrophil activation	4.2625	453	9.6e-03
	Granulocyte activation	4.2467	459	9.6e-03
	Neutrophil degranulation	4.2124	441	9.6e-03
	Response to lipopolysaccharide	4.2051	272	9.6e-03
	Leukocyte degranulation	4.1898	488	9.6e-03
	Neutrophil activation involved in immune response	4.1524	444	9.6e-03
	Lymphocyte mediated immunity	4.1417	202	9.6e-03
	Myeloid cell activation involved in immune response	4.1176	498	9.6e-03
	Response to molecule of bacterial origin	3.9583	286	1.8e-02
	Adaptive immune response	3.8467	357	2.5e-02
	Granulocyte migration	3.8214	103	3.1e-02
	Response to interferon-gamma	3.8067	161	3.1e-02
	Cellular response to interleukin-1	3.7319	144	3.7e-02
	Response to interleukin-1	3.6935	168	3.8e-02
	Regulation of adaptive immune response based on somatic recombination of immune receptors built from immunoglobulin superfamily domains	3.6459	135	4.3e-02
	Positive regulation of defense response	3.6119	295	4.3e-02
	Neutrophil migration	3.5979	81	4.7e-02
	Regulation of adaptive immune response	3.5898	150	4.7e-02
	Granulocyte chemotaxis	3.5873	86	4.7e-02
	Cellular response to lipopolysaccharide	3.5771	156	4.7e-02
	Leukocyte migration	3.5622	366	4.7e-02
	Positive regulation of response to external stimulus	3.5199	421	4.7e-02
	Cellular response to molecule of bacterial origin	3.5114	164	5.0e-02
	Regulation of immune effector process	3.4644	286	5.2e-02

## Sheet: GSEA (preranked fgsea)
Supplementary Table 13: Pathway enrichments performed using GAGE, GSEA (pre-ranked fgsea), PGSEA, PGSEA (with all samples), and ReactomePA methods on NAc region with an adj.pval cut-off of 0.05. identified below downregulation and upregulation of pathways.
Direction	GSEA analysis: OUD_HN vs CONT_HN	NES	Genes	adj.Pval
Up	Granulocyte migration	2.4344	103	9.3e-04
	Granulocyte chemotaxis	2.4189	86	9.3e-04
	Neutrophil migration	2.3823	81	9.3e-04
	Neutrophil chemotaxis	2.3642	67	9.3e-04
	Regulation of T-helper 1 type immune response	2.288	22	9.3e-04
	Cellular response to lipopolysaccharide	2.2823	156	9.3e-04
	Acute inflammatory response	2.282	80	9.3e-04
	Response to interferon-gamma	2.2743	161	9.3e-04
	Response to lipopolysaccharide	2.2525	272	9.3e-04
	Cellular response to interleukin-1	2.2513	144	9.3e-04
	Adaptive immune response based on somatic recombination of immune receptors built from immunoglobulin superfamily domains	2.2485	222	9.3e-04
	T-helper 1 type immune response	2.2471	38	9.3e-04
	Cellular response to molecule of bacterial origin	2.2348	164	9.3e-04
	Negative regulation of interleukin-12 production	2.2278	16	9.3e-04
	Zinc ion homeostasis	2.2148	35	9.3e-04
	T cell mediated immunity	2.2148	87	9.3e-04
	Cellular zinc ion homeostasis	2.2137	33	9.3e-04
	Embryo implantation	2.2033	44	9.3e-04
	Monocyte chemotaxis	2.2001	38	9.3e-04
	Regulation of adaptive immune response based on somatic recombination of immune receptors built from immunoglobulin superfamily domains	2.2001	135	9.3e-04
	Positive regulation of neutrophil migration	2.1916	25	9.3e-04
	Myeloid leukocyte migration	2.1898	164	9.3e-04
	Response to interleukin-1	2.1862	168	9.3e-04
	Cellular response to interferon-gamma	2.183	142	9.3e-04
	Positive regulation of granulocyte chemotaxis	2.1816	22	9.3e-04
	Regulation of T cell mediated immunity	2.179	67	9.3e-04
	Cellular response to biotic stimulus	2.1744	188	9.3e-04
	Cellular transition metal ion homeostasis	2.1696	109	9.3e-04
	Humoral immune response	2.1693	152	9.3e-04
	Positive regulation of neutrophil chemotaxis	2.1671	21	9.3e-04

## Sheet: ReactomePA
Supplementary Table 13: Pathway enrichments performed using GAGE, GSEA (pre-ranked fgsea), PGSEA, PGSEA (with all samples), and ReactomePA methods on NAc region with an adj.pval cut-off of 0.05. identified below downregulation and upregulation of pathways.
Direction	ReactomePA analysis: OUD_HN vs CONT_HN	NES	Genes	adj.Pval
Up	Interleukin-4 and Interleukin-13 signaling	2.5988	88	2.5e-02
	Interleukin-10 signaling	2.5465	33	2.5e-02
	Signaling by Interleukins	2.3403	385	3.3e-02
	Antimicrobial peptides	2.2128	22	2.5e-02
	Cytokine Signaling in Immune system	2.2119	607	3.6e-02
	Neutrophil degranulation	2.2072	435	3.5e-02
	Interleukin-6 family signaling	2.1461	22	2.5e-02
	Immunoregulatory interactions between a Lymphoid and a non-Lymphoid cell	2.1447	98	2.5e-02
	L13a-mediated translational silencing of Ceruloplasmin expression	2.0876	108	2.5e-02
	GTP hydrolysis and joining of the 60S ribosomal subunit	2.0589	109	2.5e-02
	Signaling by CSF3 (G-CSF)	2.0527	29	2.5e-02
	Eukaryotic Translation Initiation	2.0519	116	2.5e-02
	Cap-dependent Translation Initiation	2.0519	116	2.5e-02
	Immune System	2.0519	1693	7.0e-02
	Innate Immune System	2.0455	887	4.3e-02
	Formation of a pool of free 40S subunits	2.033	98	2.5e-02
	Selenocysteine synthesis	2.0265	90	2.5e-02
	Viral mRNA Translation	2.0191	86	2.5e-02
	Regulation of TLR by endogenous ligand	2.0164	17	3.4e-02
	TNFs bind their physiological receptors	2.0143	20	3.9e-02
	Inactivation of CSF3 (G-CSF) signaling	1.9969	24	3.4e-02
	Chemokine receptors bind chemokines	1.9954	32	2.5e-02
	Peptide chain elongation	1.9921	86	2.5e-02
	IRAK4 deficiency (TLR2/4)	1.9648	15	3.8e-02
	Nonsense Mediated Decay (NMD) independent of the Exon Junction Complex (EJC)	1.9604	92	2.5e-02
	Response of EIF2AK4 (GCN2) to amino acid deficiency	1.9494	98	2.5e-02
	Interleukin-1 family signaling	1.9453	125	2.5e-02
	SRP-dependent cotranslational protein targeting to membrane	1.9382	109	2.5e-02
	Eukaryotic Translation Termination	1.9289	90	2.5e-02
	Interferon gamma signaling
