# Supplementary material for: Transcriptomic signatures in tetrapartite brain region identifies shared and unique gene signatures for substance-use
Source: Front Cell Neurosci. 2026 Mar 18;20:1770214. doi: 10.3389/fncel.2026.1770214 (PMC13038532; doi:10.3389/fncel.2026.1770214)
Supplement: Supplementary file 26 [file Table_15.xlsx]

## Sheet: GAGE
Supplementary Table 14: Pathway enrichments performed using GAGE, GSEA (pre-ranked fgsea), PGSEA, PGSEA (with all samples), and ReactomePA methods on amygdala region with an adj.pval cut-off of 0.05. identified below downregulation and upregulation of pathways.
Direction	GAGE analysis: Opioid vs Control	statistic	Genes	adj.Pval
Up	Cytokine-cytokine receptor interaction	5.762	193	3.4e-06
	Staphylococcus aureus infection	5.6357	37	2.8e-05
	Complement and coagulation cascades	4.5765	51	7.2e-04
	NF-kappa B signaling pathway	3.7427	89	8.3e-03
	TNF signaling pathway	3.7388	100	8.3e-03
	Amoebiasis	3.6983	78	8.3e-03
	Viral protein interaction with cytokine and cytokine receptor	3.6902	55	9.4e-03
	Transcriptional misregulation in cancer	3.5076	154	1.0e-02
	AGE-RAGE signaling pathway in diabetic complications	3.4923	94	1.1e-02
	Pathways in cancer	3.1915	468	2.3e-02
	JAK-STAT signaling pathway	3.1678	119	2.3e-02
	Malaria	3.1647	41	2.3e-02
	IL-17 signaling pathway	3.16	71	2.3e-02
	Osteoclast differentiation	3.1515	101	2.3e-02
	Hematopoietic cell lineage	3.1298	65	2.3e-02
	Rheumatoid arthritis	3.091	60	2.3e-02
	PI3K-Akt signaling pathway	3.044	301	2.3e-02
	Proteoglycans in cancer	3.0308	188	2.3e-02
	Inflammatory bowel disease	2.9844	37	3.0e-02
	Fluid shear stress and atherosclerosis	2.9635	121	2.6e-02
	Lipid and atherosclerosis	2.9586	178	2.6e-02
	MAPK signaling pathway	2.908	264	2.8e-02
	ECM-receptor interaction	2.8823	81	3.1e-02
	Tuberculosis	2.8129	141	3.3e-02
	Human T-cell leukemia virus 1 infection	2.8072	176	3.3e-02
	Pertussis	2.8022	61	3.5e-02
	Protein digestion and absorption	2.7916	86	3.5e-02
	Legionellosis	2.7418	47	4.1e-02
	Phagosome	2.704	113	4.1e-02
	Leishmaniasis	2.6984	52	4.3e-02

## Sheet: GSEA (preranked fgsea)
Supplementary Table 14: Pathway enrichments performed using GAGE, GSEA (pre-ranked fgsea), PGSEA, PGSEA (with all samples), and ReactomePA methods on amygdala region with an adj.pval cut-off of 0.05. identified below downregulation and upregulation of pathways.
Direction	GSEA analysis: Opioid vs Control	NES	Genes	adj.Pval
Up	Regulation of epithelial cell apoptotic process	2.2899	71	2.1e-04
	Positive regulation of inflammatory response	2.275	111	2.1e-04
	Response to interferon-gamma	2.25	163	2.1e-04
	Inflammatory response	2.2449	691	2.1e-04
	Epithelial cell apoptotic process	2.2287	93	2.1e-04
	Acute inflammatory response	2.2175	90	2.1e-04
	P38MAPK cascade	2.1984	44	2.1e-04
	Cellular response to tumor necrosis factor	2.1879	254	2.1e-04
	Regulation of inflammatory response	2.1861	382	2.1e-04
	Tyrosine phosphorylation of STAT protein	2.1792	61	2.1e-04
	Response to tumor necrosis factor	2.1771	276	2.1e-04
	Regulation of endothelial cell apoptotic process	2.1768	40	2.1e-04
	Endothelial cell apoptotic process	2.1763	45	2.1e-04
	Cellular response to interferon-gamma	2.1732	143	2.1e-04
	Positive regulation of tyrosine phosphorylation of STAT protein	2.1686	49	2.1e-04
	Acute-phase response	2.1653	35	2.1e-04
	Positive regulation of chemokine production	2.1646	61	2.1e-04
	Positive regulation of interleukin-8 production	2.1645	54	2.1e-04
	Cytokine-mediated signaling pathway	2.1593	678	2.1e-04
	Regulation of tyrosine phosphorylation of STAT protein	2.1574	59	2.1e-04
	Adaptive immune response based on somatic recombination of immune receptors built from immunoglobulin superfamily domains	2.1569	224	2.1e-04
	Positive regulation of epithelial cell apoptotic process	2.1547	30	2.1e-04
	Leukocyte migration	2.1499	379	2.1e-04
	Response to lipopolysaccharide	2.146	279	2.1e-04
	Interleukin-1 production	2.1456	94	2.1e-04
	Regulation of interleukin-1 production	2.1456	94	2.1e-04
	Granulocyte migration	2.1418	111	2.1e-04
	Leukocyte chemotaxis	2.1408	182	2.1e-04
	Regulation of epithelial cell differentiation	2.1403	129	2.1e-04
	Macrophage activation	2.1371	88	2.1e-04

## Sheet: ReactomePA
Supplementary Table 14: Pathway enrichments performed using GAGE, GSEA (pre-ranked fgsea), PGSEA, PGSEA (with all samples), and ReactomePA methods on amygdala region with an adj.pval cut-off of 0.05. identified below downregulation and upregulation of pathways.
Direction	ReactomePA analysis: Opioid vs Control	NES	Genes	adj.Pval
Down	Eukaryotic Translation Elongation	-2.4141	91	3.5e-02
	Peptide chain elongation	-2.3876	87	3.5e-02
	Viral mRNA Translation	-2.3676	87	3.5e-02
	Eukaryotic Translation Termination	-2.3551	91	3.5e-02
	Formation of a pool of free 40S subunits	-2.3348	99	3.5e-02
	Selenocysteine synthesis	-2.329	91	3.5e-02
	GTP hydrolysis and joining of the 60S ribosomal subunit	-2.2849	110	3.5e-02
	Nonsense Mediated Decay (NMD) independent of the Exon Junction Complex (EJC)	-2.2823	93	3.5e-02
	L13a-mediated translational silencing of Ceruloplasmin expression	-2.269	109	3.5e-02
	Nonsense-Mediated Decay (NMD)	-2.2459	111	3.5e-02
	Nonsense Mediated Decay (NMD) enhanced by the Exon Junction Complex (EJC)	-2.2459	111	3.5e-02
	SRP-dependent cotranslational protein targeting to membrane	-2.2229	110	3.5e-02
	Eukaryotic Translation Initiation	-2.0748	117	3.5e-02
	Cap-dependent Translation Initiation	-2.0748	117	3.5e-02
	rRNA processing in the nucleus and cytosol	-2.0402	187	5.6e-02
	Major pathway of rRNA processing in the nucleolus and cytosol	-2.0172	177	5.1e-02
	Formation of the ternary complex, and subsequently, the 43S complex	-2.0093	50	3.0e-02
	Ribosomal scanning and start codon recognition	-2.0039	57	3.0e-02
	rRNA processing	-1.9939	196	5.8e-02
	Influenza Viral RNA Transcription and Replication	-1.9909	133	3.9e-02
	Respiratory electron transport	-1.9849	103	3.5e-02
	Translation initiation complex formation	-1.9841	57	3.0e-02
Up	Interleukin-4 and Interleukin-13 signaling	2.2998	96	1.3e-02
	Interleukin-10 signaling	2.1783	36	1.3e-02
	Signaling by Interleukins	2.0882	397	1.3e-02
	Keratinization	2.0403	47	1.3e-02
	Formation of the cornified envelope	2.0101	42	1.3e-02
	Interleukin-6 family signaling	1.9802	23	1.3e-02
	Cytokine Signaling in Immune system	1.9696	625	1.3e-02
	Interferon gamma signaling	1.9378	82	0.013
